# Supplementary material for: Single-Nucleotide RNA Maps for the Two Major Nosocomial Pathogens Enterococcus faecalis and Enterococcus faecium
Source: Front Cell Infect Microbiol. 2020 Nov 25;10:600325. doi: 10.3389/fcimb.2020.600325 (PMC7724050; doi:10.3389/fcimb.2020.600325)
Supplement: Supplementary Table 1 — TSS detected in E. faecalis V583 and E. faecium AUS0004. [file Table_1.xlsx]

## Sheet: E. faecalis V583 chromosome
Table S1. TSS detected in E. faecalis V583 and E. faecium AUS0004 - V583 chromosome
This table lists all TSS that were detected in the E. faecalis V583 chromosome
Pos	Strand	detected	enriched	stepHeight	stepFactor	enrichmentFactor	classCount	Locus_tag	Product	UTRlength	GeneLength	Primary	Secondary	Internal	Antisense	Automated	Manual	Putative sRNA	Putative asRNA	Comment	Sequence -50 nt upstream + TSS (51nt)
966	+	1	1	977.51	19.53	16.9	1	EF0001	chromosomal replication initiation protein	NA	1344	0	0	1	0	1	0	0	0		CAAAAAAGCAGATGCCGAGCGTTTAGAAATTCCGGATGATACACTAAGTTA
1612	+	1	1	98.69	2.84	2.43	1	EF0002	DNA polymerase III subunit beta	NA	1131	0	0	1	0	1	0	0	0		AAATTAGAACGTATTGAAAATACTTAAAAAGGAGTTTACATTATGAAATTA
1714	+	1	1	174.4	14.67	4.36	1	EF0002	DNA polymerase III subunit beta	NA	1131	0	0	1	0	1	0	0	0		ATTTCTTCTAAAACAACGATTCCAATCTTAACAGGTGTTAAAATTGTGTTA
3282	+	1	1	954	16.9	11.35	1	EF0003	hypothetical protein	31	246	1	0	0	0	1	0	0	0		ATTAGACAGATAAATTTGTTTTCTCTTATGAAAAAGGGTATAATATATATG
9270	+	1	1	7381	9.69	49.73	1	EF0007	30S ribosomal protein S6	80	303	1	0	0	0	1	0	0	0		TTTCAAAACTATTTCTTGCTTTTGTCCATCAATTAGCATATAATTAGAGAT
9541	-	1	1	69.76	9.13	>100	1	EF0007	30S ribosomal protein S6	NA	303	0	0	0	1	1	0	0	1		TCAAACTCGTTGATTGCGCCAGCTGTTGATGGAGAAGTAACATTAACGATA
10648	+	1	1	67.63	36	>100	1	EF0011	DHH family protein	85	1977	1	0	0	0	1	0	0	0		TGAAACATAACAAGGTTCGCAGAATGAAGTGTTTTGTGATAAAATAAGGGA
12328	+	1	1	4441.75	>100	32.89	1	EF0011	DHH family protein	NA	1977	0	0	1	0	1	0	0	0		AGTTATTTACGAACTTGTGGAGCAGACTCATCTTTAGTACAATATCTATTA
12443	+	1	1	131.01	8.18	3.46	2	EF0012	50S ribosomal protein L9	272	453	1	0	0	0	1	0	0	0		AAGATACCGTCGTTGTTGCAGGGAGTGAAGACAAAGAATATGATAGTGTCA
12443	+	1	1	131.01	8.18	3.46	2	EF0011	DHH family protein	NA	1977	0	0	1	0	1	0	0	0		AAGATACCGTCGTTGTTGCAGGGAGTGAAGACAAAGAATATGATAGTGTCA
13398	+	1	1	4146.54	6.64	27.07	1	EF0013	replicative DNA helicase	42	1368	1	0	0	0	1	0	0	0		CAGCAGAGAAAAAATGTACTTTTTTAATGAAATTGTGTTAAAATGGATAGA
13958	-	1	1	22.97	>100	>100	1	EF0013	replicative DNA helicase	NA	1368	0	0	0	1	1	0	0	1		TAGCCTGTAGGTAAACCAGTAATCTCTTCATCATTTTGGTATAATTGGTCA
15014	+	1	1	654	20.24	10.6	1	EF0014	adenylosuccinate synthetase	30	1293	1	0	0	0	1	0	0	0		ATTCGATTTTTACCCTTGAAAGGGACTGGTTTTACTGGTACAATGATTCAG
16437	+	1	1	134.29	5.37	4.39	1	EF0016	DegV family protein	24	870	1	0	0	0	1	0	0	0		CGTTCTTTTTTAATTTTATATAAAAATGAAAAACTATGGTAAAATAAAAGA
19035	-	1	1	828	4.03	23.78	1	EF0017	ABC-F family ATPase	34	1632	1	0	0	0	1	0	0	0		AAAGATTGAAACTCCTTGAAAAAAGGTTCTGTAGCCGATATAATGCAGAGA
19215	+	1	1	153	20.71	36.4	1	EF0018	sigma-54 factor interaction domain-containing protein	39	2886	0	1	0	0	1	0	0	0		TTTTCATGAAAGGGTTTTTAGTGTATTTTTTTAATGATACACTGTATCATG
19222	+	1	1	866.06	5.71	20.82	1	EF0018	sigma-54 factor interaction domain-containing protein	32	2886	1	0	0	0	1	0	0	0		GAAAGGGTTTTTAGTGTATTTTTTTAATGATACACTGTATCATGTAAATTA
22263	+	1	1	54474.1	33.14	85.3	1	EF0019	PTS system transporter subunit IIB	78	513	1	0	0	0	1	0	0	0		GTTTCGAACCGATACACTAAAGTTGGCACGAAACTTGCTTATAATAAGGTG
25984	+	1	1	153	7.12	2.05	1	EF0024	hypothetical protein	30	378	1	0	0	0	1	0	0	0		AAGATGTAATTTTGTTTGTTTCGATCAGGAAAGAAACGTATAATAAAGAGG
26030	+	1	1	196.52	2.12	3.68	1	EF0024	hypothetical protein	NA	378	0	0	1	0	1	0	0	0		AGAGGAATTAGTTGAATGAAATGGAGCAGATAACATGGTACAATCATTAAA
26607	+	1	1	37280.9	54.07	35.2	1	EF0025	hypothetical protein	32	528	1	0	0	0	1	0	0	0		GCACGATGAAAATATTTGACACCTTGTAAAATAGTAGTAACATAATAAGTG
27139	-	1	1	33.81	>100	19.95	1	EF0025	hypothetical protein	NA	528	0	0	0	1	1	0	0	1		GAAAACCTGTTTTTTTACTTCTTTTATCTAAAAGCATATACAATATTACTA
27449	-	1	1	78	24.33	3.84	1	EF0026	hypothetical protein	33	204	1	0	0	0	1	0	0	0		TCAGCCTTCCGATGGAGGTGCTTGTTGCGCGTTCTTGCTATACTCTGTATA
31373	+	1	1	168	16.27	8.28	1	EF0030	endoribonuclease L-PSP	57	381	1	0	0	0	1	0	0	0		ATAATTGAGAAAAGATAGCATTCCGAAAATGGTTGCAGTACAATGGAAAAA
35100	+	1	1	24.15	4.13	>100	1	EF0032	hypothetical protein	NA	2616	0	0	0	1	1	0	0	1		AAGTTAACGGTTGTATCTTTGGGATAGTAACCTAAGTTATAATATTGGCCA
37272	-	1	1	5323.12	>100	60.3	1	EF0032	hypothetical protein	28	2616	1	0	0	0	1	0	0	0		AGTTTTTCTTCTATTGGTACATCAAATAAAGAGTATGATAAACTATAGGTA
38039	+	1	1	63.76	19.25	19.25	1	EF0034	hypothetical protein	NA	510	0	0	0	1	1	0	0	1		CAGCTGACTTTCTAAACTCATTTGTCCATAGGTTTGATAAAATGATTGATA
38795	-	1	1	93.71	>100	37.24	2	EF0035	hypothetical protein	23	468	1	0	0	0	1	0	0	1		TCCCTCCATCGGTGTCACTTTTTGACACCTTTTATTGTTATGCTTATCTTA
38795	-	1	1	93.71	>100	37.24	2	EF0036	hypothetical protein	NA	936	0	0	0	1	1	0	0	1		TCCCTCCATCGGTGTCACTTTTTGACACCTTTTATTGTTATGCTTATCTTA
38807	+	1	1	28.07	34	5.1	2	EF0036	hypothetical protein	42	936	1	0	0	0	1	0	0	1		ATTGTGTGTTTTTCATTGTTTGAACCTCCTAAGATTGATAAGATAAGCATA
38807	+	1	1	28.07	34	5.1	2	EF0035	hypothetical protein	NA	468	0	0	0	1	1	0	0	1		ATTGTGTGTTTTTCATTGTTTGAACCTCCTAAGATTGATAAGATAAGCATA
39308	-	1	1	43	>100	11.43	1	EF0036	hypothetical protein	NA	936	0	0	0	1	1	0	0	1		GGTTGGTAAGATTTTTTTCGTTGTTGCTTCATATCTGGTATAGTTAAACTG
39742	-	1	1	58	4.05	81.89	1	EF0036	hypothetical protein	NA	936	0	0	0	1	1	0	0	1		TCCACAATCTATTCTTGATATTTTTTTTGAATCCTCATTATACTTTCTACA
41417	+	1	1	37.43	>100	>100	1	EF0038	gamma-glutamyl kinase	NA	816	0	0	0	1	1	0	0	1		CAGTAGGGTTGTCTGAAAAGAAACCATCAATATCTGATAACATAACTAACA
42115	+	1	1	106.34	>100	15.04	1	EF0039	deoxyuridine 5`-triphosphate nucleotidohydrolase	142	480	0	1	0	0	1	0	0	0		TTTTTGGGATTTGGTCTGTTTATTTTAAGAGAAGATGATAGACTAAAAGAA
42231	+	1	1	3770.51	58.49	40.11	1	EF0039	deoxyuridine 5`-triphosphate nucleotidohydrolase	26	480	1	0	0	0	1	0	0	0		AAACTTACTAAAAACAACCAGAGTATCAGAGATTATGGTAAAATAGGAGTA
42798	+	1	1	273.94	19.08	7.21	1	EF0040	DNA repair protein RadA	17	1371	1	0	0	0	1	0	0	0		TCAGTAGGCAACGTTATTCAAACCATTTAATAAATGTTAAAATAAACAACA
45751	+	1	1	43.47	4.75	1.43	2	EF0043	glutamyl-tRNA synthetase	225	1458	1	0	0	0	1	0	0	0		AGTTGGGCGGTCGGGCTTTACTATTGGCAATATTGATTGTACAATTTTAGC
45751	+	1	1	43.47	4.75	1.43	2	EF0042	2-C-methyl-D-erythritol 2%2C4-cyclodiphosphate synthase	NA	474	0	0	1	0	1	0	0	0		AGTTGGGCGGTCGGGCTTTACTATTGGCAATATTGATTGTACAATTTTAGC
46749	-	1	1	26	>100	>100	1	EF0043	glutamyl-tRNA synthetase	NA	1458	0	0	0	1	1	0	0	1		GGTAAGTAACCTAATTCACGGTATTGTTCAATAAATTGTAAAATTGTTTCA
49481	+	1	1	970.7	30.78	10.35	2	EF0046	hypothetical protein	163	399	1	0	0	0	1	0	0	0		GGATAAGCTTTTCAGTGGCTGGTTAGCTATTTTTGGTTTATTCTTTAAAAA
49481	+	1	1	970.7	30.78	10.35	2	EF0045	cysteinyl-tRNA synthetase	NA	1413	0	0	1	0	1	0	0	0		GGATAAGCTTTTCAGTGGCTGGTTAGCTATTTTTGGTTTATTCTTTAAAAA
52180	+	1	1	22580.5	36.82	28.57	1	EF0050	hypothetical protein	12	246	1	0	0	0	1	0	0	0		CTAGTATGATAAACTTGAAATTTTTTAAAAAAAGTGATATAATGTTTCTCG
52568	+	1	1	1534	73.55	28.89	1	EF0051	4-diphosphocytidyl-2C-methyl-D-erythritol kinase	50	852	1	0	0	0	1	0	0	0		AAGAGCAATCTTCGGTGTACTTCTTCATGGACATATGATAGAATCTAAAAG
53802	-	1	1	72.31	5.38	18.29	1	EF0052	hypothetical protein	NA	627	0	0	1	0	1	0	0	0		CTCCACAACTTAAATTTAAGTATATTATAAAAGATAGTATACTAACTATTA
54024	+	1	1	24	25	>100	1	EF0052	hypothetical protein	NA	627	0	0	0	1	1	0	0	1		AACGATATCTTTATAATGAATAAGTTGAATATCTTCTGTAAAATAGAATGG
54699	-	1	1	45.41	6.22	63.85	1	EF0053	DNA polymerase III subunit epsilon	NA	870	0	0	1	0	1	0	0	0		ATAAAAAGTTTTGACTTTCCTTTTTTAAAAGCAAAAGGATATAATATTGCA
55553	-	1	1	3750.51	>100	79.08	1	EF0054	hypothetical protein	118	411	1	0	0	0	1	0	0	0		GAAAACATACACGATTGACTACAAAAAAAGAAGTCTGTATAATATGAAACA
55700	+	1	1	143	>100	17.25	1	EF0055	adhesion lipoprotein	54	954	1	0	0	0	1	0	0	0		ATTTGTTTTTATTCCTTGACGTCCCGTGATCCATTTGGTACATTATTCCTG
57321	-	1	1	20.29	11.5	>100	1	EF0056	ABC transporter ATP-binding protein	NA	693	0	0	0	1	1	0	0	1		GCGGACAAGACGAATTTGACGATCCACATAGGTTTTGATATCTTCATGATC
58333	-	1	1	43.47	>100	>100	1	EF0057	ABC transporter permease	NA	840	0	0	0	1	1	0	0	1		ACTCGGCGATAAATATTGACTAATAAGAATAAACCAATAAAAATTAGGGTA
58545	+	1	1	1832	28.97	10.58	1	EF0058	pur operon repressor	25	822	1	0	0	0	1	0	0	0		TTTGAAAAAAATCCTCGAATTTTTCGGTTAAACCCCTTATAATAAGGAACG
59543	+	1	1	2869.32	2.41	29.08	1	EF0059	UDP-N-acetylglucosamine pyrophosphorylase	59	1377	1	0	0	0	1	0	0	0		AATGCCTTATTTTGTTGAAAAAGACAAAAGAGTAAGATAAACTAGAAAAGG
59616	-	1	1	38.28	>100	>100	1	EF0059	UDP-N-acetylglucosamine pyrophosphorylase	NA	1377	0	0	0	1	1	0	0	1		TAAAGTTTAGATTTCATGCGTGTTCCTTTACCAGCTGCTAAAATAATTGCG
60948	-	1	1	18.72	>100	>100	1	EF0059	UDP-N-acetylglucosamine pyrophosphorylase	NA	1377	0	0	0	1	1	0	0	1		GCGTTCTTTTTTATTTGAGATTAATCCTTCATATAAGGTAACTTTTTAGCA
61327	+	1	1	2400.81	69.83	53.68	1	EF0062	5'-nucleotidase	93	3942	1	0	0	0	1	0	0	0		TTTAACGGAATTTACTGTTTTTTATTTAACGGATATATTATGATAGGAAAA
65448	+	1	1	136.97	>100	20.9	1	EF0063	pheromone binding protein	49	1680	1	0	0	0	1	0	0	0		TTTTTATTTTAATGCTTGCCATTTGTTTTTAATTTTAGTATTATAAGAATA
68632	+	1	1	2546.28	12.52	19.76	1	EF0066	Holliday junction DNA helicase RuvA	35	615	1	0	0	0	1	0	0	0		ATAAAAAATTCTCCGCTATGGCTTTTTGATGCTTTGTGTTAAAATGGAACA
68721	+	1	1	31	3.21	2.99	1	EF0066	Holliday junction DNA helicase RuvA	NA	615	0	0	1	0	1	0	0	0		ACGAATATATTATTGGAAAAGTAACGTTTGTTAGCCCATACTATATTGTCG
70888	-	1	1	600.92	14.52	59.02	1	EF0068	hypothetical protein	17	438	1	0	0	0	1	0	0	0		ATTTCACCTTAAAATATAGCGGATTTGATTATATCATGATACGATAATTCA
70892	-	1	1	51.9	>100	>100	1	EF0068	hypothetical protein	21	438	0	1	0	0	1	0	0	0		TAGCATTTCACCTTAAAATATAGCGGATTTGATTATATCATGATACGATAA
70910	+	1	1	21	>100	18	2	EF0069	N-acetylmannosamine-6-phosphate 2-epimerase	174	699	0	1	0	0	1	0	0	1		CAATTTTATCACCTCTTTCTTATCGATATGAATTATCGTATCATGATATAA
70910	+	1	1	21	>100	18	2	EF0068	hypothetical protein	NA	438	0	0	0	1	1	0	0	1		CAATTTTATCACCTCTTTCTTATCGATATGAATTATCGTATCATGATATAA
70918	+	1	1	124.21	8.3	>100	2	EF0069	N-acetylmannosamine-6-phosphate 2-epimerase	166	699	1	0	0	0	1	0	0	1		TCACCTCTTTCTTATCGATATGAATTATCGTATCATGATATAATCAAATCC
70918	+	1	1	124.21	8.3	>100	2	EF0068	hypothetical protein	NA	438	0	0	0	1	1	0	0	1		TCACCTCTTTCTTATCGATATGAATTATCGTATCATGATATAATCAAATCC
71923	+	1	1	955.39	>100	41.74	1	EF0071	lipoprotein	37	2340	1	0	0	0	1	0	0	0		AATAAAAAGGGATACACTCCATTTGGCATAGTCCTTGCTGATAATAAATCA
73376	+	1	1	54.45	13.5	14.54	1	EF0071	lipoprotein	NA	2340	0	0	1	0	1	0	0	0		AAATGTATCCCAAACTTGTGGCTTATCATAATTGGTGGTATACCAACAGAG
74523	+	1	1	69	18.25	>100	1	EF0073	Cro/CI family transcriptional regulator	323	918	1	0	0	0	0	1	0	0	automated classification was orphan	TAATAAAAATGAAATAGATATTCAATGAAATTGATTGTACAATGGTTAATG
74612	-	1	1	257.95	4.07	12.05	1	orphan	orphan	NA	NA	0	0	0	0	1	0	0	0		TACTTAACTTCCCTTGAAAAAACCAAAAGAAATGTTCTATAATAGAAGTCA
75539	-	1	1	83.37	>100	10.64	1	EF0073	Cro/CI family transcriptional regulator	NA	918	0	0	0	1	1	0	0	1		GTACAGATAATACGTAAGGTTTTTTAAGTAACGTAAGTTAAAATGAATATA
75617	+	1	1	384.54	55.17	62.9	1	EF0073	Cro/CI family transcriptional regulator	NA	918	0	0	1	0	1	0	0	0		AAAACCTTACGTATTATCTGTACACTGGCAAAATGAGATATTATAAAGAAG
76155	+	1	1	221.19	>100	>100	1	EF0074	Crp/Fnr family transcriptional regulator	NA	654	0	0	0	1	1	0	0	1		TCCCGATAGTATTCTTTGACATACATTTGCAAGTCTTTACTATTATTGATA
76518	-	1	1	800	27.45	20.14	1	EF0074	Crp/Fnr family transcriptional regulator	55	654	1	0	0	0	1	0	0	0		TATCAACATTTGTTATTGACATATGATGTCCAATTCGCTTAAATAAGAAAG
76718	+	1	1	1730	>100	5.06	1	EF0076	short chain dehydrogenase/reductase family oxidoreductase	18	894	1	0	0	0	1	0	0	0		TATGTGCTCAAATATTTTTCAAAAAGAAAAAATTGTATTAAGGTAATAGTA
78643	-	1	1	38	>100	>100	1	EF0079	gls24 protein	NA	513	0	0	0	1	1	0	0	1		TGATCATAAATGGTCTCGATATCTTTCCCGTATTCGGCTACAATGTCCATA
80078	+	1	1	3700	6.6	12.63	1	EF0082	major facilitator family transporter	117	1236	1	0	0	0	1	0	0	0		ATTCACAAATTTACATTTTTTTGTAACGGATATCTCGTATAGTAATAACTG
84855	-	1	1	345.86	>100	31.75	1	EF0086	hypothetical protein	105	1488	1	0	0	0	1	0	0	0		CACATTCAGTTCTTCTTGATTTTTAAGAATAGATACAGTAGCATAAGAACA
91943	+	1	1	15799.2	42.98	46.49	1	EF0090	diacylglycerol kinase catalytic subunit	34	915	1	0	0	0	1	0	0	0		TTTCGATGCTATCTTTAGGTATTTTGGCTAAAATATTGTACACTTTACATG
92950	+	1	1	117.4	2.84	3.09	1	EF0091	hypothetical protein	23	1506	1	0	0	0	1	0	0	0		ACTGTTATTTTTTCGTGGAATAGATTTCTCATTTTGTGTACAATAGAACAG
94790	+	1	1	71.49	5.63	>100	1	EF0092	hypothetical protein	24	240	1	0	0	0	1	0	0	0		TTAAAAAATATTGAGGTTTCTCACAAGAATTTTTCTATATAATAGAAAGAG
98377	+	1	1	22	13	>100	1	EF0094	formate/nitrite transporter family protein	26	771	0	1	0	0	1	0	0	0		TAGTGAAAAAACACACAAAAGTACTTGAAATTCTGTGATATAAGGGTAAAG
98385	+	1	1	330	13	5.75	1	EF0094	formate/nitrite transporter family protein	18	771	1	0	0	0	1	0	0	0		AAACACACAAAAGTACTTGAAATTCTGTGATATAAGGGTAAAGTAAAGGAG
99301	+	1	1	403.25	>100	15.29	1	EF0095	lipoprotein	28	786	1	0	0	0	1	0	0	0		ACGGTTGAAAAATTATTGCTAGATTTTTAAAACAATGTTACATTAATGTTA
100879	-	1	1	4650.18	>100	36.67	1	EF0096	hypothetical protein	26	681	1	0	0	0	1	0	0	0		ACGTAAAGAATCTTATTGCTTTTCCATTAAAAAAGTATTACACTAAAATTA
100977	+	1	1	687	>100	24.53	1	EF0097	regulatory protein pfoR	133	1107	1	0	0	0	1	0	0	0		CGTTAAAAAAATACATTGACTAAACTTTTGTTTAGTCGTATACTCTGAATG
104539	-	1	1	326.69	97	61.57	1	EF0100	seryl-tRNA synthetase	NA	1272	0	0	0	1	1	0	0	1		AAATCGGTAACTCTTGCGCATCTAAAATTTCATTATTATAGTAGTTAGTTA
106775	-	1	1	1281.22	>100	>100	1	EF0102	ArgR family transcriptional regulator	74	480	1	0	0	0	1	0	0	0		TTAAAAAAGTGAGACTTGCACAATTTAGTAAAACGTTGTACAGTGATTTTA
106916	+	1	1	36991.3	>100	35.37	1	EF0103	ArgR family transcriptional regulator	28	489	1	0	0	0	1	0	0	0		AAACGACCCTTTTTCTATTCTAATTAGAGAGATTCTGCTAGTATTGCTTTG
107702	+	1	1	34448	>100	29.83	1	EF0104	arginine deiminase	27	1227	1	0	0	0	1	0	0	0		TTGGCAAATGGCTCACGTCCTAGGTTAATCAGGTCTGTTATTCTGTGTTTG
107840	-	1	1	55.3	8	>100	1	EF0104	arginine deiminase	NA	1227	0	0	0	1	1	0	0	1		TGCATCATGTTCTGCTTGTGCTTTTTCTAAAAACGGAATATCATCAAACAA
114484	+	1	1	103	>100	16.15	1	EF0111	oxidoreductase%2C zinc-binding	60	1020	1	0	0	0	1	0	0	0		CTGAGGGCTGAAACTTGACGTGGATCCCATTCTTCGTTAAGATACTAATTG
114966	+	1	1	113.15	>100	>100	1	EF0111	oxidoreductase%2C zinc-binding	NA	1020	0	0	1	0	1	0	0	0		CCGTTAGTCGGTTTGACAAGTTATCAAGCGCTACATGATATTATGAATGTA
115648	+	1	1	724.58	6.76	29.94	1	EF0112	hypothetical protein	38	804	1	0	0	0	1	0	0	0		ATTGATTAAAAAAGAATTGCATTTCTTTTTTTTAGACGATATTATAAAATA
116733	-	1	1	20.29	>100	>100	1	EF0113	hypothetical protein	NA	816	0	0	0	1	1	0	0	1		TTATTAATATAGTCTATTACCCGCCACTTACATGCTGTATTATTTATTTTA
117064	+	1	1	37.68	8.4	14	1	EF0113	hypothetical protein	NA	816	0	0	1	0	1	0	0	0		CGGGAGCTGTATTCCAAGCTTATTTTAATTTGTCATCTATAATGAAATACA
117494	+	1	1	299.46	>100	39.56	1	EF0114	glycosyl hydrolase	39	2508	1	0	0	0	1	0	0	0		TTTTCCAGTTTCTATTTTGCAAATTCGTTATTTTTTGTTATTCTATTGATG
117881	-	1	1	39	40	>100	1	EF0114	glycosyl hydrolase	NA	2508	0	0	0	1	1	0	0	1		TCGTGCATGCAGTGCTGGCGCATACTCATTTTTTAACGTATCATAAAATGG
118256	-	1	1	21.27	>100	26	1	EF0114	glycosyl hydrolase	NA	2508	0	0	0	1	1	0	0	1		ATTATTTAATGCTCGTTGCGTGCGTTGGTCATCGCTGCCATACTGTTGATA
120197	+	1	1	30	>100	15.95	1	EF0115	endoribonuclease L-PSP	128	1269	1	0	0	0	1	0	0	0		TTTAGGAATGCCTTATTGAAATGTTCCTGTTCTTATTGTAGACTGAAAGAA
123527	-	1	1	201.63	8.38	5.37	2	EF0117	GntR family transcriptional regulator	32	1413	1	0	0	0	1	0	0	1		TGCGCTATCATAAACCAGACAAACAATACACTCAATGCTATAATTGTATGG
123527	-	1	1	201.63	8.38	5.37	2	EF0118	ornithine cyclodeaminase	NA	966	0	0	0	1	1	0	0	1		TGCGCTATCATAAACCAGACAAACAATACACTCAATGCTATAATTGTATGG
126049	-	1	1	3696	>100	16.21	2	EF0120	hypothetical protein	117	537	1	0	0	0	1	0	0	0		CATATTGATTCCCCCTTGACTCTCCCTTCACTCTTGGCTATGATTACCTTA
126049	-	1	1	3696	>100	16.21	2	EF0121	hypothetical protein	NA	228	0	0	1	0	1	0	0	0		CATATTGATTCCCCCTTGACTCTCCCTTCACTCTTGGCTATGATTACCTTA
128874	-	1	1	585.31	>100	9.04	1	EF0123	hypothetical protein	28	2352	1	0	0	0	1	0	0	0		AAAAACAAGACGTTCTTGTTTGGCCTTTGACGTTGTCGTATACTATAAATA
129516	+	1	1	19	7.33	5.05	1	EF0125	IS256%2C transposase	129	1173	0	1	0	0	1	0	0	0		CATCCAATAAATCATTGGTAAATTGGAATGGAAATCAATATATTAAAAATA
129566	+	1	1	24.93	2.29	2.37	1	EF0125	IS256%2C transposase	79	1173	0	1	0	0	1	0	0	0		AAGAGATAATACAAACTAGCTTATTTTTGATAAAGTCCGTATAATTGTGTA
129613	+	1	1	47.92	2.32	2.41	1	EF0125	IS256%2C transposase	32	1173	1	0	0	0	1	0	0	0		TGTAAAAGTAAAAAGGCCATATAACAGTCCTTTTACGGTACAATGTTTTTA
129651	-	1	1	4258.96	60.52	68.5	1	EF0125	IS256%2C transposase	NA	1173	0	0	0	1	1	0	0	1		ATATTCAATAATGCTTTGAATCTCTTCGCTTTTCAGTGTAAAATGTACTTG
130897	+	1	1	52.17	4.18	4.7	1	EF0126	hypothetical protein	40	618	1	0	0	0	1	0	0	0		CACAGGAGTCTGGACTTGACTTTATTTTTCGTTTATTTTTTATAATTAATG
131902	+	1	1	25.12	3.17	43.33	1	EF0127	hypothetical protein	250	576	0	1	0	0	1	0	0	0		TTGATAATTTAAAATTTACTATGTGTTTTATTTGTAGTAATAATTTAAATA
132068	+	1	1	27.22	16	14.33	1	EF0127	hypothetical protein	84	576	0	1	0	0	1	0	0	0		TTATTGCTTTTTGAATTTATTATTTTAAATTAATCTGGAATGATATTGTTA
132120	+	1	1	1459	45.21	10.52	1	EF0127	hypothetical protein	32	576	1	0	0	0	1	0	0	0		GTATAAAAAAACTATGTTGTTTAAACTTATCGACGTGGTATAATTAATATA
132163	-	1	1	22	>100	23.4	1	EF0127	hypothetical protein	NA	576	0	0	0	1	1	0	0	1		ATCATATCAATCATTTGCATTCTTTCAAAATATAAGCTTTTATTTTTATTG
133702	+	1	1	278.19	6.4	36.28	1	EF0129	Cro/CI family transcriptional regulator	NA	375	0	0	0	1	1	0	0	1		TCTTCTTCTCTTAATGGACGTATTCCAAGTTCTATTTTATTATATACACTA
133814	-	1	1	115	4.19	4.46	1	EF0129	Cro/CI family transcriptional regulator	26	375	0	1	0	0	1	0	0	0		TGAAATAAACTTTTTTAAAAATCTATTTTAAATATATGTTAAACTAAAATA
133904	+	1	1	2789	22.45	21.86	1	orphan	orphan	NA	NA	0	0	0	0	1	0	0	0		AGTTTATTTCAGATGTTGACATGTTTGTTTTGGAATGATATACTCTGTGTA
134025	-	1	1	349233	>100	>100	1	EF0129	Cro/CI family transcriptional regulator	237	375	1	0	0	0	1	0	0	0		ATGAAAACTTCACTCTTGTATTATCTCGTCAAATGCCGTACAATAAAAGTG
134063	+	1	1	249	7.38	2.3	1	orphan	orphan	NA	NA	0	0	0	0	1	0	0	0		ATAAAACCTAGACACTTTTATTGTACGGCATTTGACGAGATAATACAAGAG
134836	-	1	1	186	2.45	55.66	1	EF0130	hypothetical protein	24	183	1	0	0	0	1	0	0	0		AATCGCTACATCATAAGTACCAACCTCCCTTATTATGTTAAAATAAAATAA
135711	+	1	1	45.41	7	63.85	1	EF0133	hypothetical protein	NA	408	0	0	1	0	1	0	0	0		AATAATACGATTGAAAATTTTGACGTACAAGCTACATTTGGTATGATGAAT
135853	+	1	1	21.27	>100	3.25	1	EF0133	hypothetical protein	NA	408	0	0	1	0	1	0	0	0		AATTAAATGACCAAGTAGAAATTGTGATTGATCCAGATTATGATGTTAGTG
135940	+	1	1	55	9.8	17	2	EF0134	hypothetical protein	260	225	1	0	0	0	1	0	0	0		ATGTAACTGCTCGTGGTTGGCTTTATACTTTTAAAGGGTACAATGACAATG
135940	+	1	1	55	9.8	17	2	EF0133	hypothetical protein	NA	408	0	0	1	0	1	0	0	0		ATGTAACTGCTCGTGGTTGGCTTTATACTTTTAAAGGGTACAATGACAATG
137114	+	1	1	415	>100	4.77	1	EF0137	nucleotidyltransferase domain-containing protein	28	333	1	0	0	0	1	0	0	0		GTTAGTGTTTATATATTGTTTAGCTTGATTTGCTGTTCTATAATGGGAGTA
142944	+	1	1	219.49	28.14	17.46	1	EF0145	hypothetical protein	14	306	1	0	0	0	1	0	0	0		CTAAAAGGTTACTATTTTCATAATAAATATTATTTTGTTATTGTTAATTTG
146165	-	1	1	5614.02	>100	>100	1	EF0147	hypothetical protein	NA	141	0	0	0	1	1	0	0	1		CGGCTGACTTTTTTGTTGCCTAAAATTTTATTGTCAGGTACTATTTAAGTG
146273	-	1	1	1249.17	>100	>100	1	EF0147	hypothetical protein	NA	141	0	0	0	1	1	0	0	1		CCCTTAGCTTTTTTTTGCGTTAAAAACATTTAACGTGCTATCATAATTGTG
146764	-	1	1	3379.5	>100	>100	1	EF0149	aggregation substance	NA	3918	0	0	0	1	1	0	0	1		TTTTCTGCTTCTGCTGTTGGTTGTTGGACGTTTGTGGTATCATTTGAGGTA
151827	-	1	1	48.31	4.13	83	1	EF0151	hypothetical protein	NA	555	0	0	0	1	1	0	0	1		GTTACGTGCCAATTCTTCTTCTCGTTGTAAAATATGCGTATAATTGTCTGG
151838	-	1	1	25.52	>100	>100	1	EF0151	hypothetical protein	NA	555	0	0	0	1	1	0	0	1		TTTCGAAAATAGTTACGTGCCAATTCTTCTTCTCGTTGTAAAATATGCGTA
152877	-	1	1	21	13.2	27.65	1	EF0153	cell wall surface anchor family protein	NA	849	0	0	0	1	1	0	0	1		GCTCGGTTGGTTTATTTGGTTCTACTGGTTTTTCTGGTACACTTGGCTCTG
155657	-	1	1	708	8.24	10.4	1	EF0157	hypothetical protein	54	219	1	0	0	0	1	0	0	0		AAATTTCTATATATTATTGGACAGTTTTTTTTCATTCAGTTATTATTATTT
158563	-	1	1	22.97	>100	>100	1	EF0159	hypothetical protein	NA	1965	0	0	0	1	1	0	0	1		ACTTTTCATGAAATTACGCCGATTAGAAAAAAAGCTATACAATAGATAATA
159123	+	1	1	22.12	>100	>100	1	EF0159	hypothetical protein	NA	1965	0	0	1	0	1	0	0	0		GGTGCAACAAATTTATTTATTCTAGCAATTCCTGTGTTATATATTAATTTA
162437	+	1	1	733.27	2.55	4.7	1	EF0164	lipoprotein	21	375	1	0	0	0	1	0	0	0		ACTCTTGATATTAATAGATTCCATGCTAGATTTATGGTACAATTACACATA
162989	+	1	1	17.39	19	18	2	EF0166	phage integrase family site specific recombinase	131	1167	1	0	0	0	1	0	0	0		CTAATGAATTTAGGATATGGAAAATATCAAGCGGAAGATATAATTAGGAAA
162989	+	1	1	17.39	19	18	2	EF0165	hypothetical protein	NA	213	0	0	1	0	1	0	0	0		CTAATGAATTTAGGATATGGAAAATATCAAGCGGAAGATATAATTAGGAAA
164397	-	1	1	78	3.29	3.17	1	EF0167	GMP synthase	NA	1563	0	0	1	0	1	0	0	0		GCATCGTGAACGAAGTTGCACATGTAAACCGTATCGTGTACGATATTACTT
166135	-	1	1	3024.86	18.79	10.88	1	EF0167	GMP synthase	208	1563	1	0	0	0	1	0	0	0		TTTTCAGCAGAATGCATGACTTTCAAGGAGTAAAATGTTTTAATAAGTATA
166202	-	1	1	85.07	9.75	1.69	1	EF0167	GMP synthase	275	1563	0	1	0	0	1	0	0	0		TACGTAAATATTAAGGGTTGACGAGCTAAGAAATATCCTGTATCTTTTGTA
167190	-	1	1	159	8.95	12.69	1	EF0168	pantothenate kinase	28	924	1	0	0	0	1	0	0	0		CTTTTGTAAAATCCTGTGTTTCCCTTGTGAAATTATGGTAAAATGTACAAA
167263	-	1	1	19.57	>100	24	2	EF0168	pantothenate kinase	101	924	0	1	0	0	1	0	0	1		TTTTCCCCTCTTTTCTAACAGTTTTCTCTTTTCATGATACCATTTTCATCA
167263	-	1	1	19.57	>100	24	2	EF0169	lipase/acylhydrolase	NA	588	0	0	0	1	1	0	0	1		TTTTCCCCTCTTTTCTAACAGTTTTCTCTTTTCATGATACCATTTTCATCA
167286	+	1	1	133.32	2.81	5.08	1	EF0169	lipase/acylhydrolase	31	588	1	0	0	0	1	0	0	0		AAAAGAATTCCCTTCTTCGCCAATTTATGATGAAAATGGTATCATGAAAAG
169655	+	1	1	3598	77.55	34	2	EF0172	LacI family sugar-binding transcriptional regulator	78	1008	1	0	0	0	1	0	0	1		TTAATCTTTTTAGTCTATTTCTTTTGTCTTTTTTTTGTTAAAATGTAAAAG
169655	+	1	1	3598	77.55	34	2	EF0171	adenosine deaminase	NA	1014	0	0	0	1	1	0	0	1		TTAATCTTTTTAGTCTATTTCTTTTGTCTTTTTTTTGTTAAAATGTAAAAG
169669	-	1	1	33.81	2	2.36	2	EF0171	adenosine deaminase	96	1014	1	0	0	0	1	0	0	1		ACGTCTCCTTTTGCATTGACAGACATTTGTAGACGTGTTACAGTCTTCAAA
169669	-	1	1	33.81	2	2.36	2	EF0172	LacI family sugar-binding transcriptional regulator	NA	1008	0	0	0	1	1	0	0	1		ACGTCTCCTTTTGCATTGACAGACATTTGTAGACGTGTTACAGTCTTCAAA
170855	+	1	1	890	>100	37.95	1	EF0173	pyrimidine-nucleoside phosphorylase	26	1302	1	0	0	0	1	0	0	0		CTGGTTTACTAAATGGTTTAAAGCTGAACGATTTTGTTGTATAATACATTA
177824	-	1	1	34.03	3.5	13.44	1	EF0179	ABC transporter permease	NA	1143	0	0	0	1	1	0	0	1		TGGTTTCATGACATTATTAGCAATATGATTTCCTGTGTATAATAAAATATA
179381	-	1	1	41.69	>100	>100	1	EF0180	ABC transporter permease	NA	954	0	0	0	1	1	0	0	1		TTGGTCCCGATGATTTTCCGAAGAACACAACTAGGACTAAAATGGTTAATA
179710	+	1	1	219.31	83	45.2	1	EF0183	hypothetical protein	32	291	1	0	0	0	1	0	0	0		CTAGCAGCTTTTTTTCAAAAATCGTTGGTTTTTCTGCTATACTTTTGTTTG
179926	+	1	1	195.67	>100	32.86	2	EF0184	hypothetical protein	99	312	1	0	0	0	1	0	0	0		GTTTATTGTCAGTTTTATTTTTATCTGTATCGCATGGTACAATCATCATTA
179926	+	1	1	195.67	>100	32.86	2	EF0183	hypothetical protein	NA	291	0	0	1	0	1	0	0	0		GTTTATTGTCAGTTTTATTTTTATCTGTATCGCATGGTACAATCATCATTA
180530	+	1	1	4655.64	59.76	37.02	1	EF0185	phosphopentomutase	108	1167	1	0	0	0	1	0	0	0		TTTTAATGCTCTTTCAGGCAATAATAGCGGATTCATGGTATAATTGAAGAG
182784	+	1	1	102.09	2.58	2.13	1	EF0187	purine nucleoside phosphorylase	NA	708	0	0	1	0	1	0	0	0		ATATATTGCGGAAACTTTTTTAGAGAATCCTGTCTGCTATAATCAAGTTCG
184372	-	1	1	1035.36	28.66	81.89	1	EF0188	iron ABC transporter substrate-binding protein	30	939	1	0	0	0	1	0	0	0		AAAGCAAGCGATGATTGACAAACGGTCGTTTTTAACTGATAATGAGAATCG
184514	+	1	1	177.81	85.5	7.27	1	EF0191	ferrichrome ABC transporter ATP-binding protein	65	801	1	0	0	0	1	0	0	0		TGATTGGAAGAAACATTGCTTTTTAAGGAAGGGTCTTTTATAATCAAGGAA
186934	+	1	1	22	8.33	>100	1	EF0193	ferrichrome ABC transporter permease	NA	1005	0	0	1	0	1	0	0	0		ATTACATCAAAAATTGACACTGAAAAGTACCGTTTTGTTACAATGTGGCAA
187488	+	1	1	8156.1	>100	19.48	1	EF0194	NADH-dependent butanol dehydrogenase	28	1188	1	0	0	0	1	0	0	0		TGCTCGGCTTTTTTATTGGCGGATTTTTGAAAAAATAGTATGATAAATGCG
189491	-	1	1	1116	26.36	16.2	1	EF0195	2%2C3-bisphosphoglycerate-dependent phosphoglycerate mutase	45	687	1	0	0	0	1	0	0	0		TTTACTATTTTCCATTGGAAATCTTGCGCAAAACGGTGTACAATAAACGTG
190945	-	1	1	1016	>100	16.95	1	EF0197	ribose-5-phosphate isomerase A	27	681	1	0	0	0	1	0	0	0		TTTTCAAAAACTTTCTATCTTTTTTAGTTAAATAACGGTACAATATCTTTG
191107	+	1	1	4896	7.28	32.45	1	EF0198	30S ribosomal protein S12	156	414	1	0	0	0	1	0	0	0		GGCGAAAGAAGAGGGTTGACAGCTGATACTTATCGTGGTATCCTAACAAAG
191333	-	1	1	42.54	>100	24.46	1	EF0198	30S ribosomal protein S12	NA	414	0	0	0	1	1	0	0	1		GAGAGTTAACGTTTGTTTGAGTTTTCTTAAAACTGTTATATCCTTTGTTTA
194149	+	1	1	874.57	3.61	1.4	1	EF0200	elongation factor G	NA	2082	0	0	1	0	1	0	0	0		AAGTTACAATTACTGTTCCTGAAGATTACTTAGGTGATATCATGGGACACG
194438	+	1	1	10781	8.86	11.81	1	EF0201	elongation factor Tu	80	1188	1	0	0	0	1	0	0	0		TTTGTTTTTAGAACTATCCTTTTTTCAAGATTTCGTGTAAAATAGCTTATG
195868	+	1	1	60.86	4.18	2.18	1	EF0202	phosphomethylpyrimidine kinase	19	825	1	0	0	0	1	0	0	0		ATAAGCCAATTGGCTGTTTTAGCAGACTTGTTTCTTCAGTATACTTGGAGA
196833	+	1	1	3632.54	>100	16.51	1	EF0203	cyclopropane-fatty-acyl-phospholipid synthase	150	1167	1	0	0	0	1	0	0	0		ATTACGTTAAAAGAATGTTCAAATTTTTAAAAGAGGAGTAGAATAGAACTG
198331	+	1	1	42469.2	29.97	>100	1	EF0205	30S ribosomal protein S10	167	309	1	0	0	0	1	0	0	0		AAACGCAGAAAATCCTTGCTAACACTATCCTTTCATAGTATAATCAAAAAG
209186	-	1	1	46.5	3.13	>100	1	EF0227	preprotein translocase subunit SecY	NA	1299	0	0	0	1	1	0	0	1		CATATATTCTCCTCCTAATTTTAAAGACCGGCTTATGAAGCTAGCCATATG
209186	-	1	1	46.5	3.13	>100	1	EF0228	adenylate kinase	NA	651	0	0	0	1	1	0	0	1		CATATATTCTCCTCCTAATTTTAAAGACCGGCTTATGAAGCTAGCCATATG
209967	+	1	1	22359	3.64	34.69	1	EF0229	translation initiation factor IF-1	128	219	1	0	0	0	1	0	0	0		GTATTCAGTTTCTCTTGCCAAAACATAACTAAATATGGTAGAATATATCAG
212963	+	1	1	158	2.56	21.19	1	EF0235	hypothetical protein	52	1200	1	0	0	0	1	0	0	0		GTTTCTTAAAAGCATTGCAGAAGCTTTTCCGGTTTGTTATACTGATTATTA
215522	+	1	1	530.87	11.95	53.38	1	EF0237	cobalt transporter ATP-binding protein	85	840	1	0	0	0	1	0	0	0		AGACAGATAAGAGCTCCCATAATGACCGTTCTTTTGGTATAATAAAAAATA
215581	+	1	1	239	1.45	8.5	1	EF0237	cobalt transporter ATP-binding protein	26	840	0	1	0	0	1	0	0	0		AATCAGAACAGATGATTGAAAAAACGCTACTTTTTTGGTAGTGTTAGAAAG
219242	-	1	1	11853.5	>100	47.31	1	EF0241	hypothetical protein	27	312	1	0	0	0	1	0	0	0		TTTTATGTATATTCGTTGTACCAAACTCTTGACTATGGTAAATTGAAGTTA
220729	-	1	1	364	5.79	8.48	1	EF0243	branched-chain amino acid ABC transporter	26	1356	1	0	0	0	1	0	0	0		TCTATAAAAACTGGTTGCTCTCTGTTTCTTCTTCTGTTATTTTAAATAATA
221321	-	1	1	58.7	3.03	28.71	1	EF0244	acetyltransferase	36	492	1	0	0	0	1	0	0	0		TCGTTTTAAAAGTATTTGAATTTTCAGACAATAAATGCTATAGTCTTTTTA
221427	+	1	1	2325.09	14.49	17.25	1	EF0245	decarboxylase	41	576	1	0	0	0	1	0	0	0		AAAATGGCTGCACCTTTTCGAGAAAATCAAAATATGCTACCATAGCTACCA
221925	+	1	1	27.22	9.5	4.89	1	EF0245	decarboxylase	NA	576	0	0	1	0	1	0	0	0		CGTGAATGGTTACTATGATTTACTAGCTGCTTTTTTTGATAAAATGGTAGA
224819	-	1	1	675	3.05	4.67	1	EF0247	amino acid ABC transporter amino acid-binding/permease	396	1584	1	0	0	0	0	1	0	0	automated classification was orphan	TTGCTGGAACATATTGACTTTCTTCTGGATTTATCCTAAAATTAATAACTG
224899	-	1	1	1319.51	>100	77.75	1	orphan	orphan	NA	NA	0	0	0	0	1	0	0	0		CTTTTTTCGTATTAGTTTCTATTTCGTAGGGAAAATGTTACGTTAATTTCA
225302	-	1	1	2819	10.41	21.68	1	EF0248	hypothetical protein	24	297	1	0	0	0	1	0	0	0		ATCTTGAAAGAGTTTGTGACAAATTTCTCAACTCGTGGTAAAATATGCATG
225423	+	1	1	273.09	2.23	21.89	1	EF0249	NAD-dependent deacetylase	28	714	0	1	0	0	1	0	0	0		AGTTTTCAAAAAGTGGAAAAACTTTTGGTGCTAATGTTAAAATACGTTATA
225432	+	1	1	443	2.26	21.14	1	EF0249	NAD-dependent deacetylase	19	714	1	0	0	0	1	0	0	0		AAAGTGGAAAAACTTTTGGTGCTAATGTTAAAATACGTTATAATATAGAAG
227690	+	1	1	1414	26.25	26.95	1	EF0252	N-acetylmuramoyl-L-alanine amidase	78	1512	1	0	0	0	1	0	0	0		TTTTAACCTTTTTGCTAGAAATTTTTTATGAAACAGTATACTATTAAAAAA
227711	-	1	1	45.41	>100	>100	1	EF0252	N-acetylmuramoyl-L-alanine amidase	NA	1512	0	0	0	1	1	0	0	1		TTTTTATTTTTCTCCATTTATTTTTATGTACCAACATATATAATTGACATA
228792	-	1	1	34.88	>100	41	1	EF0252	N-acetylmuramoyl-L-alanine amidase	NA	1512	0	0	0	1	1	0	0	1		AATCGTATGTTTTAATTAACGCATTTAATTTCTTATGGTAATCTTTGTCCG
232319	-	1	1	6634.97	>100	68.74	1	EF0255	L-lactate dehydrogenase	61	984	1	0	0	0	1	0	0	0		TTACAATCAAAGTTCGTGACATTTTTTACAAACCATGTTACTATCACTTTA
232523	+	1	1	109.17	2.43	4.31	1	EF0256	peptidyl-tRNA hydrolase	70	567	1	0	0	0	1	0	0	0		TCTTAATCTTCAAAGACTGCGAGTTTTTTTATTTCTATGGTATAATGAATA
235843	+	1	1	361.57	2.04	23.17	1	EF0257	transcription-repair coupling factor	NA	3570	0	0	1	0	1	0	0	0		AGAATACTTTGTTTGATTTTATTGAAGGACAATATGATATATTAGTCACTA
236450	-	1	1	17.87	>100	>100	1	EF0257	transcription-repair coupling factor	NA	3570	0	0	0	1	1	0	0	1		TACTTAACACAAACTTGACTTTTTGATCGCGTTTACGAATACTTTCTAACA
238828	+	1	1	5523.9	11.64	11.26	1	EF0261	hypothetical protein	28	480	1	0	0	0	1	0	0	0		CTCTGAAATTAACATTAGACAAGGTTCTTAGATGTTGGTATAATAAAACGG
241307	+	1	1	12551.1	16.05	41.41	2	EF0264	hypoxanthine-guanine phosphoribosyltransferase	45	546	1	0	0	0	1	0	0	0		TTGCAAATTCCTATTTGAGTATTCCTTTAGAAACTGATAAAATACACTACA
241307	+	1	1	12551.1	16.05	41.41	2	EF0263	hypothetical protein	NA	1389	0	0	1	0	1	0	0	0		TTGCAAATTCCTATTTGAGTATTCCTTTAGAAACTGATAAAATACACTACA
241934	+	1	1	37442.2	>100	26.98	1	EF0265	cell division protein FtsH	57	2157	1	0	0	0	1	0	0	0		ACGAATCAAATTAATATCTATCAAGGAATTAATTGTGTTACAATGTAAAGG
241942	-	1	1	22.22	>100	>100	1	EF0264	hypoxanthine-guanine phosphoribosyltransferase	NA	546	0	0	0	1	1	0	0	1		ATGCCTGTCCTCCTTATGCTCATCATTACAATTCATGTTATTCTTTTATCA
241942	-	1	1	22.22	>100	>100	1	EF0265	cell division protein FtsH	NA	2157	0	0	0	1	1	0	0	1		ATGCCTGTCCTCCTTATGCTCATCATTACAATTCATGTTATTCTTTTATCA
244213	+	1	1	22.12	>100	27	1	EF0266	chaperonin%2C 33 kDa	96	897	0	1	0	0	1	0	0	0		TGCAGTATTTGTCGAGTTGACGAATACTGCACCTTCTATAATATTAAGATA
244273	+	1	1	2056	82.92	12.37	1	EF0266	chaperonin%2C 33 kDa	36	897	1	0	0	0	1	0	0	0		AGGAAGATTATTTGGTTGAAAAAACACCTGATTCCTAGTATTATCTGACTA
244629	+	1	1	64.66	7.33	2.32	1	EF0266	chaperonin%2C 33 kDa	NA	897	0	0	1	0	1	0	0	0		AAAAATCCACATGTCAGCTTAAAGTTGAATGCAACAGGTAAAATTGATGTA
245872	+	1	1	228	8.59	6.46	1	EF0267	zinc-binding NifR3 family TIM-barrel protein	NA	999	0	0	1	0	1	0	0	0		TGGCGATGTCAAAACGCCTGAAGATGCTAAACGCATGTTAGAATATGTTGG
246280	+	1	1	3348.54	>100	14.86	1	EF0268	lysyl-tRNA synthetase	29	1497	1	0	0	0	1	0	0	0		AAGTAAAATTCGGCTTGCTTTTTTTCGAATTACTGTGGCATTATTAGGATA
248057	+	1	1	2327.67	6.96	>100	1	orphan	orphan	NA	NA	0	0	0	0	1	0	0	0		AGTGAAAATAATGATTGACCAATGCTTGAAATCTTGGTATATTATTACATG
248199	+	1	1	617	7.32	5.68	1	Ef16SA	16S ribosomal RNA	267	1522	0	1	0	0	1	0	0	0		ACAACAAAAAAGTTGTTGACAAATAACAAACGAGATGATAAGATATAGAAG
248297	+	1	1	14672.9	31.58	38.61	1	Ef16SA	16S ribosomal RNA	169	1522	1	0	0	0	1	0	0	0		TTTTTAAAAAAGTTCTTGACATTCGAACGAAAGTTTGTTATGATATAAAAG
248602	+	1	1	8193.75	1.54	1.41	1	Ef16SA	16S ribosomal RNA	NA	1522	0	0	1	0	1	0	0	0		TCAATTGGAAAGAGGAGTGGCGGACGGGTGAGTAACACGTGGGTAACCTAC
249985	+	1	1	537.75	1.61	1.69	2	Ef23SA	23S ribosomal RNA	261	2909	1	0	0	0	1	0	0	0		CCAGCCGCCTAAGGTGGGATAGATGATTGGGGTGAAGTCGTAACAAGGTAG
249985	+	1	1	537.75	1.61	1.69	2	Ef16SA	16S ribosomal RNA	NA	1522	0	0	1	0	1	0	0	0		CCAGCCGCCTAAGGTGGGATAGATGATTGGGGTGAAGTCGTAACAAGGTAG
250145	-	1	1	18.7	>100	>100	1	orphan	orphan	NA	NA	0	0	0	0	1	0	0	0		TAATCAATAAATAAGCAATTGAACTTATTAAAAAACTCATTCAACGCGGTG
253467	+	1	1	9775.5	4.49	4.67	2	tRNA-Leu-1	tRNA-Leu	86	82	1	0	0	0	1	0	0	0		TTACAAGCAGGGGGTCAGCGGTTCGATCCCGTTAACCTCCATTTTTTGAGC
253467	+	1	1	9775.5	4.49	4.67	2	tRNA-Lys-1	tRNA-Lys	NA	73	0	0	1	0	1	0	0	0		TTACAAGCAGGGGGTCAGCGGTTCGATCCCGTTAACCTCCATTTTTTGAGC
254083	+	1	1	1844.17	3.27	2.15	2	tRNA-Met-1	tRNA-Met	93	74	1	0	0	0	1	0	0	0		CAAGGGGTCGCAGGTTCGAATCCTGTCTTCCCGATAATAATTTTTATGGGG
254083	+	1	1	1844.17	3.27	2.15	2	tRNA-Ala-1	tRNA-Ala	NA	73	0	0	1	0	1	0	0	0		CAAGGGGTCGCAGGTTCGAATCCTGTCTTCCCGATAATAATTTTTATGGGG
254612	+	1	1	4650.5	46.34	1.41	1	tRNA-Asp-1	tRNA-Asp	0	77	1	0	0	0	1	0	0	0		CTGCCCCCGCAATTGCTTTTGATTTCAAAAGCACATAAAAAGAAAAGTATG
254860	+	1	1	994.5	8	4.16	2	tRNA-Ser-2	tRNA-Ser	82	90	1	0	0	0	1	0	0	0		CGTGAGGTCGATGGTTCGAGTCCATTTAGGCCCATAATTTTATAAAATGGC
254860	+	1	1	994.5	8	4.16	2	tRNA-Glu-1	tRNA-Glu	NA	72	0	0	1	0	1	0	0	0		CGTGAGGTCGATGGTTCGAGTCCATTTAGGCCCATAATTTTATAAAATGGC
255521	+	1	1	1075	9.88	2.4	1	tRNA-Ser-3	tRNA-Ser	0	88	1	0	0	0	1	0	0	0		GATAAGCGTGAGGTCGATGGTTCGAGTCCATTTAGGCCCATTTATTTCTTG
255626	+	1	1	389.5	4.27	23.2	1	tRNA-Glu-2	tRNA-Glu	NA	72	0	0	1	0	1	0	0	0		ACCGGCGCGAGGGTTCAAATCCCTCCTTCTCCGTTTTTTCTTTTTAATGGC
255799	+	1	1	1156	23.67	91.56	1	EF0269		139	842	1	0	0	0	1	0	0	0		AATGTCGTTGAAAGCGTTGACATTTGTTGTAAATATGTTATTCTTTGGATG
261265	-	1	1	22.97	>100	>100	1	EF0272	glycosyl hydrolase	NA	1467	0	0	0	1	1	0	0	1		AAGCAGTCGAAACAGTCGACATATAATAACTAAACCCGATATAATCAACTG
262381	+	1	1	34.03	15.5	>100	1	EF0273	phosphoglycerate mutase	NA	819	0	0	1	0	1	0	0	0		GAGGAAAGCAAGAATAACTGGCCTGCAGAAGACTATGCTACAATTACTAAA
262742	+	1	1	46.37	2.92	5.79	1	EF0274	hypothetical protein	29	744	1	0	0	0	1	0	0	0		CACCAACTCCTATTGTTGTGTTCTTTTTTTATTAAAGGTAGAATCAGAAAG
264121	-	1	1	41.54	2.87	9.72	1	EF0275	ada regulatory protein	23	567	1	0	0	0	1	0	0	0		GCGCTCCCATCACTTTTTACTTGTTTTTATTAGGGATTCTTTTACAATGAA
264207	+	1	1	23.82	>100	3.63	1	EF0277	methylated-DNA--protein-cysteine S-methyltransferase	89	432	1	0	0	0	1	0	0	0		AAGTGATGGGAGCGCAAGATTTTGAAAGCCAAAAGAATTATAATGAAGATA
265792	-	1	1	146.33	>100	>100	1	EF0279	HD domain-containing protein	NA	675	0	0	0	1	1	0	0	1		ATTTGTTCCTTTAACTTTAAAAGTTTCTCATAAAAATGCATAATAGCAGTA
266032	+	1	1	600.92	15.79	10.57	1	EF0280	cation efflux family protein	50	936	1	0	0	0	1	0	0	0		TTAAGAGAACTCTTTTTTACAAATACCTCAGAAGTGGTAAAATGATGGATG
266704	+	1	1	20.29	8	1.5	1	EF0280	cation efflux family protein	NA	936	0	0	1	0	1	0	0	0		TGCTGCATTTGATGCTATCAGTGGTTTACTGATTGGTTTACTATTAATGTG
268427	+	1	1	302.01	30.33	>100	1	EF0283	3-oxoacyl-ACP synthase	182	1239	1	0	0	0	1	0	0	0		GTTACATTTATTGAGTTGACGAATAAAATTTCAACTGGTATTATCTGTGTG
268488	-	1	1	30078.1	>100	45.14	1	EF0282	enoyl-ACP reductase	177	753	1	0	0	0	1	0	0	0		AATAAGAAAAATAGTTTGACTTTCAAAGTATTTTGGTTAATAATTCAGACA
270401	+	1	1	1070.44	4.62	13.48	1	EF0285	dihydroorotate dehydrogenase 1A	60	936	1	0	0	0	1	0	0	0		TTTAAATTTATATAAATAACACTAACGCAAAAAAACATGCTATAATCATAA
272266	-	1	1	191	>100	>100	1	EF0286	fibronectin-binding protein	184	648	1	0	0	0	1	0	0	0		TAAAACGAGTTTAACTTGCCTTTTTTCTTGAATTGCGTTAGAATTACCAAG
272407	+	1	1	745	20.1	1.71	1	EF0287	elongation factor P	29	561	1	0	0	0	1	0	0	0		AGATACGTGATTTCCTAGATTAATCCTAGGTTATTTGCTACAATAATGAAG
272903	+	1	1	19	2.58	1.42	2	EF0288	hypothetical protein	264	138	0	1	0	0	1	0	0	0		ATCAAAGGCGCAACAGTAACTGGTTCTGGTAAACCCGCTACAATGGAAACA
272903	+	1	1	19	2.58	1.42	2	EF0287	elongation factor P	NA	561	0	0	1	0	1	0	0	0		ATCAAAGGCGCAACAGTAACTGGTTCTGGTAAACCCGCTACAATGGAAACA
273140	+	1	1	82473.5	>100	23.23	1	EF0288	hypothetical protein	27	138	1	0	0	0	1	0	0	0		AATCGTTAGAATCGTTGACACTAGAAAATGGGAAATGGTATAGTTTGGTCA
279335	-	1	1	19.57	2.06	4.27	1	EF0293	phosphosugar-binding transcriptional regulator	112	762	1	0	0	0	1	0	0	0		AAAAAGAGAAAAACTAGGATAATTGGGCTACTTTTTGTAAAATAGGAAATA
279448	+	1	1	1111.93	5.13	8.98	1	EF0294	hypothetical protein	22	543	1	0	0	0	1	0	0	0		AACAATGCGCACCCCTAGAGTTTTTTGAGAAAACAAGCTAAAATAGATAAG
282750	+	1	1	59	>100	31.37	1	EF0297	transcriptional repressor CopY	72	441	1	0	0	0	1	0	0	0		GATGAGCAGAAGTTGTTGACAAAAAAATAAAATAGCTATATGATGAGTTCA
285631	+	1	1	314	4.02	20.94	2	EF0299	copper transport protein CopZ	155	207	1	0	0	0	1	0	0	0		CTATAATACATTAGGTATTCCAGTGGCTATGGGTGTGTTACACTTATTTGG
285631	+	1	1	314	4.02	20.94	2	EF0298	copper-translocating P-type ATPase	NA	2487	0	0	1	0	1	0	0	0		CTATAATACATTAGGTATTCCAGTGGCTATGGGTGTGTTACACTTATTTGG
287827	-	1	1	339.45	55.6	25.63	1	EF0301	GntR family transcriptional regulator	32	390	1	0	0	0	1	0	0	0		TTACTCTAAATTCCTTGCTTTCCAACTCTTTTTGTATTAGGATATATAATA
287917	+	1	1	939	9.69	5.13	1	EF0302	aminopeptidase C	28	1386	1	0	0	0	1	0	0	0		ATTTAGAGTAAATGGTTGTTTCTGTTTAAAGAGAAGCATATAATGAAGAAG
289501	+	1	1	25.52	>100	31	1	EF0303	phage integrase	NA	1215	0	0	0	1	1	0	0	1		CGATCCATAATTACTTGAATAGGTATGCTTTTTTCAGCTAACATACTTATA
290657	+	1	1	957.5	>100	60.28	1	EF0303	phage integrase	NA	1215	0	0	0	1	1	0	0	1		AGGTGTATAAAAACCTCGTAATGAGGCTTATTTTTTGATATAATAGCATTA
290657	+	1	1	957.5	>100	60.28	1	EF0304	lipoprotein	NA	531	0	0	0	1	1	0	0	1		AGGTGTATAAAAACCTCGTAATGAGGCTTATTTTTTGATATAATAGCATTA
290819	-	1	1	35	5	1.56	2	EF0303	phage integrase	251	1215	1	0	0	0	1	0	0	0		GAATTCAATTAAATGTTGAAGAAGTAGCCAAAACATTAGAAAATGATAACG
290819	-	1	1	35	5	1.56	2	EF0304	lipoprotein	NA	531	0	0	1	0	1	0	0	0		GAATTCAATTAAATGTTGAAGAAGTAGCCAAAACATTAGAAAATGATAACG
291282	-	1	1	1413.09	21.68	21.83	1	EF0304	lipoprotein	28	531	1	0	0	0	1	0	0	0		AATTTTATACAGCAACCCTTTTTATGAAGCAATTACGCTATAATGAATTTA
292433	+	1	1	215	>100	>100	2	EF0307	Cro/CI family transcriptional regulator	42	213	1	0	0	0	1	0	0	1		AGCAAATAAACCTCTTGCGTAATTCTTAATTACATTGTATACTCATTTATG
292433	+	1	1	215	>100	>100	2	EF0306	Cro/CI family transcriptional regulator	NA	363	0	0	0	1	1	0	0	1		AGCAAATAAACCTCTTGCGTAATTCTTAATTACATTGTATACTCATTTATG
292693	-	1	1	212	11.6	42.5	1	EF0307	Cro/CI family transcriptional regulator	NA	213	0	0	0	1	1	0	0	1		AAAATAGTAATTACCACTTGCGTAAATAAGAATTACGTTTTATAATAAAAA
292693	-	1	1	212	11.6	42.5	1	EF0308	hypothetical protein	NA	336	0	0	0	1	1	0	0	1		AAAATAGTAATTACCACTTGCGTAAATAAGAATTACGTTTTATAATAAAAA
294480	-	1	1	30741	>100	>100	1	EF0314	hypothetical protein	NA	195	0	0	0	1	1	0	0	1		GATAATAGTTTCTCATTTGCGTTTCTCCTTTTTCGTGCTATTATTTACTTG
294480	-	1	1	30741	>100	>100	1	EF0315	hypothetical protein	NA	690	0	0	0	1	1	0	0	1		GATAATAGTTTCTCATTTGCGTTTCTCCTTTTTCGTGCTATTATTTACTTG
299024	-	1	1	36.58	1.47	>100	1	EF0324	hypothetical protein	NA	549	0	0	0	1	1	0	0	1		ACAGCTTCTACTTTCGCAAGCCCTTTTATTGAGTTATACTTAAGTTTTTCA
299030	-	1	1	31	1.55	>100	1	EF0324	hypothetical protein	NA	549	0	0	0	1	1	0	0	1		TCGTAAACAGCTTCTACTTTCGCAAGCCCTTTTATTGAGTTATACTTAAGT
304792	-	1	1	50	34	>100	1	EF0329	hypothetical protein	NA	321	0	0	0	1	1	0	0	1		TCGTTCTCAATTTGCATTACTTCGGCCTCCCATCTGATAAGATATTGGTTG
307153	+	1	1	976.73	>100	27.9	1	EF0332	hypothetical protein	78	450	1	0	0	0	1	0	0	0		GTGACAATGATGTGACAATTCCCATTGATAAATCGTGATATACTGTTATCA
311432	-	1	1	19	>100	>100	1	EF0335	minor head protein	NA	1464	0	0	0	1	1	0	0	1		CGGAGTATCTTATTCATTTTAGCAAATGCGTCTGATGTATAATCTTTCATA
311587	+	1	1	1474.34	>100	39.64	2	EF0336	hypothetical protein	279	204	1	0	0	0	1	0	0	0		TTTAGATGATGCTATTAGTAAATTTAAATTGAAACATGATATAATAACTTA
311587	+	1	1	1474.34	>100	39.64	2	EF0335	minor head protein	NA	1464	0	0	1	0	1	0	0	0		TTTAGATGATGCTATTAGTAAATTTAAATTGAAACATGATATAATAACTTA
317412	+	1	1	28.93	4.09	3.46	1	EF0348	tail protein	NA	3150	0	0	1	0	1	0	0	0		GAGGTGTCTTAATGGGCGAAATTTTCAAGCTTTTTGGTACAATCGGTGTCG
317630	+	1	1	254.37	>100	66.51	1	EF0348	tail protein	NA	3150	0	0	1	0	1	0	0	0		GCACAAGCTTTGAATGCACAATTTACCCAGGTTTTTGGTAAGTTAGAACCA
321362	-	1	1	18.72	>100	>100	1	EF0349	tail protein	NA	876	0	0	0	1	1	0	0	1		CATTACACACCACCTACCAACGGCCGGAAGTCAAGTTGTACAATTACGTTA
321362	-	1	1	18.72	>100	>100	1	EF0350	hypothetical protein	NA	1086	0	0	0	1	1	0	0	1		CATTACACACCACCTACCAACGGCCGGAAGTCAAGTTGTACAATTACGTTA
324670	-	1	1	58.7	4.75	64.87	1	EF0353	holin	NA	255	0	0	0	1	1	0	0	1		GCACGCCCCATTTGATAATTTTGTAGTACTTATCTGGTAGAATCATTCTTA
324670	-	1	1	58.7	4.75	64.87	1	EF0354	holin	NA	207	0	0	0	1	1	0	0	1		GCACGCCCCATTTGATAATTTTGTAGTACTTATCTGGTAGAATCATTCTTA
325920	+	1	1	28.02	5.83	18.5	1	EF0355	endolysin	NA	1302	0	0	1	0	1	0	0	0		AGTCGTCCCTGATAAGCAACCAGAAGCGACTCATGTGGTACAATACGGAGA
326209	+	1	1	18743.5	71.46	>100	1	tRNA-Met-5	tRNA-Met	51	74	1	0	0	0	1	0	0	0		TATCCAGGTCAAACATTGAATTATTAATAGCTTTAATATAAAATAAGGATA
326421	+	1	1	61	21.33	22.69	1	EF0356	hypothetical protein	NA	126	0	0	0	1	1	0	0	1		ACTTTGTCAGATTATGTTGTTTTTTATAAATTTTATTAGTATTATATAGCA
326603	+	1	1	43.47	>100	>100	1	EF0356	hypothetical protein	NA	126	0	0	0	1	1	0	0	1		CGTTGGGCGGCGAACTTCACGGATTTCGCCCAATGTTGTATAATCATTGCC
326603	+	1	1	43.47	>100	>100	1	EF0357	hypothetical protein	NA	621	0	0	0	1	1	0	0	1		CGTTGGGCGGCGAACTTCACGGATTTCGCCCAATGTTGTATAATCATTGCC
328216	-	1	1	265.68	78.5	25.84	1	EF0358	glyoxalase	50	975	1	0	0	0	1	0	0	0		TCGAGACATTTCTTTTGCATTTTTAGGACTAATCATTTAAACTTACTTTTA
328322	+	1	1	83	10.22	32.61	1	EF0359	sugE protein	131	336	1	0	0	0	1	0	0	0		AACTATTATTTTTTAGTTGATTTTTTAAAAAAATAAGAATATAATAGCCTG
329092	+	1	1	105	3.63	>100	2	EF0360	sugE protein	NA	312	0	0	1	0	1	0	0	1		ATTTTTTATTTTTTTAATCATTGTTTCTGTGATTGGTTTAAAATTAATTGG
329092	+	1	1	105	3.63	>100	2	EF0361	chitinase family 2 protein	NA	1047	0	0	0	1	1	0	0	1		ATTTTTTATTTTTTTAATCATTGTTTCTGTGATTGGTTTAAAATTAATTGG
329572	-	1	1	40.58	>100	>100	1	EF0361	chitinase family 2 protein	NA	1047	0	0	1	0	1	0	0	0		GTGCCGCTTATGAAACATACATTACTTCCCTAAATGGTTATTATGATTACA
330904	-	1	1	39	>100	39.9	1	EF0362	chitin binding protein	39	585	0	1	0	0	1	0	0	0		ACATTTCTTATTATTTGTATCCGAAAGATTATTATGTTATATTCCTATCTG
331073	+	1	1	25.3	2.79	17.89	1	EF0363	ISEf1%2C transposase	35	1179	1	0	0	0	1	0	0	0		AAATGAAAAAATCCATACAAAAAAGGAAGTCGCTTCTGTAGAATAAAGTTA
331107	-	1	1	2204.81	>100	80.15	2	EF0362	chitin binding protein	242	585	1	0	0	0	1	0	0	1		TCGCCTTTAGTGACTAGAGTTTGCACAATTTCTGTAGTAAAATCATTCATA
331107	-	1	1	2204.81	>100	80.15	2	EF0363	ISEf1%2C transposase	NA	1179	0	0	0	1	1	0	0	1		TCGCCTTTAGTGACTAGAGTTTGCACAATTTCTGTAGTAAAATCATTCATA
332364	+	1	1	29.78	26	13.29	1	EF0365	hypothetical protein	122	735	0	1	0	0	1	0	0	0		TTTACACAAAATTATTGACGCTCCCAAGAATGTTTTTAAATAATATAAATA
332439	+	1	1	95.28	2.78	4.28	1	EF0365	hypothetical protein	47	735	1	0	0	0	1	0	0	0		ATTTTTCATTCGGAATCGCAATTGAAGAAATCACGTGGTATACTTTTAAGA
336074	-	1	1	4446	>100	52.16	1	EF0368	aspartate kinase	42	1353	1	0	0	0	1	0	0	0		TCTGAAAATAAGTGGTTGCTTTTCTAAATGTTTTTCGGTATCCTTTTACTA
336191	+	1	1	298	1.99	29.74	1	EF0369	HAD superfamily hydrolase	28	687	1	0	0	0	1	0	0	0		AAAATATTTGTTCTTCATTTTTCCTTAAAATTTTGTTAAACTGTAAAGATA
336981	+	1	1	9558.13	27.35	71.9	1	EF0370	septation ring formation regulator EzrA	110	1737	1	0	0	0	1	0	0	0		GTTTGTTATAACTAGTGAATGAATATACAGTTTGTGCTATAATTTTCTATA
338906	-	1	1	56	>100	>100	1	EF0370	septation ring formation regulator EzrA	NA	1737	0	0	0	1	1	0	0	1		CATTTGTCACCCTTCTTTTTTAAAATTCTTTCCCATTATATACTTTCTAAA
338906	-	1	1	56	>100	>100	1	EF0371	class V aminotransferase	NA	1146	0	0	0	1	1	0	0	1		CATTTGTCACCCTTCTTTTTTAAAATTCTTTCCCATTATATACTTTCTAAA
338929	+	1	1	76	5.6	3.04	1	EF0371	class V aminotransferase	25	1146	1	0	0	0	1	0	0	0		TGGCGTGGTGGTGACTTGAAGTGATACTTTAGAAAGTATATAATGGGAAAG
342355	-	1	1	223.75	>100	36.8	1	EF0373	sensor histidine kinase	34	1482	1	0	0	0	1	0	0	0		GTTAATAACAATACTAGCTTTTTTTTGTTCACTTGTAATACACTATAAGTA
343646	+	1	1	101.24	20.4	>100	1	EF0375	hypothetical protein	24	966	1	0	0	0	1	0	0	0		GTTCATTTTTCTGACAGTGGTAGTTTAGAATCGTTTGTTAAGATAGGTTTA
344828	+	1	1	24.67	>100	29	1	EF0376	hypothetical protein	26	1044	1	0	0	0	1	0	0	0		GTTCATATTGTGGACAGGTGGAGTTAATAACTACTTGCTATCCTTAAATTA
344886	+	1	1	27.22	2.6	41.48	1	EF0376	hypothetical protein	NA	1044	0	0	1	0	1	0	0	0		GAAAGGGAGTAGTCGTTTATGAAGAAAAAAATCGTTGGTACAATTACGTTG
346023	+	1	1	4608.49	>100	57.68	1	EF0377	ankyrin repeat-containing protein	246	606	1	0	0	0	1	0	0	0		GAGAAAGCGTTTTAATCGACAAATAAAAAAAGATTCGTTAGATTAGAACCA
346659	+	1	1	33.18	3.9	5.93	2	EF0378		267	1212	1	0	0	0	1	0	0	0		CTGAAAAAGGACATATTGACAATGTGAAGCTCTTGTTAGAAGATGGACGAG
346659	+	1	1	33.18	3.9	5.93	2	EF0377	ankyrin repeat-containing protein	NA	606	0	0	1	0	1	0	0	0		CTGAAAAAGGACATATTGACAATGTGAAGCTCTTGTTAGAAGATGGACGAG
348929	-	1	1	2127.36	>100	20.7	1	EF0380	hypothetical protein	27	240	1	0	0	0	1	0	0	0		TATTAGACTTGTGATAGAAACTTTTTTATGATCCATGATATACTGTATATA
349290	-	1	1	22.12	>100	5.42	1	EF0381	hypothetical protein	NA	819	0	0	1	0	1	0	0	0		CTGTTTGGGATGATCCTTTTCTTTCTCGCTATCTGCTGTATCATTACAGTA
351406	-	1	1	255	2.49	8.24	2	EF0382	hypothetical protein	24	1593	1	0	0	0	1	0	0	1		AAAGTGTTTTCATCGGACATAATTCTAAAAAAATGGTATAATTTTTATCCA
351406	-	1	1	255	2.49	8.24	2	EF0383	hypothetical protein	NA	3012	0	0	0	1	1	0	0	1		AAAGTGTTTTCATCGGACATAATTCTAAAAAAATGGTATAATTTTTATCCA
357454	+	1	1	580.21	8.3	36.06	2	EF0387	sodium/dicarboxylate symporter family protein	231	1221	1	0	0	0	1	0	0	0		TTGATGCAGACCGTTTGATTATTTTGACAGGCGTTGATAACATCTACATTA
357454	+	1	1	580.21	8.3	36.06	2	EF0386	carbamate kinase	NA	939	0	0	1	0	1	0	0	0		TTGATGCAGACCGTTTGATTATTTTGACAGGCGTTGATAACATCTACATTA
360975	-	1	1	31.48	4.36	24	1	EF0389	hypothetical protein	NA	1356	0	0	0	1	1	0	0	1		TTGAGAAATCTGTACATAAGAAAATTAAAACTAATGTTAAAATCATGTATA
362921	+	1	1	102.94	>100	9.38	1	EF0392	hypothetical protein	196	2295	1	0	0	0	1	0	0	0		GTTTAAAATTCGGAATTTCAGAAATTATTCTTTTTTGCTAAACTAGTTATA
363176	+	1	1	35.73	43	14.33	1	EF0392	hypothetical protein	NA	2295	0	0	1	0	1	0	0	0		AGTAAATGGAAAGAATTGATAGTAACGGGCATCTGCCATATATTAGTATTC
364233	-	1	1	18.72	>100	>100	1	EF0392	hypothetical protein	NA	2295	0	0	0	1	1	0	0	1		TGGTGGTGCAATTTCAACACCATTGACATCCTCAAATGTATAATTTTTTTG
365806	+	1	1	1631	29.12	39.92	1	EF0394	hypothetical protein	62	1350	1	0	0	0	1	0	0	0		TGTAACATTTCTATTGCTTAATTGAAATATGGGTGTGGTAGAATGTTTTTG
367316	-	1	1	50.19	>100	>100	1	EF0394	hypothetical protein	NA	1350	0	0	0	1	1	0	0	1		CTTGTACTTACTTTCCTATTCAACGGAAATTATTAGATTATAATTAGAATA
367328	+	1	1	24831.6	>100	80.32	1	EF0395	methionine synthase	297	1128	1	0	0	0	1	0	0	0		ATTTCATCCGTCTCCGTTGACAAATTTGCTAAACGTGGTATTCTAATTATA
370545	-	1	1	233.1	1.84	4.03	2	EF0397	hypothetical protein	26	516	1	0	0	0	1	0	0	1		TTTTTAGAGCTACCACTCGCACTTTTTTCTTTTTTCCGCTAGAATAAAAGA
370545	-	1	1	233.1	1.84	4.03	2	EF0398	hypothetical protein	NA	102	0	0	0	1	1	0	0	1		TTTTTAGAGCTACCACTCGCACTTTTTTCTTTTTTCCGCTAGAATAAAAGA
372201	+	1	1	3318.76	>100	50.47	2	EF0401	pyrrolidone-carboxylate peptidase	154	642	1	0	0	0	1	0	0	0		TTAGTTGGGATGGTTGCCTTAACATGTGGTTTTTGTGGTACACTGTTAACA
372201	+	1	1	3318.76	>100	50.47	2	EF0400	hypothetical protein	NA	945	0	0	1	0	1	0	0	0		TTAGTTGGGATGGTTGCCTTAACATGTGGTTTTTGTGGTACACTGTTAACA
372791	+	1	1	24.67	2.58	1.79	1	EF0401	pyrrolidone-carboxylate peptidase	NA	642	0	0	1	0	1	0	0	0		TGCAGCGATTTCTTATACAGCAGGAACCTTTGTATGTAATGATATTATGTA
373279	+	1	1	3476.52	2.35	34.77	1	EF0402	Na+/H+ antiporter	307	1404	1	0	0	0	0	1	0	0	automated classification was orphan	TTATACTATTTTCGTTGACAAGTCGGTTTCTTCTTGGTATATTGAGATTCA
375103	+	1	1	686	>100	>100	1	EF0403	MarR family transcriptional regulator	38	435	1	0	0	0	1	0	0	0		TTCTTGTAAAAAAGGTTGCATTTTTAGAAAGAAACAGTTATAGTTGACTAG
375588	+	1	1	56.15	6.57	7.52	1	EF0404	nitroreductase	NA	636	0	0	1	0	1	0	0	0		CAAAACTAGATCAAAGCATTACAACGAAAGAGGTATGATAGAATGACAACA
377120	-	1	1	45.94	6.8	3.99	1	EF0405	HAD superfamily hydrolase	29	834	1	0	0	0	1	0	0	0		CTCACAAGAGAATCCGTTTACATTAATAGAAAAAACTTTTATACTAAAAGA
377237	+	1	1	101.24	>100	>100	1	EF0406	PTS system transporter subunit IIBC	53	1728	1	0	0	0	1	0	0	0		TTTTACAAAAATCTATACTATTTTTTTGTGAAATTTCATATAATAGAAGTA
380056	-	1	1	26.08	6.4	>100	1	EF0407	transcriptional regulator	NA	2034	0	0	0	1	1	0	0	1		CCGCAGCTATTTCTTGATATTGATTCATGATCCGTTCTAAAATGGGATTCG
380411	+	1	1	30.63	4.6	>100	1	EF0407	transcriptional regulator	NA	2034	0	0	1	0	1	0	0	0		AACTATGACTTAGTGATTTCCACTTCGTTATTACCAGGATACAATGGTAAA
381640	+	1	1	5859.41	>100	>100	1	orphan	orphan	NA	NA	0	0	0	0	1	0	0	0		AGATAAGAAGATTCCTTGACAAAAAATAGGCCCTATGATAAATTTAAAGTA
381866	-	1	1	617	>100	>100	1	EF0409	hypothetical protein	NA	156	0	0	1	0	1	0	0	0		TATAATAATTTCAATAATAAATGAACAACTTTTTATGCTATACTCAAATTG
386677	-	1	1	664.43	>100	65.17	1	EF0414	DadA family oxidoreductase	20	1116	1	0	0	0	1	0	0	0		CTCCCAATCGTCTCTGTCTAGAGGCGGTTTTTTTGTGTTACAATACAACTG
387399	-	1	1	110.6	2.45	12.83	1	EF0415	hypothetical protein	25	639	1	0	0	0	1	0	0	0		TGCGCAATCGAGATTTTTTGCTTCTTTTTTTATTTAAGGTACACTAGAAGA
387628	+	1	1	285	>100	8.95	1	EF0417	hypothetical protein	67	1179	1	0	0	0	1	0	0	0		CCTAGAGAAATGCCCTTGTTTCTTGAATTCAAGCATGGTTAAATAGTTATA
389770	-	1	1	45.41	48	>100	1	EF0418		NA	1937	0	0	0	1	1	0	0	1		ATAGGACATAAAATTGTCACTGCTACCATCCGACATTGTATAATGAATCTT
390084	+	1	1	28.93	4.78	2.26	1	EF0418		NA	1937	0	0	1	0	1	0	0	0		AGCGATGCAAATACAGATGCGATTGTCTTAAATCATGATATCTTTGAAGCG
391535	-	1	1	126.76	4.63	15.92	1	EF0419	hypothetical protein	NA	705	0	0	1	0	1	0	0	0		TGAAATAATGATTATTTTCCTTTTAATCCTTTGCGTGTTAGGCTTTGCCTA
393093	-	1	1	1242	43.83	26.17	1	EF0420	drug resistance transporter EmrB/QacA family protein	NA	1518	0	0	1	0	1	0	0	0		CTTTGTCAAGTAAGTTGACAAAGATTCTAATTAGTTGTAAAGTAGTTAATG
393168	+	1	1	121	>100	3.54	2	EF0421	MerR family transcriptional regulator	40	456	1	0	0	0	1	0	0	1		AATCTTTGTCAACTTACTTGACAAAGGTGTAAAAAAAACTACAATTAAGGA
393168	+	1	1	121	>100	3.54	2	EF0420	drug resistance transporter EmrB/QacA family protein	NA	1518	0	0	0	1	1	0	0	1		AATCTTTGTCAACTTACTTGACAAAGGTGTAAAAAAAACTACAATTAAGGA
393775	+	1	1	1908.22	34.06	62.15	1	EF0422	IclR family transcriptional regulator	19	753	1	0	0	0	1	0	0	0		CGAGTTCTTTTTTTCTTGCAATTTCTTTATTTTTCTATATAATTTCTTATA
394654	+	1	1	18.72	>100	>100	1	EF0423	keto-hydroxyglutarate-aldolase/keto-deoxy-phosphogluconate aldolase	53	648	1	0	0	0	1	0	0	0		ATTTTTGTAAAAACGTTTGCATTTTCTTTTTTTATCTGTATAATGAAGTTG
403257	-	1	1	408	>100	>100	1	EF0432	AraC family transcriptional regulator	23	873	1	0	0	0	1	0	0	0		AACAAAAAATAGCGCTTTCACCTCTCACAATTTTGAGATATAATTGTACTA
408919	+	1	1	18.36	>100	>100	1	EF0438	hypothetical protein	NA	846	0	0	1	0	1	0	0	0		TCTGTTAGAAGATTATGTCGAGAAGCTGAAAAGTATGGGATAATTGTTGGG
409598	-	1	1	78.27	10.2	>100	1	EF0439	immunity protein PlnM	15	201	1	0	0	0	1	0	0	0		TTTTTATACAGCGTTTTGATAACGTTTTCATCAAGTGGTATACTAAATAGA
411233	-	1	1	2995	47.08	57.13	1	EF0440	di-/tripeptide transporter	63	1482	1	0	0	0	1	0	0	0		TCAGTTTTTTCTCTTTCTATTTTCCAATCTATGAGTAATAAAATATATGAA
411900	+	1	1	604	27.59	>100	1	EF0443	LysM domain-containing protein	89	600	1	0	0	0	1	0	0	0		TGTCACGAGATATTCACCTACGGCCGGCCATTCGATGATAAAGTATGTGAA
413176	+	1	1	1233.58	5.84	9.76	2	EF0445	1%2C4-dihydroxy-2-naphthoyl-CoA synthase	27	816	1	0	0	0	1	0	0	1		ATTCAAGCGACTTTTTCTCTAAAGTGCCGATTCTTGTGTATAATAGAAAAG
413176	+	1	1	1233.58	5.84	9.76	2	EF0444		NA	474	0	0	0	1	1	0	0	1		ATTCAAGCGACTTTTTCTCTAAAGTGCCGATTCTTGTGTATAATAGAAAAG
414109	+	1	1	33.81	6.29	2.05	1	EF0446	2-succinylbenzoate-CoA ligase	NA	1458	0	0	1	0	1	0	0	0		GATCATCCTGCTTTTTATTTTCAGGATGAATCTTGGACGTTTTTAGAAGTG
417472	-	1	1	26.08	>100	>100	1	EF0448	2-succinyl-6-hydroxy-2%2C4-cyclohexadiene-1-carboxylate synthase	NA	1734	0	0	0	1	1	0	0	1		TATGACTGCCACCGACAACCAAGACGCCGTTTTTCTGGTACCATTGATCCG
420074	-	1	1	30	>100	>100	1	EF0450	mandelate racemase/muconate lactonizing enzyme family protein	NA	1104	0	0	0	1	1	0	0	1		GAGACTACGAATATTTTCATCCAAACAAATTCTTGTCTTCAGTTCTCTTTG
420474	+	1	1	26.37	11.33	8.86	2	EF0450	mandelate racemase/muconate lactonizing enzyme family protein	NA	1104	0	0	1	0	1	0	0	1		ACTTGGTATTGGTGTTACACTTTCCCAGACGAATTTGCTAAAATACAGTCA
420474	+	1	1	26.37	11.33	8.86	2	EF0451	6-phosphogluconolactonase	NA	699	0	0	0	1	1	0	0	1		ACTTGGTATTGGTGTTACACTTTCCCAGACGAATTTGCTAAAATACAGTCA
421272	-	1	1	277.34	>100	46.71	1	EF0451	6-phosphogluconolactonase	24	699	1	0	0	0	1	0	0	0		TTTTGTGAAGAGCTTGACATGGGATGGTTCCCACAAATTATACTTAGCTTA
423073	-	1	1	29	30	1.69	1	EF0452	AMP-binding family protein	47	1527	1	0	0	0	1	0	0	0		CGTTGTATTTTTGACGTAGAAAAAGAACCCATTCTATGATAGGATAAAGTG
423195	+	1	1	14476.3	>100	17.15	1	EF0453	OsmC/Ohr family protein	52	402	1	0	0	0	1	0	0	0		TCACAAGCACAACGTTTGCTGTATCTGGCAAAGTTTCCTACAATAATTATG
424954	+	1	1	23.82	>100	>100	1	EF0455	PTS system transporter subunit IIC	NA	804	0	0	1	0	1	0	0	0		GGCAGAGTATGGTATCGGAGTTGCGGTTCCAATTGGGTTATTATTAACACA
426269	+	1	1	306.27	>100	27.92	1	EF0457	PTS system transporter subunit IIB	8	477	1	0	0	0	1	0	0	0		GTTGGCTTGGGTTGGCGGTTTATTTTAAAAAAATAGTATATAATAGGAGAG
430827	-	1	1	137	2.43	2.9	1	EF0462	hypothetical protein	26	810	1	0	0	0	1	0	0	0		AGAGGGAGATTACCTTGTGTTTCCCTCATAAATTCGCTAGAATGACCTGTA
430948	+	1	1	168022	60.7	45.28	1	EF0463	superoxide dismutase	47	609	1	0	0	0	1	0	0	0		GCAAGCAAACTATTTTGTAGAAAGCGGTTCACTCTGTTATCATAATAGTTG
431710	+	1	1	52	4.47	17.81	1	EF0464	diaminopimelate epimerase	42	981	1	0	0	0	1	0	0	0		TTTACAAATCCAGGGTCGAAATAGTTGTTCGTTTATGGCATACTAAAGTAA
432777	+	1	1	41	>100	9.5	1	EF0465	transcriptional regulator	105	1209	0	1	0	0	1	0	0	0		AAATAACAATTGTTCCTTGATAAAGCGCTCTTTTATTTTACAATTGTGTTA
432841	+	1	1	4985.08	2.74	27.48	1	EF0465	transcriptional regulator	41	1209	1	0	0	0	1	0	0	0		AAAAATAAAAAATATTGCTTGAATAAGCAAACTATGAGAAAATAAAGGGCA
433190	-	1	1	1239.54	>100	>100	1	EF0465	transcriptional regulator	NA	1209	0	0	0	1	1	0	0	1		TTCAATTTGTCTTGTGTGTCATTTCCAACAATATCTGTTAGAATATCTCTA
434189	+	1	1	663	4.72	19.88	1	EF0466	glucosamine-6-phosphate isomerase	32	702	1	0	0	0	1	0	0	0		TTTTTTCTTTTATTCTAGAAATTTTTTTCAGAAGGTGTTATAATTGGACTA
434996	+	1	1	702.72	>100	>100	1	EF0467	MgtC family protein	22	702	1	0	0	0	1	0	0	0		ACATAAGAATTTCCTTATGTTTCAAGTTCTTTTTTTGTTATACTGGAAGTA
435849	+	1	1	423.15	>100	13.94	1	EF0468	LemA family protein	29	570	1	0	0	0	1	0	0	0		TTTTTAAGTTTAATATTTCAAAAAGATTACAAAAGAGTTATGATTGTATTA
441753	-	1	1	9957	59.23	4.82	1	EF0473	ribonucleoside-diphosphate reductase 2%2C NrdH-redoxin	26	225	1	0	0	0	1	0	0	0		TATAGTGTTAAAGTGTTGACTTTTTTCTACATAGATTTATACTAGTCTATG
442191	+	1	1	906.2	>100	22.94	1	EF0475	ferrous iron transport protein A	50	474	1	0	0	0	1	0	0	0		CATCCAGAAATTCATTGACTTTCCGTGTAAGCAAGCGTATTCTTTTAATTG
442399	+	1	1	39.99	24	1.63	1	EF0475	ferrous iron transport protein A	NA	474	0	0	1	0	1	0	0	0		CAAGCAGTTGTCCTTGTCAATTATCAGAATCAAAATGGTATTGTTTTATTA
442528	+	1	1	60.4	11	6.58	2	EF0476	ferrous iron transport protein B	183	2151	1	0	0	0	1	0	0	0		TGGGTCTCCTTGGATACCTTAAAAGTTGGAGAACGCGCTACAATAGTAGGG
442528	+	1	1	60.4	11	6.58	2	EF0475	ferrous iron transport protein A	NA	474	0	0	1	0	1	0	0	0		TGGGTCTCCTTGGATACCTTAAAAGTTGGAGAACGCGCTACAATAGTAGGG
443451	+	1	1	34.03	5.8	1.93	1	EF0476	ferrous iron transport protein B	NA	2151	0	0	1	0	1	0	0	0		ATTACTGAAAAAATCTTTCAAGATGAAAGTGAAGCGATTATCATTAATGAA
445061	+	1	1	5738	14.13	63.15	1	EF0478	hypothetical protein	136	96	1	0	0	0	1	0	0	0		GAAAAAAATTCCCTCTTGTATAAATAATAGCGGAGTGCTACAATATTGAGG
445973	+	1	1	28.98	3.5	1.65	1	EF0479	phage integrase family site specific recombinase	NA	1170	0	0	0	1	1	0	0	1		CAAATTGTTTCTTTTTTGGCTTTCTTACTTTATCTGCTACATTTGTACTTA
446495	-	1	1	389	7.27	20.37	2	EF0479	phage integrase family site specific recombinase	44	1170	1	0	0	0	1	0	0	0		TATATATTAAAAATACAAGATGAAGGTAAAAATCATGCTATAATAGAATAG
446495	-	1	1	389	7.27	20.37	2	EF0480	excisionase	NA	231	0	0	1	0	1	0	0	0		TATATATTAAAAATACAAGATGAAGGTAAAAATCATGCTATAATAGAATAG
446792	+	1	1	7270.5	68.32	>100	2	tRNA-Lys-2	tRNA-Lys	10	73	1	0	0	0	1	0	0	1		TTCTGATAATAAGTATTGCACTTTTTTATTTTAGGTGTTAGAATAACAAAG
446792	+	1	1	7270.5	68.32	>100	2	EF0480	excisionase	NA	231	0	0	0	1	1	0	0	1		TTCTGATAATAAGTATTGCACTTTTTTATTTTAGGTGTTAGAATAACAAAG
447653	+	1	1	212.69	>100	33.82	1	EF0481	hypothetical protein	NA	246	0	0	0	1	1	0	0	1		ATAGCTTCTATCAATTTAATTTCTAGCTGTCTTAGCATATACTCATCTACA
447732	+	1	1	39.99	>100	27.65	1	EF0481	hypothetical protein	NA	246	0	0	0	1	1	0	0	1		ATCCATTTGTCAAACATAACTTAACTATATAACTATGATAATGTTTGAGTA
447732	+	1	1	39.99	>100	27.65	1	EF0482	hypothetical protein	NA	402	0	0	0	1	1	0	0	1		ATCCATTTGTCAAACATAACTTAACTATATAACTATGATAATGTTTGAGTA
448220	+	1	1	46.79	4.55	30.4	1	EF0482	hypothetical protein	NA	402	0	0	0	1	1	0	0	1		AGTAGGCATCAAATTGGTGTTGTATAGATTTCTCATTATAATTTTGTTGCA
449800	-	1	1	18.36	8	1.57	1	orphan	orphan	NA	NA	0	0	0	0	1	0	0	0		TATACTTCATTCAACACATCTTTTCTATTACTTAAAGATTTATACTAATAA
450074	-	1	1	83433.4	>100	>100	1	orphan	orphan	NA	NA	0	0	0	0	1	0	0	0		CCCTCCCCCTTTTTTTTGACAAATATTTTACTTTATGCTATAAAATTAGTA
450081	-	1	1	89	45.5	96.78	1	orphan	orphan	NA	NA	0	0	0	0	1	0	0	0		CCTTCTCCCCTCCCCCTTTTTTTTGACAAATATTTTACTTTATGCTATAAA
450520	-	1	1	2402.5	>100	>100	1	EF0485	aggregation substance	NA	3918	0	0	0	1	1	0	0	1		TTTTCAGCTCCTACTGTTGGTTGTTGCGCGTTTGTGGTATCATTTGGGGTA
461929	+	1	1	86	5.25	5.72	1	EF0499	single-strand binding protein	71	459	1	0	0	0	1	0	0	0		GATAGGATAAGTGAACGGATGGACTAAGAAAAACATGCTATAATGGTTAGA
464777	+	1	1	167	>100	6.56	2	EF0501	lipoprotein	289	345	1	0	0	0	1	0	0	0		TGACCGATATATACCTTGTCACACAAGCGTTTATGGATTATGATAAAGAAG
464777	+	1	1	167	>100	6.56	2	EF0500	hypothetical protein	NA	2493	0	0	1	0	1	0	0	0		TGACCGATATATACCTTGTCACACAAGCGTTTATGGATTATGATAAAGAAG
466325	+	1	1	139.1	39.8	44.14	1	EF0502	hypothetical protein	NA	2346	0	0	1	0	1	0	0	0		ATCAACTTATTGTTAGACAACGATATGAATAGCGAAGAAAATAATAAGTTA
470505	-	1	1	25.52	7	>100	1	EF0505	hypothetical protein	NA	729	0	0	0	1	1	0	0	1		TTGTAAAGTAATGGTTTCAAAGTATCACCGCATTTCTATAAAATGTACAAA
471814	+	1	1	48.31	30	>100	1	EF0506	hypothetical protein	NA	489	0	0	1	0	1	0	0	0		AATTTTAAGTAGCTGCTTACATGAAGTGAAAAAGCACGTAGAATATGATTA
472063	-	1	1	46.79	>100	>100	1	orphan	orphan	NA	NA	0	0	0	0	1	0	0	0		CGATGCCACTTGCCCTTGACCTCCGACAGGTTATGTTTTAGGTTATACTCG
474093	-	1	1	22	>100	>100	1	EF0511	thermonuclease	NA	585	0	0	0	1	1	0	0	1		TCAGCTGGTATACGTTGATCGTTTGAAATAGTTTGAGTAACATTTTCAGTA
474661	+	1	1	3406.96	92.92	29.38	1	EF0512	DNA-damage-inducible protein J	17	267	1	0	0	0	1	0	0	0		TATAACACAATATGTTGTCGATAACAACATATTGTGTTATAATTATATACA
475293	-	1	1	146.85	2.89	>100	1	EF0513	hypothetical protein	NA	276	0	0	0	1	1	0	0	1		TTGCGCCCTGGTCTTGCATGACTATTTTTTATTGTGTTAAAATTACTAGTA
475668	+	1	1	43.27	10.15	1.8	1	EF0514		NA	645	0	0	0	1	1	0	0	1		GTTCTGTCCCTTGATAAAAGCCGTATTCTTTTAGTTTCTTAAAGGCACTTG
476768	+	1	1	17.39	>100	>100	1	orphan	orphan	NA	NA	0	0	0	0	1	0	0	0		GCTAGCTCAAAGGAAGAGGCAAATACCTTTTTAGGGAGTATGATTGAGAAG
479414	-	1	1	4533	15.17	79.19	1	EF0517	2-dehydropantoate 2-reductase	46	939	1	0	0	0	1	0	0	0		TTACACTCTCCTACTTGAAGTTTCCGAATGAAAACTCTATAATGAGAAATG
479802	-	1	1	27.22	17	>100	2	EF0518	cell wall surface anchor family protein	NA	330	0	0	1	0	1	0	0	1		GATCCTCCCGTTATTGTCATACAATAGTTGTTTGATTTATATTTTAAATTA
479802	-	1	1	27.22	17	>100	2	EF0519	hypothetical protein	NA	186	0	0	0	1	1	0	0	1		GATCCTCCCGTTATTGTCATACAATAGTTGTTTGATTTATATTTTAAATTA
479820	+	1	1	353	11.09	5.89	2	EF0519	hypothetical protein	35	186	1	0	0	0	1	0	0	1		GAATGCTTTTTTCCTAGCTTTTCTTTTATTGATAATTTAAAATATAAATCA
479820	+	1	1	353	11.09	5.89	2	EF0518	cell wall surface anchor family protein	NA	330	0	0	0	1	1	0	0	1		GAATGCTTTTTTCCTAGCTTTTCTTTTATTGATAATTTAAAATATAAATCA
480048	+	1	1	556	4.77	3.46	1	EF0520		24	708	1	0	0	0	1	0	0	0		AGGTTCTGTTGCAAAGTTTTCCAAAAAATCTATTTTAGTGTAAAATTGAGA
482353	-	1	1	2525.39	89.61	4.99	1	EF0521	choloylglycine hydrolase	30	975	1	0	0	0	1	0	0	0		GTGGATAGGTTAAATTTGATAAAAAAGAGTATTGGGTGTACTATTTTAGTG
482926	-	1	1	43.05	9.93	1.8	1	EF0522		NA	645	0	0	0	1	1	0	0	1		GTTCTGTCCCTTGATAAAAGCCGTATTCTTTTAGTTTCTTAAAGGCACTTG
483899	+	1	1	33.18	14	>100	1	orphan	orphan	NA	NA	0	0	0	0	1	0	0	0		TTAAAGTATAAAACAACAGTCATAATTATTTATGCTTTAAAATATAAACTG
484557	-	1	1	1257.86	33.49	37.89	1	EF0525	cylL-L protein	NA	207	0	0	0	1	1	0	0	1		CCATCATAAAATTGTTGTATATTGCATAACATAATATGTTACAATTTAATA
484566	+	1	1	20004	>100	80.89	1	EF0525	cylL-L protein	54	207	1	0	0	0	1	0	0	0		TTTGTCAAGTGTCACTTGACAAAAGATTAAAAGCTCTATAATATTAAATTG
485379	+	1	1	47	>100	10	1	EF0527	cylM protein	NA	2982	0	0	1	0	1	0	0	0		AAGAAGTTGCAATTCAATACATTAAAGATCAATCATGGTATATTTTTTTTG
486125	+	1	1	27.22	5	3.64	1	EF0527	cylM protein	NA	2982	0	0	1	0	1	0	0	0		AACATAGAAGAAGTAAAAAAATATTATGAAAGGTATGGTAAACTAATCGGA
487797	+	1	1	19	4.17	5.13	1	EF0527	cylM protein	NA	2982	0	0	1	0	1	0	0	0		TAGGTGAACTTTTAGCGACAATTGAATTATATGATGATAACATTTCAAATA
488924	+	1	1	24.93	7.18	1.5	1	EF0529	IS256%2C transposase	79	1173	0	1	0	0	1	0	0	0		ACTTAAATATTTATATTAGGCAAATATTGATAAAGTCCGTATAATTGTGTA
488971	+	1	1	47.92	2.32	2.41	1	EF0529	IS256%2C transposase	32	1173	1	0	0	0	1	0	0	0		TGTAAAAGTAAAAAGGCCATATAACAGTCCTTTTACGGTACAATGTTTTTA
489009	-	1	1	4258.96	60.52	68.5	1	EF0528		NA	813	0	0	0	1	1	0	0	1		ATATTCAATAATGCTTTGAATCTCTTCGCTTTTCAGTGTAAAATGTACTTG
489009	-	1	1	4258.96	60.52	68.5	1	EF0529	IS256%2C transposase	NA	1173	0	0	0	1	1	0	0	1		ATATTCAATAATGCTTTGAATCTCTTCGCTTTTCAGTGTAAAATGTACTTG
491008	+	1	1	140.08	>100	33.06	2	EF0531	hypothetical protein	269	417	1	0	0	0	1	0	0	0		TATTTTAAGAAGAAAAATTTCAGAAGCTAAAGTAATGTTAAAATCTAATTA
491008	+	1	1	140.08	>100	33.06	2	EF0530	AraC family transcriptional regulator	NA	918	0	0	1	0	1	0	0	0		TATTTTAAGAAGAAAAATTTCAGAAGCTAAAGTAATGTTAAAATCTAATTA
491376	-	1	1	28.98	>100	35.34	1	EF0531	hypothetical protein	NA	417	0	0	0	1	1	0	0	1		TGAATTAATAGACTGTTGTAATTTCTTCCCTTTTTCTGCATACTTGTTATA
491592	+	1	1	57	>100	5.21	2	EF0532	hypothetical protein	131	123	1	0	0	0	1	0	0	0		CACAGATAGAAACTGAGTATTTAGTAGATTATTATTATAAAATTGGAAATG
491592	+	1	1	57	>100	5.21	2	EF0531	hypothetical protein	NA	417	0	0	1	0	1	0	0	0		CACAGATAGAAACTGAGTATTTAGTAGATTATTATTATAAAATTGGAAATG
492160	-	1	1	24	24	>100	1	EF0533	hypothetical protein	NA	666	0	0	0	1	1	0	0	1		TCTATTAATTGTTCTTTTTTTCCATAGTAATAAAAAGTATCATATAGTTTA
493052	+	1	1	21.27	26	9.69	1	EF0534	resolvase family site-specific recombinase	NA	555	0	0	0	1	1	0	0	1		TCTAGGAGTGGATTTCCGATTGCTTCAGCCATGATTGGTAAACTGGTAATA
493352	-	1	1	2233	>100	72.77	1	EF0534	resolvase family site-specific recombinase	97	555	1	0	0	0	1	0	0	0		GACACCAACAGAACATTGAAAAATATGGTTTTTGAATGTATGATTAGGGTG
493486	+	1	1	21	22	21	1	EF0536		19	620	1	0	0	0	1	0	0	0		ATTTGATTTTCTTGTTTTTTAAATGCGTGATCAGGGTGTATGATAAAACTC
493998	-	1	1	46	14.67	24.51	1	EF0536		NA	620	0	0	0	1	1	0	0	1		GCAATCTTTGAAATAGCAGTGCCTTTTTGTAACTCTTCTATAATATTTCTA
494604	+	1	1	537	>100	95.36	1	orphan	orphan	NA	NA	0	0	0	0	1	0	0	0		ATAAGCGCAGAAAAAAATAAAAAAAGGTGAAACCTTGATAAAATAGTAATA
495477	+	1	1	55	19.67	32.44	1	EF0539	RpiR family phosphosugar-binding transcriptional regulator	NA	819	0	0	0	1	1	0	0	1		TGGTATTTACCACTAGATGGTTGTTCTTTTTTTTTGCTAAAATCTTCTTTA
498536	+	1	1	386.44	23.41	>100	1	EF0541		NA	1996	0	0	1	0	1	0	0	0		CTTAAATAGTTATACAACTATATATGGTGATTCGTGTGGTAAAATTATACT
499677	-	1	1	45.09	30	14.75	1	EF0542	hypothetical protein	NA	765	0	0	1	0	1	0	0	0		GGACGTAATGCTAAAACAAAATTGGCTTTTATCTGTGTTATATTTTTTTTA
500498	+	1	1	39.61	>100	43	1	EF0543	hypothetical protein	NA	1044	0	0	0	1	1	0	0	1		AAATCAATTTTTTTTAGTCCGTAGAGAGTACCAGTTGATATAATAATAGCA
500899	+	1	1	23	24	>100	1	EF0543	hypothetical protein	NA	1044	0	0	0	1	1	0	0	1		GTCAATTATTTTTACTGATTTTACAATACCAACAGGTGTAGTATAAAAGTA
501037	-	1	1	483	11.11	49.82	1	EF0543	hypothetical protein	60	1044	1	0	0	0	1	0	0	0		TGGATAATCATACCATATATTTTTTATAAATTTATGGTATCCTTTAAACTG
501154	+	1	1	37.68	19.5	>100	1	EF0544	50S ribosomal protein L32	174	174	1	0	0	0	1	0	0	0		ATCAATAATATCTTAAAATTAATAAATTATGCTATATGCTAGACTAATTTA
505146	-	1	1	114.97	3.66	>100	1	orphan	orphan	NA	NA	0	0	0	0	1	0	0	0		TGGACAACCCAATGATCAAAAATTCAGGCCTTTATGATACAATAATGGTTA
505151	+	1	1	124.21	>100	59.56	1	orphan	orphan	NA	NA	0	0	0	0	1	0	0	0		TAGTAATAGGAATTACTTCTGAATAACCTTTAGAGTTTGTTATAATAACCA
505261	-	1	1	44.24	7.29	63	1	orphan	orphan	NA	NA	0	0	0	0	1	0	0	0		ACTGGACATGTTACTGATTAATATTGGTATTGATACAGTATCATTAAGTAG
505477	+	1	1	4114	9.83	51.89	1	orphan	orphan	NA	NA	0	0	0	0	1	0	0	0		AGAAATAATGAGGGATTTAAAATTAGCAAAAAAATTGGTAAAATGAACTAA
505695	-	1	1	30	22	>100	1	orphan	orphan	NA	NA	0	0	0	0	1	0	0	0		TTTTCTATTCAATCTTAACTTCTCTAAAAAATCTTGGTACAATCATTCATG
505768	+	1	1	83	13.83	2.78	1	orphan	orphan	NA	NA	0	0	0	0	1	0	0	0		TTTAGAGAAGTTAAGATTGAATAGAAAAGTAAATACGATAAAATTTTTATA
506943	-	1	1	28.98	>100	8.55	1	orphan	orphan	NA	NA	0	0	0	0	1	0	0	0		AACTGAGACAAAAAAAGCACCTCTTGTTGAATTCACGTTAAAATGAATTTA
507022	-	1	1	967.07	>100	67.8	1	orphan	orphan	NA	NA	0	0	0	0	1	0	0	0		CTGGATTATTTTTTGTATAAAAATAAGAACACCTTTGCTAAAATAAAAGTG
507345	-	1	1	118.25	61	43.33	1	EF0550	xylose repressor	NA	1167	0	0	1	0	1	0	0	0		ACAATATGCCTACTATTTATCTATTGGTGTTAATAATGCTATCATGTTATA
507440	+	1	1	53.6	1.92	3.19	1	EF0550	xylose repressor	NA	1167	0	0	0	1	1	0	0	1		TATTGTTCAATCATTTTAACAACTTTTGATTCTTTGTTATTATATAGAATA
507610	-	1	1	20	6.33	4.25	1	EF0550	xylose repressor	NA	1167	0	0	1	0	1	0	0	0		TTCATAGTGGCATTGGTGTCGGACTTGTGAAAAATGGTAAACTAGATGTTG
507883	+	1	1	53	7.63	2.16	1	EF0550	xylose repressor	NA	1167	0	0	0	1	1	0	0	1		AACTTGACCTTGAAGAGCTATTGTCATACCTACTATGCCATAATGGGTATG
508324	-	1	1	75.36	>100	14.82	1	EF0550	xylose repressor	33	1167	1	0	0	0	1	0	0	0		TTTTGATAAATTAATTTGCTTTTAGCAAATAGGAATCTTAAACTTTAATTA
508428	+	1	1	181	>100	33.15	1	EF0551	glycosyl hydrolase	230	2067	1	0	0	0	1	0	0	0		ATATAGCGTTTACAGTTGACATTTTACTGAGCCTGTTTTATAGTCTATTTA
514280	-	1	1	32.85	>100	>100	1	EF0556	xylose isomerase	NA	1308	0	0	0	1	1	0	0	1		ATACCCCCATTTTCTAGTATTTCATACATAGCTAATGTAACATCATAAACA
514304	+	1	1	68.59	>100	56	1	EF0556	xylose isomerase	NA	1308	0	0	1	0	1	0	0	0		TGGGATACAGATGAATTTCCTACTAATGTTTATGATGTTACATTAGCTATG
516156	-	1	1	347.8	13.86	77.37	1	EF0557	D-xylulose kinase	NA	1491	0	0	0	1	1	0	0	1		GTTTACTCTTGTAATTGATAACAAATCTCTTTAGTAGTAGAATAAACTTTA
516233	+	1	1	25.12	5.33	>100	1	orphan	orphan	NA	NA	0	0	0	0	1	0	0	0		TTGTTATCAATTACAAGAGTAAACGTTAGTCAATTTAATATAATAGTGTTA
516784	-	1	1	34.88	>100	18.24	1	orphan	orphan	NA	NA	0	0	0	0	1	0	0	0		CAAAACCACTAATTGTTAGTTAAACTCTTTTTTTATTATACAATGCTTTTA
518315	-	1	1	28.07	34	34	1	EF0559	polysaccharide biosynthesis family protein	NA	1584	0	0	1	0	1	0	0	0		TCTGCTTTATTAATGTTTATTTTTGCTCCTACATTAAGTAAAATAAGTCCA
518691	-	1	1	448	>100	>100	1	EF0559	polysaccharide biosynthesis family protein	20	1584	1	0	0	0	1	0	0	0		AAATGAATCTTACCATAGAGATTTACTAACTAATTATTTATACTTTTTATA
518901	+	1	1	575	>100	30.73	1	EF0561		217	984	1	0	0	0	1	0	0	0		CCTTTGTCTCAATGTTTACAAAACTAGATCAATGGAGCTACAATTCTTGCG
519328	+	1	1	21	>100	>100	1	EF0561		NA	984	0	0	1	0	1	0	0	0		CAGAGTCATTAATATTTGGGTTTATAAAACTTTCGTGGGAAAATCAGTTTA
519872	-	1	1	28.98	>100	>100	1	EF0561		NA	984	0	0	0	1	1	0	0	1		TAATTTTTTTAAAAGTTTGTTTATTGTCTACAGATAAGATATATTCTATCA
519888	+	1	1	120.76	17.71	31.7	1	EF0561		NA	984	0	0	1	0	1	0	0	0		TATTTACAGAATTTTTATTTAGCTAATTTGTATATGATAGAATATATCTTA
520553	+	1	1	380	4.84	15.92	1	EF0562	hypothetical protein	242	291	1	0	0	0	1	0	0	0		TTTAAGGAATTTGAGTAACGGTAAATAGTTGATGAATATATACTTTTTTAG
521200	+	1	1	146.85	7.08	8.31	1	EF0563	hypothetical protein	352	294	1	0	0	0	0	1	0	0	automated classification was orphan	AATTATTAGATTCTATTGACAAAATACCCAATAATGGCTACATTGAATTAA
522703	-	1	1	48	13	>100	1	orphan	orphan	NA	NA	0	0	0	0	1	0	0	0		AAGACCTAAAGATAGTGTGAAACTTAAGTTTATTTCTTTATACTATCTTTA
522772	+	1	1	159.94	75.5	31.83	1	EF0567	potassium-transporting ATPase subunit A	133	1677	1	0	0	0	1	0	0	0		TAAACTTAAGTTTCACACTATCTTTAGGTCTTTTTTTTTATGCTTACAGAG
527168	+	1	1	343.7	3.92	11.87	2	EF0570	sensor histidine kinase KdpD	90	2553	1	0	0	0	1	0	0	0		TTTTATGTCAATGTTTTGCAGTTAAACCTAGCATTAGATAAACTAGGAATA
527168	+	1	1	343.7	3.92	11.87	2	EF0569	potassium-transporting ATPase subunit C	NA	531	0	0	1	0	1	0	0	0		TTTTATGTCAATGTTTTGCAGTTAAACCTAGCATTAGATAAACTAGGAATA
529765	+	1	1	72	5.8	6.17	2	EF0571	DNA-binding response regulator	57	690	1	0	0	0	1	0	0	0		TTGAGTATTGTAAAAACAATCGTCCATGCGCACAATGGTAAAATGGAAATG
529765	+	1	1	72	5.8	6.17	2	EF0570	sensor histidine kinase KdpD	NA	2553	0	0	1	0	1	0	0	0		TTGAGTATTGTAAAAACAATCGTCCATGCGCACAATGGTAAAATGGAAATG
529989	+	1	1	42.54	9.6	6.08	1	EF0571	DNA-binding response regulator	NA	690	0	0	1	0	1	0	0	0		ACTGCTTTTCAAACAACATCGTTTGATTTAGTTTTGTTAGACTTAGGATTA
530077	+	1	1	19.57	2.1	2.7	1	EF0571	DNA-binding response regulator	NA	690	0	0	1	0	1	0	0	0		GCAAGCGAATGCATTTGCCCATCATCATTATTTCTGCTAGAAATAATGAAG
530914	+	1	1	88.88	19.4	7.44	1	orphan	orphan	NA	NA	0	0	0	0	1	0	0	0		AAGTAAGAATTATTCTGTTCAATTTAAGCTAGATGCGATAAAGTTGTCCTA
531543	+	1	1	127	>100	>100	1	orphan	orphan	NA	NA	0	0	0	0	1	0	0	0		TTTATATGATAGATATTGAAATTTAAGGATAAAATCTTTAAAATATGGATA
531797	+	1	1	12173	>100	>100	1	orphan	orphan	NA	NA	0	0	0	0	1	0	0	0		TTTATATAAAAAGTATTGCATTAAAAAATAGGTTGTTTTAAAATAAAGTTG
532070	-	1	1	170.15	2.37	9.66	1	tRNA-Met-6	tRNA-Met	NA	74	0	0	0	1	1	0	0	1		GTAAAATAGTTCTTACTGGTTATAGTTATAGCTTAATATATAATAATATTA
532082	+	1	1	6198	9.92	29.92	1	tRNA-Met-6	tRNA-Met	61	74	1	0	0	0	1	0	0	0		GTGGCCATTTTTTTGTTGAAAATTGAAAATGAGTAAAGTAATATTATTATA
532106	-	1	1	79	10.88	15.42	1	tRNA-Met-6	tRNA-Met	NA	74	0	0	0	1	1	0	0	1		TGAGCTAATGGTCCAAGCAAGAGCTAGCTTATTAAGGTAAAATAGTTCTTA
532604	-	1	1	14018.5	>100	>100	1	orphan	orphan	NA	NA	0	0	0	0	1	0	0	0		TTTGCTATCCATATCTATTCAAAGTTTTTCTTTTATGGCATAATAATAGTA
533095	+	1	1	206	30.43	39.83	1	orphan	orphan	NA	NA	0	0	0	0	1	0	0	0		GTTCCTTTTTTATTTGGCAGAAGAATGAAGAATTATGTATAATAACTTTTG
533580	-	1	1	1470	>100	62.23	1	orphan	orphan	NA	NA	0	0	0	0	1	0	0	0		GTATAACTTTTTTATTGCAAAATTATTTTAGTATTTGATATAATAATTCTG
533767	-	1	1	2831	30.19	>100	1	orphan	orphan	NA	NA	0	0	0	0	1	0	0	0		TAAATTCTATGTACTTGATTTAGTAAATTGCTTTCTGCTAAAATAACATTG
534669	+	1	1	18	>100	>100	1	orphan	orphan	NA	NA	0	0	0	0	1	0	0	0		TTTTTAAAAGTTAACCCTCAGAATAATTGTTTTACATGTTATAGTTATTCA
534802	+	1	1	95	96	>100	1	orphan	orphan	NA	NA	0	0	0	0	1	0	0	0		CTGGATATTTATTTACAATAGAAGCTGAGAAAAAATGCTATTATCATATTG
537777	+	1	1	58425	>100	88.05	1	EF0575	cationic ABC transporter ATP-binding protein	33	720	1	0	0	0	1	0	0	0		TTTAAAAATTTAGGCTTGACTAAAATATTATTTTTGTGTACCATACAATCG
539504	-	1	1	156.54	>100	79.81	1	EF0577	adhesion lipoprotein	NA	951	0	0	0	1	1	0	0	1		TCAATTTTATCTTTTGCTATATTTTCAGTAATATCTGCTAAAATCGAATTA
540833	+	1	1	2173.73	63.1	19.77	1	EF0579	transcriptional regulator	132	519	1	0	0	0	1	0	0	0		AATAGACGTTAACGATTGAAACTTCAAGTCCTGTGTAAGATAATATAGTTA
541531	+	1	1	86.78	11.43	17.02	1	EF0580	hypothetical protein	82	669	1	0	0	0	1	0	0	0		TAATTAAAAAAAGCTTGCATTGAGAATTGTTCTCAGTTATGCTTTTTGATA
542518	-	1	1	33	>100	>100	1	EF0581	ABC transporter ATP-binding protein	NA	1425	0	0	0	1	1	0	0	1		CTCTAGGATCTTGACTTACGTAGCCAATATTTTTTGATATACTTTCTTGTG
543086	-	1	1	74.01	>100	53.59	1	EF0581	ABC transporter ATP-binding protein	NA	1425	0	0	0	1	1	0	0	1		ATAACATCTCCAACTTTGACATCAAAATTTATGTCTTTTAGAATATTTTCA
546395	+	1	1	59.55	5	10.1	1	EF0584	ABC transporter ATP-binding protein/permease	NA	1743	0	0	1	0	1	0	0	0		CATGTATTGGTTGTTAGATAGGGAGTATGAAAACTTATATAATAGTACTTA
547749	+	1	1	29.95	32	3	1	EF0584	ABC transporter ATP-binding protein/permease	NA	1743	0	0	1	0	1	0	0	0		ATTATATCGCATCGCTTGAAGTCTATTGAAAAGGTAAATAAAATTGTAGTG
548345	+	1	1	36	>100	39.35	1	EF0585	30S ribosomal protein S14	62	270	1	0	0	0	1	0	0	0		TCATGTTATTTATTGTTGACAAGAGCAACTCTTGTTGGTAAAGTATCAGCG
551781	+	1	1	51	>100	27.12	1	EF0592		110	6362	1	0	0	0	1	0	0	0		AAACGAACGTTCATGTTGAAATTAGAAATTAAATGTTTTATCATACTAATA
560638	+	1	1	2250.61	>100	78.61	1	EF0595	ISEf1%2C transposase	NA	1179	0	0	0	1	1	0	0	1		TCGCCTTTAGTGACTAGAGTTTGCACAATTTCTGTAGTAAAATCATTCATA
560672	-	1	1	33.17	6.35	17.74	1	EF0595	ISEf1%2C transposase	35	1179	1	0	0	0	1	0	0	0		AAATGAAAAAATCCATACAAAAAAGGAAGTCGCTTCTGTAGAATAAAGTTA
560878	+	1	1	3764	>100	98.59	1	EF0598		266	1520	1	0	0	0	1	0	0	0		AGGACTATGTGATATTTACAATTCCATCTCGTATGTGCTAACCTTTTATCG
561066	+	1	1	171	>100	29.96	1	EF0598		78	1520	0	1	0	0	1	0	0	0		TTTTTGATTTCAAAGTACACAAAAAGCACTCATTCCTGTAAGATTAAAGTG
561101	-	1	1	3655	2.7	34.48	1	EF0598		NA	1520	0	0	0	1	1	0	0	1		TGTTCCATATCTAATGGTAAAGTTGTTTGATTGATGGTATAATTTTAAAAA
562097	-	1	1	169.07	25.17	67.33	1	EF0598		NA	1520	0	0	0	1	1	0	0	1		TACGTATAATTTTCTTCACTTCCATAGCCGGTATCCGCTACAATATACTCG
562863	+	1	1	1678	>100	33.29	1	EF0599	hypothetical protein	39	231	1	0	0	0	1	0	0	0		CTTTTCAACTTTTACTACCAGAGTATACTAAAATATGCTATATTTTTACTA
563697	-	1	1	74.39	28.67	14.33	1	EF0600	TetR family transcriptional regulator	NA	624	0	0	1	0	1	0	0	0		TTAAAACAAAACATGATTTATATGAGGCAGTGATTGTGTATAATTTGGATA
564032	-	1	1	26	8	2.45	2	EF0600	TetR family transcriptional regulator	140	624	1	0	0	0	1	0	0	0		ACTAAAATTGATCCAGTTATCTATACATTTATTATTGATACAATGATGTTA
564032	-	1	1	26	8	2.45	2	EF0601	TetR family transcriptional regulator	NA	645	0	0	1	0	1	0	0	0		ACTAAAATTGATCCAGTTATCTATACATTTATTATTGATACAATGATGTTA
564188	+	1	1	53.14	>100	40.41	1	EF0601	TetR family transcriptional regulator	NA	645	0	0	0	1	1	0	0	1		AAACTTCTATTATTATAGAATTGTTTAACCCATTCAGTTATCATTTTTTTA
564387	-	1	1	26.08	8.67	1.94	1	EF0601	TetR family transcriptional regulator	NA	645	0	0	1	0	1	0	0	0		TTCTGTTCGTAAAATTGCCAGTAAAGCAGATTTAAGTGTAGGATCATTATA
564709	-	1	1	24.15	>100	>100	1	EF0601	TetR family transcriptional regulator	165	645	1	0	0	0	1	0	0	0		GAAGTATAAATATATAGCTATTTTTGATAAAGGATAATAGACTTTTGAGAA
566603	-	1	1	174.86	>100	>100	1	EF0603	hypothetical protein	NA	486	0	0	1	0	1	0	0	0		ATTTTTATCAAACATTTGTAAAAAAAATTGGCTTTTTCTACAATCTTATTG
567619	-	1	1	58.7	>100	19.38	1	EF0604	gls24 protein	NA	579	0	0	1	0	1	0	0	0		AGTGGCTGAATATGGTAAAGATGTAACTACAATTTATGATAAAATGAAGCA
569011	-	1	1	43.47	>100	>100	1	EF0605	hypothetical protein	269	561	1	0	0	0	1	0	0	0		GATCGTTCATTTTGTTTGACTTAGTAGATTTTTCTTGTTAATATTGTTTCA
569154	+	1	1	49771	>100	>100	1	orphan	orphan	NA	NA	0	0	0	0	1	0	0	0		GTATGAGCAAATTTGTTGAGCTAATATTTGGATATTTTTATAATAAGTTTA
569224	-	1	1	23	12.5	13.29	1	orphan	orphan	NA	NA	0	0	0	0	1	0	0	0		TTTTATCAACTAATTACATAAAAAAGGATATGATGCGATAAAATCATTCTA
569236	+	1	1	6791.51	30.35	31.68	1	orphan	orphan	NA	NA	0	0	0	0	1	0	0	0		CTCAGAGCAGGGGAAGGAGTTACCCCTAAAAAGTATGTTAGAATGATTTTA
569398	+	1	1	34.78	5.57	>100	1	EF0606	Dps family protein	NA	468	0	0	0	1	1	0	0	1		ACCTAAGATGTTTTTTGATTTTTTATCCATCTTACTTATATAATATATAAA
571599	-	1	1	23.19	2.36	6.88	1	EF0609	hypothetical protein	NA	1272	0	0	1	0	1	0	0	0		TGACATTTGGGCTGCAACTTTTAAATGTGAACTAGAATATAATTATATCTA
572390	-	1	1	41	2.78	9.72	1	EF0609	hypothetical protein	115	1272	1	0	0	0	1	0	0	0		ACTATTGGATAATGTTTGTATTGCTTCGCTATGTAAGTAATAATACATTAA
572950	-	1	1	133.57	55.5	20.25	1	EF0610	hypothetical protein	NA	114	0	0	1	0	1	0	0	0		TGTTTGTGTCGAGCGAATCTGCTTCTGCGGCTGAATGGTATAATCCGAATA
573227	+	1	1	19	>100	>100	1	EF0611	hypothetical protein	NA	396	0	0	0	1	1	0	0	1		CTTAAAAAAACAGTCTGTTTTTTTCTATTTTTTCGGTGTATAATTAATACG
575105	-	1	1	208	57	57.43	1	EF0615	IS200 family transposase	NA	399	0	0	0	1	1	0	0	1		AACACAAGATGATACTTACAATTCCAACGAGTATGTGCTAAACTTTTATCG
575306	-	1	1	28	>100	35.34	1	EF0615	IS200 family transposase	NA	399	0	0	0	1	1	0	0	1		ACTGCACTTCTTCCTTTTAAGAAACCCATAAAACCTGATACACTCAACTTC
578396	-	1	1	418.32	38.55	56.37	1	EF0618	hypothetical protein	35	801	1	0	0	0	1	0	0	0		TATTGAACTAACTCTTGACAGATGATCAAAAAAAAATTATAGTTGTTACCG
578798	-	1	1	29.78	2.59	18.62	1	EF0619	hypothetical protein	14	96	1	0	0	0	1	0	0	0		TTCTTTTAATACATTTGTTAATTTGATAATGTGATGATATAAAATAGTTTA
578810	-	1	1	17.39	19	9.5	1	EF0619	hypothetical protein	26	96	0	1	0	0	1	0	0	0		TAATAAAAAACTTTCTTTTAATACATTTGTTAATTTGATAATGTGATGATA
579407	-	1	1	53	3.33	>100	1	EF0621	hypothetical protein	NA	171	0	0	0	1	1	0	0	1		TCATAGTAGTAAAATGTATCCCAACTACGATTACCGTATAATTTATTGGTA
579627	-	1	1	44.24	3	57.43	1	EF0622	hypothetical protein	NA	165	0	0	0	1	1	0	0	1		AATAGCTGACACCTTGATAAAATGTCTTCATTCTCTGTAAAATTGGAAGCA
579627	-	1	1	44.24	3	57.43	1	EF0623		NA	697	0	0	0	1	1	0	0	1		AATAGCTGACACCTTGATAAAATGTCTTCATTCTCTGTAAAATTGGAAGCA
579648	-	1	1	24.67	>100	>100	1	EF0622	hypothetical protein	NA	165	0	0	0	1	1	0	0	1		GCACTGACATTATTGTGTATAAATAGCTGACACCTTGATAAAATGTCTTCA
579648	-	1	1	24.67	>100	>100	1	EF0623		NA	697	0	0	0	1	1	0	0	1		GCACTGACATTATTGTGTATAAATAGCTGACACCTTGATAAAATGTCTTCA
581580	+	1	1	58	>100	61.68	2	EF0626	hypothetical protein	235	174	1	0	0	0	1	0	0	0		AAGCTCACATGGTCATGCTTCTACAGGGAGTTTTACGCTACAATTACAGGG
581580	+	1	1	58	>100	61.68	2	EF0625	hypothetical protein	NA	687	0	0	1	0	1	0	0	0		AAGCTCACATGGTCATGCTTCTACAGGGAGTTTTACGCTACAATTACAGGG
581954	-	1	1	18	>100	>100	1	EF0626	hypothetical protein	NA	174	0	0	0	1	1	0	0	1		TGATACTATAAGGAGTTTATATTTTTGTGAATTTGTAGTTAAATTGAATTG
582873	+	1	1	64.66	>100	>100	1	orphan	orphan	NA	NA	0	0	0	0	1	0	0	0		TCAAACGTTTCTAATCGTATATCAGTCATTCAGTGAGTATAATTTAAACCA
583330	+	1	1	100	>100	11.78	1	orphan	orphan	NA	NA	0	0	0	0	1	0	0	0		TTCTTTCCTTACCTTTTTCAATTAATATCATTTGGTGTTAATATATCTCTG
583616	+	1	1	77.42	53	28.18	1	EF0629	aldo/keto reductase family oxidoreductase	167	840	1	0	0	0	1	0	0	0		TCGTGAGAGATACACTAGTTAAATCGGTTAAAGAATGCTACGCTTAGAAGA
585271	+	1	1	947.73	11.82	17.28	1	EF0631	cardiolipin synthetase	22	1446	1	0	0	0	1	0	0	0		CGCTAAAGAAAAGATATTCCAAATCCGTAATTGATGGTATACTAAAACGTA
585871	+	1	1	18.72	7.5	3.88	1	EF0631	cardiolipin synthetase	NA	1446	0	0	1	0	1	0	0	0		TTTGGCTCAAAGGGCACCAAGGTTCATCATTTGAATGAATTGAAAAAAAAC
587020	+	1	1	76574.2	>100	30.81	1	EF0633	tyrosyl-tRNA synthetase	416	1257	1	0	0	0	0	1	0	0	automated classification was orphan	ATTAAGCAAAGAGTGTTGACAAAAAAAACGAAAAGGAATATGCTACATGTA
587103	-	1	1	42.51	45	>100	1	orphan	orphan	NA	NA	0	0	0	0	1	0	0	0		ACCCGTGCCCTGTAGGCAGAAGCTCAAGAATGTAATTCGATAAATAACGTG
588949	+	1	1	2486	>100	37.33	1	EF0634	decarboxylase	NA	1911	0	0	1	0	1	0	0	0		TTGTTATTTTTCTTCTTTACACTTTAGCCGTTTGGGTGTAAGTTGTGAATG
592195	+	1	1	52.75	44	9.29	1	EF0635	amino acid permease	NA	1419	0	0	1	0	1	0	0	0		TTCTTAACTTTAACAAATGCAACAACAATTATTTATAGTATTGTGTATGTA
593190	+	1	1	51.9	62	21.27	1	EF0636	Na+/H+ antiporter	NA	1407	0	0	1	0	1	0	0	0		GTGGCGTGAACCTTTTTGAACATATACTAAACATGATGTACACTGTTATTC
594161	+	1	1	25	16	14.89	1	EF0637	hypothetical protein	201	918	0	1	0	0	1	0	0	0		CTTTGAAGCTCCTTAAAGGCAATTTAATTATTCTAAGTTATGATACAAAGG
594339	+	1	1	620.19	>100	37.92	1	EF0637	hypothetical protein	23	918	1	0	0	0	1	0	0	0		ACGAAACACAAACAAGTGACGGATACACATGATTAAGGTACAATAAGGGTA
595812	-	1	1	118.25	>100	4.94	1	EF0638	hypothetical protein	32	450	1	0	0	0	1	0	0	0		TCACAAGCTTTCTACTTAACAGTAATTATTTGCCGTGTTATGTTACAGTCA
596462	-	1	1	68	3.72	1.43	2	EF0639	low temperature requirement C protein	37	507	1	0	0	0	1	0	0	1		CAAAATAGATTCTAATTCCCCTTTATCGTTCTTTTTGGTACCATGAAAGAA
596462	-	1	1	68	3.72	1.43	2	EF0640	hypothetical protein	NA	108	0	0	0	1	1	0	0	1		CAAAATAGATTCTAATTCCCCTTTATCGTTCTTTTTGGTACCATGAAAGAA
597650	+	1	1	19	>100	2.25	1	EF0642	hypothetical protein	28	363	1	0	0	0	1	0	0	0		TATTAACAATTTAAATAAGGGAAGCGTGCTTTTTTTGTTATGATAAGAGTA
599413	-	1	1	38	8.6	45.73	2	EF0644	LysR family transcriptional regulator	73	828	1	0	0	0	1	0	0	1		CTTTATTTATTATTATTGATATTAATCAAAAGTATGTTATTATACTAAATG
599413	-	1	1	38	8.6	45.73	2	EF0645	exfoliative toxin A	NA	969	0	0	0	1	1	0	0	1		CTTTATTTATTATTATTGATATTAATCAAAAGTATGTTATTATACTAAATG
599429	+	1	1	46	>100	24.46	2	EF0645	exfoliative toxin A	53	969	1	0	0	0	1	0	0	1		ATTGCAAATATTTATTTTACAAATATAAATATTTCATTTAGTATAATAACA
599429	+	1	1	46	>100	24.46	2	EF0644	LysR family transcriptional regulator	NA	828	0	0	0	1	1	0	0	1		ATTGCAAATATTTATTTTACAAATATAAATATTTCATTTAGTATAATAACA
600002	-	1	1	20.29	>100	8.36	1	EF0645	exfoliative toxin A	NA	969	0	0	0	1	1	0	0	1		ATTCAGGCATTTCTTTCGACTTCGTAATTCTCTTGATTAAAATTGGTAACA
601847	-	1	1	26	>100	2.77	2	EF0647	hypothetical protein	71	330	1	0	0	0	1	0	0	1		TTCCTTCCTCTTGCCTTACTTGACATAGTTATTATTACTCACTATGATGGA
601847	-	1	1	26	>100	2.77	2	EF0648	nitroreductase	NA	618	0	0	0	1	1	0	0	1		TTCCTTCCTCTTGCCTTACTTGACATAGTTATTATTACTCACTATGATGGA
601874	+	1	1	39	>100	>100	2	EF0648	nitroreductase	32	618	1	0	0	0	1	0	0	1		ATAAAAAGTGCGTACTTTTTTTCTCCATCATAGTGAGTAATAATAACTATG
601874	+	1	1	39	>100	>100	2	EF0647	hypothetical protein	NA	330	0	0	0	1	1	0	0	1		ATAAAAAGTGCGTACTTTTTTTCTCCATCATAGTGAGTAATAATAACTATG
602690	+	1	1	131.87	3.31	6.8	1	EF0650	lipoate-protein ligase A	21	1014	1	0	0	0	1	0	0	0		AGAGAAGACGTTTAGTGAACCAATTTTGAAAGAAAGTGATACACTAGAAGA
604702	-	1	1	6954.97	>100	31.39	1	EF0651		58	850	1	0	0	0	1	0	0	0		TCAAGTTCCCACCATTGTCATTATCGATTAACCAATGGTATATTAGAAGTA
605186	-	1	1	2134.52	>100	49.6	1	EF0652	hypothetical protein	27	327	1	0	0	0	1	0	0	0		CCAGAGCAAGAGGAAAAATAAAAAAAGTGAGACCATGTTATACTAGATGTA
605265	+	1	1	37.43	23	>100	1	EF0653	hypothetical protein	24	279	1	0	0	0	1	0	0	0		TTTATTTTTCCTCTTGCTCTGGTACGCGTTTCATAAGGTAAGCTAGGTGTA
605309	+	1	1	798	27.48	35.38	2	EF0654	LacI family sugar-binding transcriptional regulator	263	936	1	0	0	0	1	0	0	0		AGGTGTATCAAAATATTGGAGGGCATGAAAATGAATGTTATAGTGGAGATA
605309	+	1	1	798	27.48	35.38	2	EF0653	hypothetical protein	NA	279	0	0	1	0	1	0	0	0		AGGTGTATCAAAATATTGGAGGGCATGAAAATGAATGTTATAGTGGAGATA
606029	+	1	1	24.67	2.53	8	1	EF0654	LacI family sugar-binding transcriptional regulator	NA	936	0	0	1	0	1	0	0	0		GCAAGTTGTTTTTTGTGAAAAAATAGAAGACCCTAGTTATGCTAGTATCTA
606627	+	1	1	72	>100	39.35	1	EF0655	nitroreductase	52	597	1	0	0	0	1	0	0	0		AGTAAGACAAAAAGATTTACTTACTTTTAGTAAGGTAGTATAGTAAGCATG
606967	-	1	1	26.37	9.67	>100	1	EF0655	nitroreductase	NA	597	0	0	0	1	1	0	0	1		TAATGGGAAGCTATCTTGTAAGTTTTTCACGATATCTGTATCTTCAAAGAA
608277	+	1	1	77	5.05	13.7	1	EF0657	DeoR family transcriptional regulator	16	762	1	0	0	0	1	0	0	0		TTGTTTTGCATTTGTTTGCAAAATGATGCAAAAGGTGCTATCTTTACTTAG
610517	+	1	1	217.79	>100	14.89	1	EF0659	phage SPO1 DNA polymerase-like protein	38	651	1	0	0	0	1	0	0	0		AATAGGCTCCTTTTTTTGAGTTTCTTTTGGGCCTTATTTATAATCAATATA
611263	+	1	1	36817	>100	>100	1	EF0660	MATE efflux family protein	117	1341	1	0	0	0	1	0	0	0		AAAATAAAAGGATGGTTGTTTTTTCGAAGAGAGAATGCTACCCTAGAAGTA
614647	+	1	1	25	9.33	2.9	2	EF0662	hypothetical protein	52	510	1	0	0	0	1	0	0	1		ACCTAAGAGAAGTTGTTTCTTTTTCCCTCGAAACCGACTATAATAAAAAAG
614647	+	1	1	25	9.33	2.9	2	EF0661	oligoendopeptidase F	NA	1809	0	0	0	1	1	0	0	1		ACCTAAGAGAAGTTGTTTCTTTTTCCCTCGAAACCGACTATAATAAAAAAG
614734	+	1	1	70.61	42.5	21.25	1	EF0662	hypothetical protein	NA	510	0	0	1	0	1	0	0	0		AGAAAAGAGGATTATATGAAAAATTATTTGAAAGATAGTAATTTATATTTA
615307	+	1	1	116	23.4	1.68	1	EF0663	hypothetical protein	32	729	1	0	0	0	1	0	0	0		TTTTTTTGGTAGCGCTTGTTCCTAACTGAAAAGAAGAGTAGAATAAAGGAG
616866	-	1	1	969.85	88.69	2.95	1	EF0665	hypothetical protein	27	174	1	0	0	0	1	0	0	0		TTAATATCCTATTATTGCCCTTTTTTGAAAAAAAGGAGTACACTAATAGTA
617870	+	1	1	522	3.3	4.63	2	EF0667	hypothetical protein	87	573	1	0	0	0	1	0	0	1		TTGATCGTTTTCATTAGTAATTTTAATCCCAGTGTATTATGATAGAAGTCA
617870	+	1	1	522	3.3	4.63	2	EF0666	glyoxalase	NA	975	0	0	0	1	1	0	0	1		TTGATCGTTTTCATTAGTAATTTTAATCCCAGTGTATTATGATAGAAGTCA
618301	-	1	1	1747.43	>100	>100	1	EF0667	hypothetical protein	NA	573	0	0	0	1	1	0	0	1		CCAGATACATATTGATAGCCTAAATTGCTTGGATGCAGTAAAATAACAGTG
620161	-	1	1	2650	>100	45.46	1	EF0668	UDP-N-acetylmuramoylalanyl-D-glutamate--L-lysine ligase	39	1527	1	0	0	0	1	0	0	0		ACGCTAACGAGATGGTTTTTTTAAAAGAAAAATAATGCTATAATGACATCA
620244	+	1	1	2623.7	>100	52.54	1	EF0669	polysaccharide biosynthesis family protein	82	1650	1	0	0	0	1	0	0	0		AAACCATCTCGTTAGCGTGAGAAAATCCATGAGAAATGTTAAAATAGGATA
621531	+	1	1	22.97	2.35	1.64	1	EF0669	polysaccharide biosynthesis family protein	NA	1650	0	0	1	0	1	0	0	0		GCTTGTTACGCTAGTTTATTCTTGGGCTTGTATATGTTAGTGTCAAATATG
622922	+	1	1	5041	43.72	32.09	1	EF0671	dipeptidase PepV	30	1416	1	0	0	0	1	0	0	0		ATAGTGTCGGGTTTCTTTCTTTTTCTGCATAAAATGGTATGATTGACTATG
624501	+	1	1	63.76	5.88	3.92	1	EF0672	hypothetical protein	11	234	1	0	0	0	1	0	0	0		TTTACTGAAAATTTCTTGCAAATCAACGGATCCCACGATACGATAAATAGG
626087	-	1	1	890.73	1.87	64.43	2	EF0673	hypothetical protein	158	1020	1	0	0	0	1	0	0	1		ATAAACAAAATCTTTGGAGGATCGTCACTCTTTCAGTATAATTTAAGACTA
626087	-	1	1	890.73	1.87	64.43	2	EF0674	glycine betaine/carnitine/choline ABC transporter ATP-binding protein	NA	954	0	0	0	1	1	0	0	1		ATAAACAAAATCTTTGGAGGATCGTCACTCTTTCAGTATAATTTAAGACTA
626110	+	1	1	3461.69	5	33.95	1	EF0674	glycine betaine/carnitine/choline ABC transporter ATP-binding protein	56	954	1	0	0	0	1	0	0	0		CTTAAAACAAAAAATTAGGCAGGATGTTAGTCTTAAATTATACTGAAAGAG
628754	+	1	1	327	14.84	4.29	1	EF0676	arginine repressor	25	456	1	0	0	0	1	0	0	0		TTAATGTGAAAAGTACCTGTATTTTTACTCATTTTTGGATATAATAAAAGA
632366	-	1	1	64	26	4.19	1	EF0679		23	864	1	0	0	0	1	0	0	0		TTTTTCCGTTCTGACTTGACCTTTTGAGTAGCTTTGTTACACTAAATAGCG
632507	+	1	1	152	2.71	9.49	1	EF0680	penicillin-binding protein 2A	179	2187	1	0	0	0	1	0	0	0		TTAAACAAATTTACATAAAAAACGAAGAAAAGCATGATAGAATAGAGGCTA
634908	+	1	1	1543	32.49	1.79	1	EF0681	hypothetical protein	27	342	1	0	0	0	1	0	0	0		TTATTAGGAAATTAGTTGGGAAAACCTAAGAGAAATGGTACAATAAAGATG
635411	+	1	1	768.22	34.44	28.93	1	EF0682	DNA repair exonuclease	21	1236	1	0	0	0	1	0	0	0		TTTCGTATGTTTTTACTGACCAAGCTGGCAGAAAATGATATGATAAAGGAA
639326	+	1	1	248	28.56	10.93	2	EF0684	cmp-binding protein	46	945	1	0	0	0	1	0	0	0		ACAGCAAGTCATTTGTTTTTCTTCTGACCAAGAAATGGTAAGCTATTATCA
639326	+	1	1	248	28.56	10.93	2	EF0683	hypothetical protein	NA	2712	0	0	1	0	1	0	0	0		ACAGCAAGTCATTTGTTTTTCTTCTGACCAAGAAATGGTAAGCTATTATCA
639912	+	1	1	34.88	3.73	1.57	1	EF0684	cmp-binding protein	NA	945	0	0	1	0	1	0	0	0		TCTCAATGTTGCGCCTAGGCAAAGCAATTGCTAAGGAATATACTGAAATTA
641436	+	1	1	37.43	>100	>100	1	EF0685	rotamase	NA	1029	0	0	0	1	1	0	0	1		CTCTTATGCACTCCTGTTTTTTTTAGTTTTATTTCTGTTATAACTATACCA
644566	+	1	1	1916	32.93	75.05	1	EF0690	hypothetical protein	47	780	1	0	0	0	1	0	0	0		AACCACATAGAAGCTTGACGAAGCAAGGTTTGGCGACTAAAATGGTAATTG
646955	-	1	1	38.28	5.14	19.33	1	EF0692	RpiR family phosphosugar-binding transcriptional regulator	40	747	1	0	0	0	1	0	0	0		ATTTCATAATTTCTCTAGCTTTTTTATTTTTTTTCATTAAAAATAGGCTTA
651028	+	1	1	12825.9	>100	15.72	1	EF0697	hypothetical protein	66	534	1	0	0	0	1	0	0	0		TTAAGTGAACTCAATGTACGCAAACTCAAAAGATATGATATAATTATTTCG
652176	-	1	1	208	7.06	3.61	1	EF0698	acetyltransferase	30	432	1	0	0	0	1	0	0	0		GTCATTGAGAATACTTCATTGCTAGAACTTTTTCATGGTATAATAAAATAG
652258	+	1	1	1371.86	27.38	20.51	1	EF0699	hypothetical protein	34	1146	1	0	0	0	1	0	0	0		ATGAAGTATTCTCAATGACTGAGGGGGGGAAGGTGTGATAAAATAAAACAG
653476	+	1	1	1806	19.62	32.95	1	EF0700	hemolysin	136	1380	1	0	0	0	1	0	0	0		AATAACGGTTAATGATTGAATCCGCTAATCTTTCGTGCTATGATTTTATGG
655100	+	1	1	164	>100	7.71	1	EF0701	peptide chain release factor 3	65	1575	1	0	0	0	1	0	0	0		AGCCAACAGCAGCTCTTTATTCTCAAGGCTTGACATGATATACTAGCAAAG
656749	+	1	1	96	23.5	11.93	1	EF0702	hypothetical protein	166	444	1	0	0	0	1	0	0	0		CGGATAAATATCCAGATGTTGAACTGAAAAGTTTGATGTAAAATTAATTTG
656884	+	1	1	23	1.64	15.69	1	EF0702	hypothetical protein	31	444	0	1	0	0	1	0	0	0		TAAGGTATTAAAGTAGGGGTGATTGTTTTTTTTGAGATAGAATACTTACTA
658058	+	1	1	1759.34	43.85	26.19	1	EF0704	lipoprotein	30	1071	1	0	0	0	1	0	0	0		AAACGATTGCTTAGCTATACTTTTCATTCTACTTATATTAAAATTAAATGG
659507	-	1	1	88.48	15.33	5.41	1	EF0705	hypothetical protein	NA	315	0	0	1	0	1	0	0	0		GAAACGCTCTTTTGCAGCACACAACTATAATGAGGTGATAAAATGAAATTA
659620	-	1	1	22.97	6.4	3.2	1	EF0705	hypothetical protein	105	315	1	0	0	0	1	0	0	0		TTTTTTATGCTTTTCACTTTTTATTTTCATCAAAAAAACTATAATAGAAGA
662106	-	1	1	425	39.64	5.8	2	EF0706	ATP-dependent Clp protease%2C ATP-binding protein ClpE	145	2253	1	0	0	0	1	0	0	0		TAAACAAAGTCTTTTACTTGATTCTCTTACAAAAAATGCTATAATAACCTC
662106	-	1	1	425	39.64	5.8	2	EF0707	hypothetical protein	NA	177	0	0	1	0	1	0	0	0		TAAACAAAGTCTTTTACTTGATTCTCTTACAAAAAATGCTATAATAACCTC
662219	+	1	1	2414	11.19	33.97	2	EF0708	hypothetical protein	32	192	1	0	0	0	1	0	0	1		GATTCGATTTTTTTACAGACAATTGCGCCATTTTCAAGTAAACTATAAGAG
662219	+	1	1	2414	11.19	33.97	2	EF0707	hypothetical protein	NA	177	0	0	0	1	1	0	0	1		GATTCGATTTTTTTACAGACAATTGCGCCATTTTCAAGTAAACTATAAGAG
662516	+	1	1	7292	10.91	8.19	1	EF0709	phosphocarrier protein HPr	97	267	1	0	0	0	1	0	0	0		TAAGCAAAAAGTGTTGTGTAAGATAGAAAAAAATGGTAATCTTAGAAACTG
668544	+	1	1	97	17.17	>100	1	EF0714	hypothetical protein	NA	2292	0	0	0	1	1	0	0	1		CCGATAAGTGTCACACTGTATTCATACGAAAGTGTGATAATATCTTGGTTA
668877	+	1	1	43.47	>100	>100	1	EF0714	hypothetical protein	NA	2292	0	0	0	1	1	0	0	1		CATACGAACTTATTCAAAACCATCCTCTCCTTTTTTGATATTATATGTATA
668910	-	1	1	153	>100	71.26	1	EF0714	hypothetical protein	61	2292	1	0	0	0	1	0	0	0		ATCGGATGTAATCGCTTTACTTTATGAATGGCCCATTATAGAATGTATGTA
669142	+	1	1	9873	>100	33.89	1	EF0715	trigger factor	55	1284	1	0	0	0	1	0	0	0		TTAGCACTTAAAATATTTACATTTTCCTAGGGATAGTGTACTATTTAAAGG
671098	+	1	1	77.42	68	11.08	1	EF0716	hypothetical protein	NA	663	0	0	1	0	1	0	0	0		TTATCTGCGATTCATTAGGGAACATGAACTTACAACGCTATAATATGTCCA
673608	+	1	1	79.12	19	>100	1	EF0718	1-phosphofructokinase	NA	918	0	0	0	1	1	0	0	1		AAGGTAAAATATCTTCAATACTTGTAAAGGTTGTATGATATAATTCTGCCA
674926	-	1	1	35	>100	3.28	1	EF0719	DeoR family transcriptional regulator	16	753	1	0	0	0	1	0	0	0		TTTGACCGTTTTAGATTGATTAGCGTTTTCATTTGTGCTATTATATCCATG
675577	-	1	1	20.42	8	4.25	1	EF0720	voltage-gated chloride channel family protein	NA	1560	0	0	1	0	1	0	0	0		CCTGGTGGTATTTTCTTGCCTATTCTAACTTTAGGTGCCATTATCGGAACA
676630	-	1	1	492.71	2.83	40.46	1	EF0720	voltage-gated chloride channel family protein	22	1560	1	0	0	0	1	0	0	0		TATATGAAATTTTCTTGTAAATCAAGTCAAACCGCAGTACATTAGTAAGTA
676745	+	1	1	1129	50.09	22.69	1	EF0721	ATP-dependent DNA helicase PcrA	28	2259	1	0	0	0	1	0	0	0		TTTTGTTCTTTTCTAAAGAACTTCAAAGGGATTTTTGGTATACTGTATAAG
679124	+	1	1	1207.21	>100	28.06	1	EF0722	NAD-dependent DNA ligase	33	2031	1	0	0	0	1	0	0	0		TTAAATTCTTTTTATTTTCTATCTTAGTGTAAATGTGTTAAAAAGACGATA
681233	+	1	1	101	16.67	3.13	1	EF0723	hypothetical protein	102	117	0	1	0	0	1	0	0	0		TTTAAGAAGAAAAATTAACGTTGTCAGATTTTATGTAGTAATTTGATGGTA
681244	+	1	1	2407.53	25.43	35.56	1	EF0723	hypothetical protein	91	117	1	0	0	0	1	0	0	0		AAATTAACGTTGTCAGATTTTATGTAGTAATTTGATGGTATGCTTATTTTA
681568	-	1	1	229	8.54	4.79	1	orphan	orphan	NA	NA	0	0	0	0	1	0	0	0		TTGATAATTTGTCGCTCGCAAAAATGACGGAAACATGTTATTATGAAAATG
682075	-	1	1	17.39	>100	>100	1	EF0724	aspartyl/glutamyl-tRNA amidotransferase subunit C	NA	306	0	0	0	1	1	0	0	1		AGACCAATAAATCATGTAACTCTGTTAACGATTTGTCGTATAATTTTTCCA
682075	-	1	1	17.39	>100	>100	1	EF0725	glutamyl-tRNA(Gln) amidotransferase subunit A	NA	1470	0	0	0	1	1	0	0	1		AGACCAATAAATCATGTAACTCTGTTAACGATTTGTCGTATAATTTTTCCA
686255	+	1	1	391	31.08	13.94	1	EF0728	RNA methyltransferase	25	1374	1	0	0	0	1	0	0	0		CATGAAAATTCGTTGTTGCTTTTCTTAGGTATTTTCATTAGAATGAGTGAA
687900	+	1	1	622.32	13.4	4.76	1	EF0730	hypothetical protein	22	318	1	0	0	0	1	0	0	0		TAGCCAAACAAATAAGTTGTTATTTTGCTAGTAAATCTGTTATTTTAGACA
690432	-	1	1	34.88	7.5	50	1	EF0732	putrescine carbamoyltransferase	NA	1020	0	0	0	1	1	0	0	1		ATCATAAGGATTTTTTGCTTCATAATCATTCATAAGATATACTAATAAGCC
694195	+	1	1	153	16.3	4.38	1	EF0737	amidase	21	1587	1	0	0	0	1	0	0	0		AACAAAACTGTTAGTTGTCATGCAAAAATAAACATAGTAAGATAATCTTTA
696311	+	1	1	1330.57	32.74	21.38	1	EF0739	nicotinamide mononucleotide transporter PnuC	65	681	1	0	0	0	1	0	0	0		TATTCCGAAATCTGATTGACTTGTTTTTTAAAACGGAGTACTCTTATTGAG
697928	-	1	1	141.05	87	87	1	orphan	orphan	NA	NA	0	0	0	0	1	0	0	0		AGTCCAAATTTTGAACAACTGTCGGTTATTTTCGATGGTATACTTCTAGAG
697952	+	1	1	33.18	14	8.4	1	EF0741	hypothetical protein	107	432	1	0	0	0	1	0	0	0		AAGTCATTCATCGGTTGACCTGACTTCTCTAGAAGTATACCATCGAAAATA
699386	-	1	1	165.9	8.53	47.06	1	EF0743	hypothetical protein	15	336	1	0	0	0	1	0	0	0		ATTTGTTTTTTGTCCTCTTTCTTTTAAGCTGACGTGGTATACTTAGTTCTA
699552	+	1	1	201	8.44	39.57	1	EF0744	sodium/dicarboxylate symporter family protein	117	1392	0	1	0	0	1	0	0	0		CTATCAAAAAGTAAGCAAATTATCCCACTATTTGCTATAAAATAAGGTACA
699561	+	1	1	140283	>100	>100	1	EF0744	sodium/dicarboxylate symporter family protein	108	1392	1	0	0	0	1	0	0	0		AGTAAGCAAATTATCCCACTATTTGCTATAAAATAAGGTACAATAGAACTA
701164	+	1	1	6354.22	>100	46.44	1	EF0745	glyoxalase	29	381	1	0	0	0	1	0	0	0		ATTTTAAGCGAAAGTGCAGTAATTATTTAAAAGAACGTATATAATAAGTTG
701225	-	1	1	48.49	12	>100	1	EF0745	glyoxalase	NA	381	0	0	0	1	1	0	0	1		ACAAAGCCAAACGTTTGCCAAAATTGACTAGATTCCTCAACATTATTCACA
701698	+	1	1	573	>100	46.96	1	EF0746	penicillin-binding protein	28	1167	1	0	0	0	1	0	0	0		ATTTTACTAAAATCTGTAATTTTCATGAAAATATAGCGTATGATAATGCTG
702966	+	1	1	1313.9	5.53	17.94	1	EF0747	hypothetical protein	26	711	1	0	0	0	1	0	0	0		CCAAAGCCTTTTTAGGTTTCTTCTGAGAGACTTTATATTAAAATAAAGGGA
703607	+	1	1	25.52	3.5	4.08	1	EF0747	hypothetical protein	NA	711	0	0	1	0	1	0	0	0		CAGAAGTAGAAATTAATTTATTACATGAGAAAATGGATTATATTATCAATA
703711	+	1	1	35	3.69	1.82	1	orphan	orphan	NA	NA	0	0	0	0	1	0	0	0		GAATTGCAAGAACAACTCGCCGCGACTTCTGAAAAGGAGTAGTATATAGAA
703864	+	1	1	32.12	9.92	2.76	1	orphan	orphan	NA	NA	0	0	0	0	1	0	0	0		AAAATTGTCATAAAACACAACGAGGAACGAGTTGATGTTGCATGATACCTA
704260	+	1	1	564.2	20.3	6.34	1	EF0748	hypothetical protein	31	951	1	0	0	0	1	0	0	0		ACACAAGCAAAATAATCGCTTTCCCTTTTTTATTTACCGTATAATGGGATA
705422	+	1	1	38	>100	>100	1	EF0750	cell wall surface anchor family protein	43	339	1	0	0	0	1	0	0	0		TGAAAAAAATAAAAAAATCTAATAAATATTTCTTTTATATAATGTTTATTG
709564	-	1	1	39.99	19	>100	1	EF0754	hypothetical protein	NA	741	0	0	0	1	1	0	0	1		GGATTAGTTGGCTCTTCACTTGGTGTAAATTCTACGATACCATTAGATGTA
711919	-	1	1	100.39	>100	59.5	1	EF0756	hypothetical protein	NA	450	0	0	0	1	1	0	0	1		TTTTGCCCCTCCGTTCCAGCACCGCCTGTGCTATTTGGTACAATGGTGATA
712274	+	1	1	22	23	>100	1	EF0757	hypothetical protein	NA	1449	0	0	1	0	1	0	0	0		GCGACAGCTTAACTTTAGTCGTTTCTGATGTAGATGTTACACTTGAAATTG
713231	+	1	1	53	>100	27.36	1	EF0757	hypothetical protein	NA	1449	0	0	1	0	1	0	0	0		CAGCCAAGGTCCTAATTGATTTTTCTTATGGAAAAGAGTATAACCAATTCA
713549	+	1	1	65.69	3.83	18.08	1	EF0758	cadmium-translocating P-type ATPase	46	1905	1	0	0	0	1	0	0	0		CTTTGTGTTTAAGTCTTTACAAAACCACCCAAGTGTTTTATAATATGAATA
719231	-	1	1	2961.1	1.74	20.03	1	EF0761	amino acid ABC transporter amino acid-binding/permease	22	2169	1	0	0	0	1	0	0	0		GCGTTCAAATACTTGTCAGCTTCCTATTTCTTACTATATAATTGTTCAATA
719424	+	1	1	1185.94	32.41	>100	1	EF0762	excinuclease ABC subunit B	64	1998	1	0	0	0	1	0	0	0		CGAAACAGCAAAAGTGGCGAAAATATGTTCGGTATGTTAAACTAATAAGTG
719779	-	1	1	18	>100	>100	1	EF0762	excinuclease ABC subunit B	NA	1998	0	0	0	1	1	0	0	1		AATATATGTATCACTTGAGGGTACATATGCTTCTGGTTGATAATAATCATA
724555	+	1	1	1224	>100	>100	1	EF0764	hypothetical protein	38	567	1	0	0	0	1	0	0	0		ATTAAAAATAAATGTTGACTTAATGTGTAATTAAAAGATATACTATGTTTG
725528	+	1	1	1538.03	>100	46.73	1	EF0766	hypothetical protein	25	888	1	0	0	0	1	0	0	0		AGAATGATTGAAAAGCTTTCTTTGATACGCCCGGGGTGTTATAATATAGTG
728578	+	1	1	36	37	39.35	1	EF0769	hypothetical protein	60	924	1	0	0	0	1	0	0	0		CCTGTGGTTTAAAGAAACGACGTTGGCACGAATGTTGCATGTAATAAAATG
729643	+	1	1	468	53	1.71	1	EF0770	hypothetical protein	31	519	1	0	0	0	1	0	0	0		TTGAATTCGTGTCTTATGATTTTTTTATTGAAAAACGGTATACTAAAAGAG
730894	-	1	1	5951.82	>100	97.07	1	EF0771	ATP-dependent Clp protease proteolytic subunit	64	594	1	0	0	0	1	0	0	0		TTTCAAGCGACTTCGTTGACCTTTATTGACCAAAGAGGTATACTTTTCATA
730997	+	1	1	661	25.48	2.62	1	EF0773	hypothetical protein	29	519	1	0	0	0	1	0	0	0		TTTTGTGTCATTTTTTATCCGAAACTTTTGGATTATGTTATACTAAAATGG
731999	-	1	1	95	1.58	5.96	1	EF0774	hypothetical protein	30	405	1	0	0	0	1	0	0	0		TGTTTATTTCAACAATATTTGACGTTAGTCAGCCGTTTCGTTATAGTTAAA
734833	-	1	1	27	>100	>100	1	EF0775	anchor protein	NA	2889	0	0	0	1	1	0	0	1		TTGTTCATAGTAAAAGTTACTTTGTTATTTTCTTGTGTTACTATGCCATTA
735861	+	1	1	1027	>100	52.58	1	EF0778	hypothetical protein	43	510	1	0	0	0	1	0	0	0		TAACATGTGAAATGTTTTACAAATCCATTTTGGTTTGATAAAATAAACGCA
736023	+	1	1	205.78	20.36	19.65	1	EF0778	hypothetical protein	NA	510	0	0	1	0	1	0	0	0		AAGTGGCTTTTTCTTAAGGCATTACTTTTGTTTTCTGTTATGCTAAGTGTG
736257	+	1	1	94.43	4.52	74	2	EF0779	glycerophosphoryl diester phosphodiesterase family protein	186	1788	1	0	0	0	1	0	0	0		ATAATTGAATATTATATTCAATGGGTATTGATTTATGTTACTATTTATCAA
736257	+	1	1	94.43	4.52	74	2	EF0778	hypothetical protein	NA	510	0	0	1	0	1	0	0	0		ATAATTGAATATTATATTCAATGGGTATTGATTTATGTTACTATTTATCAA
738008	-	1	1	30.92	>100	>100	1	EF0779	glycerophosphoryl diester phosphodiesterase family protein	NA	1788	0	0	0	1	1	0	0	1		GTCCAAGCATAAACTGCTTTTTTCTGTTGGTCAGCTTTTAAAATGAAGGTA
738781	+	1	1	13979.5	87.97	45.72	1	EF0781	cold shock domain-contain protein	116	201	1	0	0	0	1	0	0	0		GAAGAGTCGTGGGCATTGTTTATTCCTAATAAATATGTTATAGTAATTAAG
739472	+	1	1	37	8.67	35.34	1	EF0782	RNA polymerase factor sigma-54	430	437	0	1	0	0	0	1	0	0	automated classification was orphan	TTAGGTAAAATAATTAACAAATTAAAAGCAATTTACTATATAATCAGAAAG
739562	+	1	1	356	>100	63.63	1	EF0782	RNA polymerase factor sigma-54	340	437	1	0	0	0	0	1	0	0	automated classification was orphan	ACTTTGTTTAGCAGATAGAAAAAGGAAACGTTATGCGTTACAATAGGAACG
739830	-	1	1	483	27	>100	2	tRNA-Arg-2	tRNA-Arg	5	72	1	0	0	0	1	0	0	1		TTTCGTCCTCCCTCTTGTAATTTTTGTCAATATCAGCTAAACTAGTATTCG
739830	-	1	1	483	27	>100	2	EF0782	RNA polymerase factor sigma-54	NA	1314	0	0	0	1	1	0	0	1		TTTCGTCCTCCCTCTTGTAATTTTTGTCAATATCAGCTAAACTAGTATTCG
741359	+	1	1	772.76	>100	37.89	1	EF0783	acyltransferase	57	1878	1	0	0	0	1	0	0	0		GGAGGCAAAGTTTGCTTGCCATTTCCTAGGAAAAAACGTATATTAAAGTTA
743420	+	1	1	977.93	>100	45.98	1	EF0784	S-adenosylmethionine synthetase	89	1185	1	0	0	0	1	0	0	0		TTTTCTTGAAAACCTAAGCTTTTTTTTTAGATATCTGGTATACTGTTTTTG
744819	+	1	1	246	21.5	6.53	1	EF0785	drug resistance transporter EmrB/QacA family protein	47	1467	1	0	0	0	1	0	0	0		AAAAAGCATTTTTTTAAGACATTTTGTTCTTTTTTGTATAGAATAGCTATG
746347	+	1	1	99.54	4.46	1.82	1	EF0786	tributyrin esterase	24	792	1	0	0	0	1	0	0	0		AATATTTTCGCAAAAGCGCAACGAGCGAAGGTTTAGTGGTACACTAATAGA
747969	+	1	1	137.19	>100	17.78	2	EF0789	ABC transporter ATP-binding protein/permease	190	1716	0	1	0	0	1	0	0	1		ATTAAACGTTATCTTCGTAAGTTTATCAAAAAGAAGGTACACTTTATGATA
747969	+	1	1	137.19	>100	17.78	2	EF0787	TetR family transcriptional regulator	NA	663	0	0	0	1	1	0	0	1		ATTAAACGTTATCTTCGTAAGTTTATCAAAAAGAAGGTACACTTTATGATA
748036	+	1	1	508	5.27	47.63	1	EF0789	ABC transporter ATP-binding protein/permease	123	1716	1	0	0	0	1	0	0	0		AATTAACTTGTTCGCTTGTATTTTACCACTAAAAATGGTAAATTATGAATC
748036	-	1	1	119	>100	>100	1	EF0787	TetR family transcriptional regulator	131	663	1	0	0	0	1	0	0	0		AAATCAATTTGCTCATTGACTTCACCAATTTAACACTGTAAAATAAGGCCG
752035	+	1	1	1378.21	35.47	32.24	1	EF0791	TetR family transcriptional regulator	19	606	1	0	0	0	1	0	0	0		TGTATAAAGGTCTCTCGTTTCTTGCCGGAGAATATGCTAAAATAAAAAGCA
752985	-	1	1	17.87	>100	>100	1	EF0792	permease domain-containing protein	NA	1080	0	0	0	1	1	0	0	1		CCTGAAATCGTTTCTTTCACGTTTTCATCTAACACTGATACATTTAAATTA
755286	-	1	1	45.09	4.63	4.22	2	EF0794	hypothetical protein	117	564	1	0	0	0	1	0	0	0		ATTGTTATTCATCGCTTGACAGGCGATGCTCCCTTTGAAACAATTATCGGA
755286	-	1	1	45.09	4.63	4.22	2	EF0795	hypothetical protein	NA	969	0	0	1	0	1	0	0	0		ATTGTTATTCATCGCTTGACAGGCGATGCTCCCTTTGAAACAATTATCGGA
756836	-	1	1	679	34.95	74.34	1	EF0796	type 2 phosphatidic acid phosphatase	33	651	1	0	0	0	1	0	0	0		AGGCAATGAAATTATCTTTTAATTTTTTACCCTTTTGATGGTATAATACGG
758691	-	1	1	170.15	54.67	10.76	1	EF0798	hypothetical protein	32	660	1	0	0	0	1	0	0	0		TTTTTTAATTCCTCTTGTTATTCGCTCAAAAAGAAATTATAGTTTAAGATG
758903	-	1	1	21.25	9	>100	2	EF0798	hypothetical protein	244	660	0	1	0	0	1	0	0	1		TTTTAACTTATATGTAAATGTAATTTTTTAGTTTTGTTATTATAACAAGTA
758903	-	1	1	21.25	9	>100	2	EF0799	autolysin	NA	2214	0	0	0	1	1	0	0	1		TTTTAACTTATATGTAAATGTAATTTTTTAGTTTTGTTATTATAACAAGTA
758913	+	1	1	346	>100	4.98	1	EF0799	autolysin	63	2214	1	0	0	0	1	0	0	0		ATTTTGTTGAAGTGTTTTTAATTCGCCAGAAAAAAAGGTATACTTGTTATA
761233	+	1	1	5523.9	4.36	15.34	1	EF0801	leucyl-tRNA synthetase	360	2415	1	0	0	0	0	1	0	0	automated classification was orphan	TGGTTAATTTAAGATTGAAAAAAATAGCTATCTTTGGTAACATGAGTTTTA
764311	-	1	1	59	>100	>100	1	EF0802	hypothetical protein	NA	291	0	0	1	0	1	0	0	0		TTTAACAGTTGCCTAAAAAAAAGTTAACCTTTTTGATTTATCTTAGTGATA
764370	+	1	1	19	>100	>100	1	EF0802	hypothetical protein	NA	291	0	0	0	1	1	0	0	1		GATAAATCAAAAAGGTTAACTTTTTTTTAGGCAACTGTTAAAACTTAGATA
764370	+	1	1	19	>100	>100	1	EF0803	hypothetical protein	NA	444	0	0	0	1	1	0	0	1		GATAAATCAAAAAGGTTAACTTTTTTTTAGGCAACTGTTAAAACTTAGATA
765798	+	1	1	28	>100	30	1	EF0804	amino acid ABC transporter amino acid-binding protein	NA	831	0	0	0	1	1	0	0	1		TCGTTGCTTTTTCTTTTACCACAACCTGCAAATAGGAGTAAACTACAACAG
765798	+	1	1	28	>100	30	1	EF0805	amino acid ABC transporter ATP-binding protein	NA	636	0	0	0	1	1	0	0	1		TCGTTGCTTTTTCTTTTACCACAACCTGCAAATAGGAGTAAACTACAACAG
767822	-	1	1	711.22	1.96	3.19	1	orphan	orphan	NA	NA	0	0	0	0	1	0	0	0		TTTTTTAAGAATAAGAGTTGACAGATATTTTTTCTGGTGGTACAGTATTGA
767941	+	1	1	1856.33	>100	11.65	1	EF0807	pheromone binding protein	31	1632	1	0	0	0	1	0	0	0		GTAAGTGCTGAAAAAGGACAAATGTATGGAAAATCATGTAAAATGTAGGTA
769064	+	1	1	19.32	3.22	1.63	1	EF0807	pheromone binding protein	NA	1632	0	0	1	0	1	0	0	0		GTGAAGATTTCCGCAAAGAAAATGGTGATTTATTGCCATATAATATTAAAG
769664	+	1	1	4310.73	>100	27.49	2	EF0809	hypothetical protein	46	249	1	0	0	0	1	0	0	0		GAAAAGTCCTATCTTTTGAAAAAGTCTGCTTTCTGTTTTATCCTTAAAGAA
769664	+	1	1	4310.73	>100	27.49	2	EF0808	hypothetical protein	NA	96	0	0	1	0	1	0	0	0		GAAAAGTCCTATCTTTTGAAAAAGTCTGCTTTCTGTTTTATCCTTAAAGAA
769931	-	1	1	26.08	>100	>100	1	EF0809	hypothetical protein	NA	249	0	0	0	1	1	0	0	1		CAAGATATCATTTTGATACAATTTTACGCCTTACGGTTTACAATAAAAGAG
770330	+	1	1	25.52	22	>100	1	EF0810	hypothetical protein	21	1725	1	0	0	0	1	0	0	0		TCATTAAACGATAGTTGAAAAAAATAAGTGCCCTTGTTATTCTTTGAATTA
773255	+	1	1	77.29	21	42.01	1	EF0812	glucuronyl hydrolase	34	1164	1	0	0	0	1	0	0	0		AATAATCAAGAAAGGTCGCTTTTTATTTTCTTTTACGTTATAATACAATAA
777003	-	1	1	2052.97	>100	48.75	1	EF0814	GntR family transcriptional regulator	28	708	1	0	0	0	1	0	0	0		TCTTTTTCAAAGTGTTTGCTAAAGGCTAGTTAACATGTTATGCTTAATTCA
783309	-	1	1	181	>100	3.32	1	EF0819	hypothetical protein	26	324	1	0	0	0	1	0	0	0		TTTTCAAACGAAACAATTTCTTTTTTTTAAATTTGCAGTATACTAAAAGTA
784316	+	1	1	236.5	>100	>100	1	EF0821		158	783	1	0	0	0	1	0	0	0		TCCCCACAAATATTGCCAGGCAACACTCATGGGAATGGTTCATTGTTATCG
784369	-	1	1	60878.9	>100	41.24	1	EF0820	50S ribosomal protein L25/general stress protein Ctc	226	609	1	0	0	0	1	0	0	0		GAAAAAGGTAATTCCTTGACGTATAAAAATATAAGTGTTACGGTTAATAAG
784458	+	1	1	103.37	>100	3.89	1	EF0821		16	783	0	1	0	0	1	0	0	0		ATTACCTTTTTCCACTTTTCATCTTTAACGGATTCCACTATACTTATACCA
784927	+	1	1	474.72	10.19	27.88	1	EF0821		NA	783	0	0	1	0	1	0	0	0		TGAAAGTCAATGGTTTGGTCTCTGCAGAAGATTGTGCTAAATTTAAAGATG
786584	+	1	1	55.3	9.75	6	2	EF0825	uridine kinase	156	630	0	1	0	0	1	0	0	1		GTAAGTGCTTCTTTTTTGACTTTTTTAATCATAGGTAGGATTCTCCTTTTA
786584	+	1	1	55.3	9.75	6	2	EF0824	acetyltransferase	NA	456	0	0	0	1	1	0	0	1		GTAAGTGCTTCTTTTTTGACTTTTTTAATCATAGGTAGGATTCTCCTTTTA
786689	-	1	1	51.04	>100	10.33	2	EF0824	acetyltransferase	124	456	1	0	0	0	1	0	0	1		GTATAAACCTCTTTCTTTTCAAAAACTTCATTGTCTTTTACTATTATAATG
786689	-	1	1	51.04	>100	10.33	2	EF0825	uridine kinase	NA	630	0	0	0	1	1	0	0	1		GTATAAACCTCTTTCTTTTCAAAAACTTCATTGTCTTTTACTATTATAATG
786705	+	1	1	301	6.1	4.26	1	EF0825	uridine kinase	35	630	1	0	0	0	1	0	0	0		GTCTTGGAAAAGGTCTGGCATTCTTCAGAGTTTTCATTATAATAGTAAAAG
787513	+	1	1	945	3.17	29.12	1	EF0826	PemK family transcriptional regulator	25	342	1	0	0	0	1	0	0	0		AGCTAAAAAGTTGAAAATATTGCAAGAAACAATATGCTATAATTTTTTAAA
787969	+	1	1	27	28	>100	1	EF0827	Gfo/Idh/MocA family oxidoreductase	12	966	1	0	0	0	1	0	0	0		TTTTTGTTGAAATGGTTTCCAAATATTCGTTTTTCTCGTATAGTGAAAGAG
788213	+	1	1	38	13.67	43.6	1	EF0827	Gfo/Idh/MocA family oxidoreductase	NA	966	0	0	1	0	1	0	0	0		TAAGGATGAAACAATTGATATTATTTATATTCCCACCTACAATCAAGGACA
788993	+	1	1	115922	63.66	>100	1	orphan	orphan	NA	NA	0	0	0	0	1	0	0	0		ATAATTACCATCACTTGCTATCCAAACTATTCTGTGTTAAAGTGTGTTTTA
789276	-	1	1	25	2.81	>100	1	EF0828	hypothetical protein	NA	1920	0	0	0	1	1	0	0	1		ACACGGTCATGCCTTGTCACCTCTTTTCTTTTCCCTTTACACTTAAAACTA
789287	+	1	1	195	>100	25.92	1	EF0828	hypothetical protein	30	1920	1	0	0	0	1	0	0	0		GCAACTTTTTTGTGTTGTGGAACAGATAAAATAACGCTATAGTTTTAAGTG
797330	+	1	1	39.13	27	19.67	1	EF0837	dihydroorotase	NA	1110	0	0	1	0	1	0	0	0		GATGTCCTAACCCATTGTTTTAATGGGAAAGAAAATGGTATCTTAGACCAA
800708	+	1	1	71.46	6.08	2.35	1	EF0841	hypothetical protein	26	1029	1	0	0	0	1	0	0	0		AAAGTCGTGTGTGGCTTTTCTTCTGGTCTTTTTTTCATTATAATTAAAAGA
802287	+	1	1	100	3.7	4.7	1	EF0843	D-alanine--D-alanine ligase	59	1047	1	0	0	0	1	0	0	0		CACTAAATTTGCTTCTATTATGAAACTGGGTTTTATGCTAAAATAAGTAAG
804919	+	1	1	16564.8	>100	58.66	1	EF0846	DEAD/DEAH box helicase	189	1611	1	0	0	0	1	0	0	0		ATAAGTTTCATAAAACTTGCTGAAAATGGGATTCTATGATAGAATGACCTA
805662	-	1	1	39.13	47	>100	1	EF0846	DEAD/DEAH box helicase	NA	1611	0	0	0	1	1	0	0	1		GAAAATAGAAGTGTTTGACGTTGTTCTGGCACTTGTGAGATGATTTTTTCA
807310	+	1	1	21367.3	>100	47.14	1	EF0848	holo-ACP synthase	40	354	1	0	0	0	1	0	0	0		TTTTTAGCGAATCAGTGGAAAAATTTTGAAATTTTGTTAAAATGAAAGGTA
808010	+	1	1	8700.16	>100	51.01	1	EF0849	alanine racemase	NA	1116	0	0	1	0	1	0	0	0		AGCAGGTGTTCAGGACCCCATTTTAATTTTGAGTGTGGTAGACTTAGCTTA
809478	+	1	1	346.83	60.83	60.5	1	EF0851	hypothetical protein	83	696	1	0	0	0	1	0	0	0		ATTTTAAATAAAGTTGTTGGCAAGGCTCAAACGGAATGTTACAATCAATAC
813060	+	1	1	874	14.05	50.2	1	EF0855	hypothetical protein	NA	1479	0	0	0	1	1	0	0	1		TTTTCATTTAATTCAGCAATGTGATTCAAAATAAGTGTATAATTAATTTCA
814237	-	1	1	135	5.82	19.26	1	EF0855	hypothetical protein	14	1479	1	0	0	0	1	0	0	0		TTTATCAGTTGTTTATTGCCATTTTATCATAGATACAGTATTCTTAAAAGA
814274	+	1	1	608.64	2.4	27.69	2	EF0856	aldo/keto reductase	123	753	1	0	0	0	1	0	0	1		CGTTACTCACCTCTCTTTTAAGAATACTGTATCTATGATAAAATGGCAATA
814274	+	1	1	608.64	2.4	27.69	2	EF0855	hypothetical protein	NA	1479	0	0	0	1	1	0	0	1		CGTTACTCACCTCTCTTTTAAGAATACTGTATCTATGATAAAATGGCAATA
815201	+	1	1	418	5.22	5.67	1	EF0857	hypothetical protein	27	231	1	0	0	0	1	0	0	0		TCCTAAAAAAAGGACTATCCTTTCTAAAAAAGAAGTTTTATAATAGAAAAG
815211	+	1	1	149.75	1.33	6.55	1	EF0857	hypothetical protein	17	231	0	1	0	0	1	0	0	0		AGGACTATCCTTTCTAAAAAAGAAGTTTTATAATAGAAAAGAATCTGTTTG
815553	+	1	1	1220.19	>100	67.9	1	EF0858	phage infection protein	26	2667	1	0	0	0	1	0	0	0		CATTCAAGCTTTTGTTTGTTATTCTCTTGTATTTTATGCTAAAGTTATTCA
816362	+	1	1	107.24	4.86	2.79	1	EF0858	phage infection protein	NA	2667	0	0	1	0	1	0	0	0		TTGATGCTTTAGGAGAGAAGATTGTTGAGCTAAATGGTAAAATGCCAAGCA
818432	+	1	1	25	1.82	61.68	1	EF0859	cation efflux family protein	34	1170	1	0	0	0	1	0	0	0		GAAAGTGAGGTTTTTTGTGTACAAATGTATAAAAAGGTTTTATAGTATTTT
819760	+	1	1	551.28	>100	37.2	1	EF0860	hypothetical protein	173	1824	1	0	0	0	1	0	0	0		AGAGAATGCAAATCCTTTTGTTATCTGGATTCTCTTGATAAGATAAAGGAA
819869	+	1	1	229	1.6	39.79	1	EF0860	hypothetical protein	64	1824	0	1	0	0	1	0	0	0		CAGTAACAAAAATCAATTGACTTTTCATTGTGAGAAGCGTAGCATATGGAT
822256	+	1	1	19	>100	>100	1	EF0861	acetyltransferase	NA	465	0	0	0	1	1	0	0	1		ACGGAATTAAGTGTGGTTGTTGGTTTAAATCGATAATAGTATAGTTAGACA
822256	+	1	1	19	>100	>100	1	EF0862	glycine betaine/carnitine/choline ABC transporter permease	NA	663	0	0	0	1	1	0	0	1		ACGGAATTAAGTGTGGTTGTTGGTTTAAATCGATAATAGTATAGTTAGACA
823048	-	1	1	63	1.95	2.69	2	EF0862	glycine betaine/carnitine/choline ABC transporter permease	57	663	1	0	0	0	1	0	0	0		AAAAAATGCAAGAATTGAACTATCAAGCAGATAATGATTTAATTGAACCTG
823048	-	1	1	63	1.95	2.69	2	EF0863	glycine betaine/carnitine/choline ABC transporter glycine betaine/carnitine/choline-binding protein	NA	924	0	0	1	0	1	0	0	0		AAAAAATGCAAGAATTGAACTATCAAGCAGATAATGATTTAATTGAACCTG
825779	-	1	1	2339.55	>100	22.52	1	EF0865	glycine betaine/carnitine/choline transporter ATP-binding protein	29	1194	1	0	0	0	1	0	0	0		AAAAATAGATTACATTTGTCGAAATCGCATTTTTATAGCATACTAGTAATA
825800	+	1	1	176.96	>100	>100	1	EF0865	glycine betaine/carnitine/choline transporter ATP-binding protein	NA	1194	0	0	0	1	1	0	0	1		CCTCAACTAAATATTTTGAAAATGTATCTTATTACTAGTATGCTATAAAAA
826028	+	1	1	1134	2.4	16	1	orphan	orphan	NA	NA	0	0	0	0	1	0	0	0		GTCCTTTGTAGCAAGTTGACGGGAGCTGAGTTTTTCATTAGAATGGAAAGA
826154	-	1	1	1017.48	>100	>100	1	orphan	orphan	NA	NA	0	0	0	0	1	0	0	0		ACTTCTTAAAAAAACTGGTAATTTTTTCAAAAATTCAGTAAAATAAAAGTG
827305	-	1	1	270.54	>100	45.71	1	EF0867	glyoxalase	38	891	1	0	0	0	1	0	0	0		AATCAAACTAAATAGTTGTCAAAAAATGTCAGAAGCACTATACTTACTTTA
827404	+	1	1	1756.37	55.86	13.54	1	EF0868	S-adenosylmethionine--tRNA ribosyltransferase-isomerase	29	1032	1	0	0	0	1	0	0	0		TTCAGAAGGCTGACATAGCCAGAAACAAGAAAAAGTGTTAGAATAACCAAG
828523	+	1	1	26414	>100	90.65	1	orphan	orphan	NA	NA	0	0	0	0	1	0	0	0		TTGTGAGCAGAATACTTGGGATTGAAACAAAAATATATTATGATAAACACG
829095	-	1	1	281	>100	14.08	1	EF0869	Cro/CI family transcriptional regulator	39	249	1	0	0	0	1	0	0	0		AGCAATAAAATATATTTGTATCAAATAATCATATGTGTTATATTCAAGGTG
829523	-	1	1	6511.19	>100	37.97	1	orphan	orphan	NA	NA	0	0	0	0	1	0	0	0		AATAAGTGTTATAATTTGCAAACGTTTCCAAAAAGTGCTATTCTTTAAGTG
829891	+	1	1	145.88	>100	>100	1	EF0871	cation transporter E1-E2 family ATPase	45	2646	1	0	0	0	1	0	0	0		GCCAAAGATGAAAAAAGTTGCGTGTTCAAAAAAAATCATGTTATATTTAAT
832370	+	1	1	24	5.8	1.81	1	EF0871	cation transporter E1-E2 family ATPase	NA	2646	0	0	1	0	1	0	0	0		TGTCTTTAATGTTCGTAGTGCGAACTCTGTTTTCCGTGTAAAATTATCAAG
832781	+	1	1	6240.22	23.5	91.2	1	EF0872	potassium uptake protein	134	2007	1	0	0	0	1	0	0	0		TCTAATAAAAAGACTTGCTAAACGATTTAAAACGTATTATAGTGAGTAGCA
833500	+	1	1	324.99	22.46	35.49	1	EF0872	potassium uptake protein	NA	2007	0	0	1	0	1	0	0	0		TTATGTTCTTGTGGTTTACTTTTTTAGGCATCATTGGTTTAATGAATTTTA
838264	+	1	1	45.41	>100	>100	1	EF0876	hypothetical protein	NA	1425	0	0	1	0	1	0	0	0		TGTTACATTCAACGTTTTGAAAAAAAGCAGGAAACGTTTAAGATAGAAGGG
839545	+	1	1	1985.64	36.45	27.13	1	EF0877	aldo/keto reductase family oxidoreductase	30	912	1	0	0	0	1	0	0	0		AATCTATCGTAAGAAGTCCAATTTTGTCTAAATAGTGTTAAAATGAAGAAG
840461	+	1	1	1082	28.66	33.26	2	EF0878	DNA polymerase I	213	2649	1	0	0	0	1	0	0	0		TAAAGCAGCAGACATTGTGATTAGTCGCGAAGATTGGTACGATATTTATCG
840461	+	1	1	1082	28.66	33.26	2	EF0877	aldo/keto reductase family oxidoreductase	NA	912	0	0	1	0	1	0	0	0		TAAAGCAGCAGACATTGTGATTAGTCGCGAAGATTGGTACGATATTTATCG
840558	+	1	1	25.52	5.29	12.33	1	EF0878	DNA polymerase I	116	2649	0	1	0	0	1	0	0	0		GATCCAGCGTGTATTGCTGATTGATTTTGGTATTTGATATAGTTGTCACTA
840642	+	1	1	314	4.27	5.61	1	EF0878	DNA polymerase I	32	2649	0	1	0	0	1	0	0	0		TGCAATCGCCGTCTACTGCAAATTCTGTAGTTTTTTGTTAAAATAGAAAGG
845005	+	1	1	3587.6	>100	9.45	1	EF0881	transcriptional regulator NrdR	35	483	1	0	0	0	1	0	0	0		ACCAGTTCTAAAGACCTAGTAATAGCGCAATTTCATGTTATAATATAGGCA
846281	+	1	1	85	3.53	1.63	1	EF0882	replication initiation and membrane attachment protein DnaB	NA	1410	0	0	1	0	1	0	0	0		TTTCATCAATTATATGGCATCAATGAGTTAGATATGGTAGACTTTGCTTCG
847973	+	1	1	304.32	27.9	8.21	1	EF0884	hypothetical protein	120	1074	1	0	0	0	1	0	0	0		GATGTAGCGTAAGTTTCGCAAAAACAAGTACTTTTGTGTACACTGACAATA
848811	-	1	1	19	>100	>100	1	EF0884	hypothetical protein	NA	1074	0	0	0	1	1	0	0	1		CCACTTCACTTAAATGGACAATCGTTAATAAAGATTCAATAATATTAAGTG
857252	-	1	1	27.22	11.67	4.38	1	EF0891	aspartate aminotransferase	NA	1155	0	0	1	0	1	0	0	0		TCAAAAGCCTTTGCAATGACTGGTTGGCGTATTGGTTATATGATTGCCCCA
860134	+	1	1	125.91	>100	>100	2	EF0895	glycerol dehydrogenase	241	1089	0	1	0	0	1	0	0	1		CTGGATCGGTTTCGGCTGCAAAAGTTTCTTTAATAGGTAATAATGAGAGCA
860134	+	1	1	125.91	>100	>100	2	EF0893	amino acid ABC transporter amino acid-binding/permease	NA	1464	0	0	0	1	1	0	0	1		CTGGATCGGTTTCGGCTGCAAAAGTTTCTTTAATAGGTAATAATGAGAGCA
860267	-	1	1	234	13.32	58.15	1	EF0893	amino acid ABC transporter amino acid-binding/permease	81	1464	1	0	0	0	1	0	0	0		TTCAACTCTACTACTTTTCCTTTTACATATTCTATGATATGATAAACCACA
860292	+	1	1	558.41	65.22	25.81	1	EF0895	glycerol dehydrogenase	83	1089	1	0	0	0	1	0	0	0		TGTATAAAAATTTATTGTGTTATGATGTGGTTTATCATATCATAGAATATG
861590	+	1	1	295	2.16	13.28	1	EF0896	queuine tRNA-ribosyltransferase	32	1146	1	0	0	0	1	0	0	0		AACCTTGAGAAATCCTTGCAAATTCAATAAAAAAAAAGTATGATGATGGGA
862821	+	1	1	60559.5	4.53	39.98	1	EF0897	preprotein translocase subunit YajC	28	378	1	0	0	0	1	0	0	0		TTAGAGGAAAAAACTAGTTCTTCAAGCATTTTTTTGATACAGTTAGTAGTG
864050	+	1	1	3228	>100	38.2	1	EF0900	bifunctional acetaldehyde-CoA/alcohol dehydrogenase	102	2547	1	0	0	0	1	0	0	0		ATATCACAAAAACTATTTACAAGATTCGTTTTATGTTGTATGATGTGAATG
870961	-	1	1	627	12	28.87	1	EF0904	mevalonate kinase	143	945	1	0	0	0	1	0	0	0		AACCAACGGAACCATTTTACTTGTGCCTTATTTTTAGGTAAACTATCTTAG
871986	-	1	1	170.15	7.56	22	2	EF0905	pentapeptide repeat-containing protein	263	636	1	0	0	0	1	0	0	0		TATTAATGATTCCCTTTACACCTTTACAAACAATCGGTATCATTAGTATTC
871986	-	1	1	170.15	7.56	22	2	EF0906	hypothetical protein	NA	1074	0	0	1	0	1	0	0	0		TATTAATGATTCCCTTTACACCTTTACAAACAATCGGTATCATTAGTATTC
872810	-	1	1	230	3.21	5.64	1	EF0906	hypothetical protein	17	1074	1	0	0	0	1	0	0	0		TTATTGCAATTCTTTTGTCAGTTTTCTAAACATTATGGTAAATTAGGAAGT
872966	+	1	1	25422.8	42.41	34.9	1	EF0907	peptide ABC transporter peptide-binding protein	71	1671	1	0	0	0	1	0	0	0		GTTAACATTTTGACTTGCAATTTTAATATGAAAAATGTAAGATATATTCCA
874807	+	1	1	1128	52.27	13.41	1	EF0908	hypothetical protein	NA	351	0	0	0	1	1	0	0	1		AAAGGCAACGGTCCTCTTGCTATCTTGTCTTAGACCAAGTAAAATAGTAGA
875168	-	1	1	52	8.43	3.14	2	EF0908	hypothetical protein	32	351	1	0	0	0	1	0	0	1		CCTCCGAGATTTTTTTGACTTCCTCAGTTATTTTCGTTAAAGTAATGACTA
875168	-	1	1	52	8.43	3.14	2	EF0909	peptide ABC transporter permease	NA	942	0	0	0	1	1	0	0	1		CCTCCGAGATTTTTTTGACTTCCTCAGTTATTTTCGTTAAAGTAATGACTA
878478	+	1	1	22.97	1.24	1.43	1	EF0912	peptide ABC transporter ATP-binding protein	NA	957	0	0	1	0	1	0	0	0		ATCAGGAAGTGGAAAATCAACAACTGGTCGCAGTGTCATTCGTTTATATGA
878505	+	1	1	43.39	1.24	2.64	1	EF0912	peptide ABC transporter ATP-binding protein	NA	957	0	0	1	0	1	0	0	0		TCGCAGTGTCATTCGTTTATATGATCCAACTGCTGGTGAAATTCTTTTCGA
879380	-	1	1	94.43	28.33	>100	1	EF0913	transposase	NA	1071	0	0	0	1	1	0	0	1		TTTTTTCGCATCTCTTTGTAGATATCAATCCGGTCTTGTAACATTAAATTA
879392	+	1	1	18.72	2.69	2.19	1	EF0913	transposase	NA	1071	0	0	1	0	1	0	0	0		TTTATTCAAAAAACATTTTCTTGTGTTCGCTTGGTGTATAATTTAATGTTA
880552	+	1	1	20.42	>100	>100	1	EF0914	translation initiation factor IF-3	203	522	0	1	0	0	1	0	0	0		GATTCGTTTTTTTTTGAGGAAATATATTGACAACTAGGATAAACTAAGGTA
880563	+	1	1	104724	19.07	56.54	1	EF0914	translation initiation factor IF-3	192	522	1	0	0	0	1	0	0	0		TTTTGAGGAAATATATTGACAACTAGGATAAACTAAGGTAAACTAGTGAAG
882440	-	1	1	24	>100	6.56	2	EF0917	hypothetical protein	34	351	1	0	0	0	1	0	0	1		CCATTCCTTTGAACGAAGTAATTTTATGTAATTTTTGCTATGATGTAAATA
882440	-	1	1	24	>100	6.56	2	EF0918	hypothetical protein	NA	360	0	0	0	1	1	0	0	1		CCATTCCTTTGAACGAAGTAATTTTATGTAATTTTTGCTATGATGTAAATA
882477	+	1	1	3396.18	>100	48.96	2	EF0918	hypothetical protein	27	360	1	0	0	0	1	0	0	1		GGCTAGGCATATCTATTTACATCATAGCAAAAATTACATAAAATTACTTCG
882477	+	1	1	3396.18	>100	48.96	2	EF0917	hypothetical protein	NA	351	0	0	0	1	1	0	0	1		GGCTAGGCATATCTATTTACATCATAGCAAAAATTACATAAAATTACTTCG
882969	+	1	1	2428.03	>100	44.31	1	EF0919	acetyltransferase	22	435	1	0	0	0	1	0	0	0		TGACTATTTTTTATAGAATTGAGAGAGACAAAATGTGGTATACTTTGTTTA
886027	-	1	1	79.97	>100	8.66	1	EF0922	hypothetical protein	NA	1029	0	0	1	0	1	0	0	0		TTTGCCTATTTGATCGGTAAAAAACTGGCTTTTTCTGATAATATGTCTTTA
886434	-	1	1	267.13	>100	18.47	2	EF0922	hypothetical protein	27	1029	1	0	0	0	1	0	0	1		ATTTTAACTATTTATTTCTCAAATGTAAAAAATTTCGTTATACTGGAAGTA
886434	-	1	1	267.13	>100	18.47	2	EF0923	LysR family transcriptional regulator	NA	831	0	0	0	1	1	0	0	1		ATTTTAACTATTTATTTCTCAAATGTAAAAAATTTCGTTATACTGGAAGTA
886492	+	1	1	250.97	7.54	25.14	2	EF0923	LysR family transcriptional regulator	28	831	1	0	0	0	1	0	0	1		GTATAACGAAATTTTTTACATTTGAGAAATAAATAGTTAAAATAATATTTA
886492	+	1	1	250.97	7.54	25.14	2	EF0922	hypothetical protein	NA	1029	0	0	0	1	1	0	0	1		GTATAACGAAATTTTTTACATTTGAGAAATAAATAGTTAAAATAATATTTA
886585	-	1	1	34.88	3.36	>100	2	EF0922	hypothetical protein	178	1029	0	1	0	0	1	0	0	1		TCTAATTGTTTGATTTGATTAGAAACGGCTGGTTGTGATATATATAGGCAG
886585	-	1	1	34.88	3.36	>100	2	EF0923	LysR family transcriptional regulator	NA	831	0	0	0	1	1	0	0	1		TCTAATTGTTTGATTTGATTAGAAACGGCTGGTTGTGATATATATAGGCAG
887394	+	1	1	35.26	3.81	5.38	1	EF0924	hypothetical protein	21	873	1	0	0	0	1	0	0	0		ATACTAAAACGTTCTCTTTGTTTATTTATCAATCTTTGACTACACTAAAGA
888511	+	1	1	470	9.55	29.06	1	EF0925	hypothetical protein	50	225	1	0	0	0	1	0	0	0		AAGGGTTAGGACTCTGCCGATTTTTTTATAAGATTATGCTATAATTAAGAG
888709	+	1	1	529	11.58	26.03	2	EF0926	DNA-binding response regulator	165	675	1	0	0	0	1	0	0	0		AAAAGCTTCTATTGTATTAGGAATTAATATGTCTGTGTTATTATTAGATGG
888709	+	1	1	529	11.58	26.03	2	EF0925	hypothetical protein	NA	225	0	0	1	0	1	0	0	0		AAAAGCTTCTATTGTATTAGGAATTAATATGTCTGTGTTATTATTAGATGG
888840	+	1	1	198	10.43	3.95	1	EF0926	DNA-binding response regulator	34	675	0	1	0	0	1	0	0	0		CATCATAAAGTCCTATATCCAAAAAGAATGAAGTTTGTTAGGATAAGAAAG
890710	+	1	1	56	>100	1.97	1	EF0928	glucose uptake protein	25	864	1	0	0	0	1	0	0	0		TCTTACTCTTCTTAGTTGTTTAGAAAACGTTTTTATTGTTAGAATGAAATG
891583	+	1	1	694	50.57	20.6	2	EF0929	amino acid permease	56	1392	1	0	0	0	1	0	0	0		TATGTTATTTTTGGTTGCATTTTTGTTATTCTAGGTGGTATTCTTTTAGGG
891583	+	1	1	694	50.57	20.6	2	EF0928	glucose uptake protein	NA	864	0	0	1	0	1	0	0	0		TATGTTATTTTTGGTTGCATTTTTGTTATTCTAGGTGGTATTCTTTTAGGG
892440	+	1	1	21.27	4.57	2.1	1	EF0929	amino acid permease	NA	1392	0	0	1	0	1	0	0	0		AAGGGATTATTGGTTCCATTATTATTTCAACATTGTTATATATTGTTGTTA
893169	+	1	1	186	3.55	12.63	1	EF0930	methionyl-tRNA synthetase	49	2010	1	0	0	0	1	0	0	0		ACCGACAAGAAATATAGTTTAATAATGTCTAATTATGGTATACTGTTTAGG
893500	+	1	1	252.67	11.61	5.6	1	EF0930	methionyl-tRNA synthetase	NA	2010	0	0	1	0	1	0	0	0		CAGATGTTCAAAAATTATGGAAAACATTAGATATCAGCTATGATAAATTTA
895299	+	1	1	51.9	1.78	2.17	1	EF0931	hypothetical protein	28	276	1	0	0	0	1	0	0	0		AAGGTGAATTGTAACCTTTTATCTTTACTACTTTTTTTGTATACTAGAAGA
896990	+	1	1	113.15	>100	>100	1	EF0933	hypothetical protein	NA	2199	0	0	0	1	1	0	0	1		GTATTAAAAATGGCTTGATTTTCATCACCAGCTAAAGTAAAACTAGCTTTA
898609	-	1	1	306	2.34	42.31	1	EF0933	hypothetical protein	24	2199	1	0	0	0	1	0	0	0		TCATAAACAGCGCTTGCATTTATGCTAAAAGTAACGTATACTATTCAGTCA
898723	+	1	1	150	4.75	11.23	1	EF0934	TatD family hydrolase	21	771	1	0	0	0	1	0	0	0		CTTGTCGCCTAGTCATTCAGATTTTTCAAGAAATATGATAAAGTAGAGAGG
899933	+	1	1	297	27.69	10.77	2	EF0936	dimethyladenosine transferase	181	888	1	0	0	0	1	0	0	0		TATCAAGAAATTCCTAGACAAACACTGGTTGAATATGGTTTAATAGCGGGA
899933	+	1	1	297	27.69	10.77	2	EF0935	primase-like protein	NA	573	0	0	1	0	1	0	0	0		TATCAAGAAATTCCTAGACAAACACTGGTTGAATATGGTTTAATAGCGGGA
902931	-	1	1	552.13	>100	8.36	1	EF0938	sugar ABC transporter ATP-binding protein	32	1104	1	0	0	0	1	0	0	0		TGTGCAACTCTCCCTTGCCGAAAGATAGCGTTTTCATTTAAACTATGAGTA
903065	+	1	1	507.04	17.11	4.1	1	EF0939	methylglyoxal synthase	20	423	1	0	0	0	1	0	0	0		GGGCAAACACTCTCAGCGGATTTATCGATAAACTTTTGTTATAATATAACA
903553	+	1	1	1464	20.52	34.1	1	EF0940	hypothetical protein	228	540	1	0	0	0	1	0	0	0		TTTAGAGAACCTTAATGGTTATTTTGACTATTTTGTGGTATATTTTATGAG
907873	-	1	1	568	>100	24.16	2	EF0942	ABC transporter ATP-binding protein/permease	18	1728	1	0	0	0	1	0	0	1		AATGTAGCGAACAACTTTCTTTCATTGAAAGATTAGGCTACAATGAGAGCA
907873	-	1	1	568	>100	24.16	2	EF0943	hypothetical protein	NA	786	0	0	0	1	1	0	0	1		AATGTAGCGAACAACTTTCTTTCATTGAAAGATTAGGCTACAATGAGAGCA
907946	+	1	1	39	>100	3.64	2	EF0943	hypothetical protein	17	786	1	0	0	0	1	0	0	1		TCAATGAAAGAAAGTTGTTCGCTACATTTTCTCAACTTCTGTTAAAATAGA
907946	+	1	1	39	>100	3.64	2	EF0942	ABC transporter ATP-binding protein/permease	NA	1728	0	0	0	1	1	0	0	1		TCAATGAAAGAAAGTTGTTCGCTACATTTTCTCAACTTCTGTTAAAATAGA
908974	+	1	1	14944	16.88	78.25	1	EF0944	extracellular protein	35	1209	1	0	0	0	1	0	0	0		TGTAACATAATTGAAATAAAACAAGCCCTCCTGACTAGTATAATGAGTAGG
910239	+	1	1	405	53.38	11.09	1	EF0945	acetyltransferase	75	564	1	0	0	0	1	0	0	0		GACGTCAGGTTACAGTAGAAATTCAATAATAAATTTGTTATACTAAAGATA
912402	-	1	1	4625.51	>100	32.4	2	EF0947	HAD superfamily hydrolase	34	870	1	0	0	0	1	0	0	1		CAAGAAATTTCTGGGTACTTTCTCTTGGAAAAACGTGGTAAACTATAGGTA
912402	-	1	1	4625.51	>100	32.4	2	EF0948	uracil-DNA glycosylase	NA	681	0	0	0	1	1	0	0	1		CAAGAAATTTCTGGGTACTTTCTCTTGGAAAAACGTGGTAAACTATAGGTA
912485	+	1	1	2381.44	>100	37.75	1	EF0948	uracil-DNA glycosylase	17	681	1	0	0	0	1	0	0	0		GTACCCAGAAATTTCTTGTCAGGTTTGGAGAAATTCGTTATGCTTAGAGAG
912874	+	1	1	32	2.78	4.43	1	EF0948	uracil-DNA glycosylase	NA	681	0	0	1	0	1	0	0	0		ATGGCTTTTTAGAAAGCTGGGCCAAACAAGGCGTGTTATTATTAAATACTG
913312	+	1	1	16329.2	51.08	25.4	1	EF0949	phosphotransacetylase	26	984	1	0	0	0	1	0	0	0		CAGCTAGAAAAAACTGTTATTTTCTTTGAGAATAGTGTATGATGGATTTTG
914449	+	1	1	700.16	28.55	14.23	1	EF0950	hypothetical protein	29	480	1	0	0	0	1	0	0	0		TTTGAAGCTGCCACTAGTCAACTTATTGAATTTTCGGTATACTTTCATACA
915584	+	1	1	46.37	42	19.5	1	EF0953	hypothetical protein	57	210	1	0	0	0	1	0	0	0		TTTCGCAATTATCGTTTGTTTCATATTTATTTTTCTGATATTTTTGTTATA
917135	-	1	1	67	27	10	2	EF0954	LacI family sugar-binding transcriptional regulator	201	1011	1	0	0	0	1	0	0	0		AGAAAAATGACGATAGCAACAACGAACCAAAGTATGGTATTATTTTCTACG
917135	-	1	1	67	27	10	2	EF0955	aldose 1-epimerase	NA	1008	0	0	1	0	1	0	0	0		AGAAAAATGACGATAGCAACAACGAACCAAAGTATGGTATTATTTTCTACG
917365	-	1	1	140.08	10.67	11.4	1	EF0955	aldose 1-epimerase	NA	1008	0	0	1	0	1	0	0	0		TTCTGTCACATTTGCTATCTTTGAACTGTCAAGGTATGTTAGAATTAGACG
920938	-	1	1	828.63	>100	30.73	1	EF0957	maltose phosphorylase	28	2295	1	0	0	0	1	0	0	0		TTAAGCATTGACTATTGACTAATGCAATCGGTTGCGTTTATGATAGACCTA
921158	+	1	1	872.87	>100	31.15	1	EF0958	PTS system transporter subunit IIABC	33	2169	1	0	0	0	1	0	0	0		TTTGAAATTAAAGCATTTACAAAAAGGAAACAGGAGTATATAATAGCAACA
923224	+	1	1	42	20.5	9.78	2	EF0959	hypothetical protein	201	135	1	0	0	0	1	0	0	0		AAAGAAGGACAATCATTGAAAGCTGGGACGAAACTAGCTAAAATGAATTTG
923224	+	1	1	42	20.5	9.78	2	EF0958	PTS system transporter subunit IIABC	NA	2169	0	0	1	0	1	0	0	0		AAAGAAGGACAATCATTGAAAGCTGGGACGAAACTAGCTAAAATGAATTTG
923684	+	1	1	27.22	>100	8.15	1	EF0960	endonuclease/exonuclease/phosphatase	NA	825	0	0	1	0	1	0	0	0		GAGGAGATTGCCAAGGTGATTTTATCTTCTGAAAGTGAAATAATTGCCTTA
925085	+	1	1	420	>100	90.19	1	EF0961	pyrroline-5-carboxylate reductase	NA	816	0	0	0	1	1	0	0	1		TCAAGTAAAGCCGCTTGAACGAATTGCGGTTTCACTGCTAAAATAACTAAG
925321	-	1	1	258.63	>100	32.3	2	EF0961	pyrroline-5-carboxylate reductase	48	816	1	0	0	0	1	0	0	1		ACTTTACTCCCTCTATTTTTTTCTTTGGCGTTTCCTTCTATACTAGATACA
925321	-	1	1	258.63	>100	32.3	2	EF0962	AraC family transcriptional regulator	NA	963	0	0	0	1	1	0	0	1		ACTTTACTCCCTCTATTTTTTTCTTTGGCGTTTCCTTCTATACTAGATACA
925328	+	1	1	1216.57	>100	28.18	2	EF0962	AraC family transcriptional regulator	72	963	1	0	0	0	1	0	0	1		AATTCCTCCTAAAAACTGTTGAATCTCTTTTTTCGTGTTACCATGTATCTA
925328	+	1	1	1216.57	>100	28.18	2	EF0961	pyrroline-5-carboxylate reductase	NA	816	0	0	0	1	1	0	0	1		AATTCCTCCTAAAAACTGTTGAATCTCTTTTTTCGTGTTACCATGTATCTA
927174	-	1	1	28.93	>100	25.08	1	EF0965	hypothetical protein	NA	714	0	0	1	0	1	0	0	0		ACTCAATTAGTTTTGACCACAATTTATTGATTATCTTGTATATTATAGTTC
927951	+	1	1	1242.09	>100	36.8	1	EF0966	MerR family transcriptional regulator	25	777	1	0	0	0	1	0	0	0		AGAAACTTTTTCATTGACTTTCACATGGTGTCAAGGTTTATGATAAGAATA
928900	+	1	1	257.95	>100	>100	1	EF0967	hypothetical protein	93	1893	1	0	0	0	1	0	0	0		TAGTTAAAAAGATAGAGATTTGAACGTCTATATTCGGTATACTAACTATTA
929669	+	1	1	32.33	11.5	26.22	1	EF0967	hypothetical protein	NA	1893	0	0	1	0	1	0	0	0		CTCGCTACCTAAGGTTAGTTTTTTGCAGAAAATTTGGTTATATTTATTAGG
931046	-	1	1	893	1.84	1.93	1	tRNA-Arg-3	tRNA-Arg	0	74	1	0	0	0	1	0	0	0		CTTTCTAACACTACTTCCATTATAATTAGCTTTGTTGTGTTACAACTATTG
931066	-	1	1	586	18.76	>100	1	tRNA-Arg-3	tRNA-Arg	20	74	0	1	0	0	1	0	0	0		TTATTTAAATTTCCGATTGACTTTCTAACACTACTTCCATTATAATTAGCT
931198	+	1	1	54	>100	>100	1	EF0968	50S ribosomal protein L21	117	309	0	1	0	0	1	0	0	0		AAGAAAATAGAGAGGTTATATTGACGAGGTTTTCTGGTTCTGTTATTATAG
931202	+	1	1	1094.5	31.67	95.18	1	EF0968	50S ribosomal protein L21	113	309	1	0	0	0	1	0	0	0		AAATAGAGAGGTTATATTGACGAGGTTTTCTGGTTCTGTTATTATAGTTAG
932451	+	1	1	11358.5	>100	46.26	1	EF0971	phosphate-starvation-inducible protein PsiE	49	453	1	0	0	0	1	0	0	0		TTGGGTTTAACTGCTTGTCTGACAAGGTTAATTGATGATATATTTAATGTA
933858	-	1	1	519	18.48	39.7	1	EF0972	DNA repair exonuclease	20	816	1	0	0	0	1	0	0	0		TTTAACCTTTCCTTATTTTTTGCTTAACACTTTTGTAGTAAACTACTTTAG
933984	+	1	1	351	67.5	1.62	1	EF0973	proline dipeptidase	26	1065	1	0	0	0	1	0	0	0		TTTTTTGGTGATTCATGCTTTTCTGAAGTAAATTTGCTATAATGAAAAATG
935565	+	1	1	1117	>100	13.62	1	EF0976	hypothetical protein	176	432	1	0	0	0	1	0	0	0		ACTTAGCTTTTCTGGTAGCGAAATAGGCTAATTAATGATAAACTAAGAACG
936684	+	1	1	2135.37	8.8	26.72	1	EF0978	bifunctional 5%2C10-methylene-tetrahydrofolate dehydrogenase/ 5%2C10-methylene-tetrahydrofolate cyclohydrolase	37	846	1	0	0	0	1	0	0	0		TACTATCTAACTGGTGTTAAGATACTGGGTTATATGCTAAAATAAATACTA
940974	+	1	1	151	>100	5.25	1	EF0983	ArgR family transcriptional regulator	29	450	1	0	0	0	1	0	0	0		ATCTAGTAATTCATCTTTTAAAATGCATAAAAATAAGCTATGATGAGGGCA
944411	-	1	1	1096.61	15.57	51	1	EF0986	cation transporter	34	966	1	0	0	0	1	0	0	0		TTGAATGTTTTTTATAAGCTTTTCTTCTCGTATTGTGTCATACTTCTATTA
944421	+	1	1	2821.93	>100	77.19	2	EF0987	lipoprotein	201	393	1	0	0	0	1	0	0	1		GATTCACCCCGAATCAACATTTTTTGTTCTAAATCCATTATAATAGAAGTA
944421	+	1	1	2821.93	>100	77.19	2	EF0986	cation transporter	NA	966	0	0	0	1	1	0	0	1		GATTCACCCCGAATCAACATTTTTTGTTCTAAATCCATTATAATAGAAGTA
944615	+	1	1	923	>100	24.81	1	EF0987	lipoprotein	7	393	0	1	0	0	1	0	0	0		TTTAAACGAAATGAAACATCTGTGTAACGTTGATGAAGTATAGTTATAGCA
945274	+	1	1	31395.1	>100	58.33	1	EF0988	cell division protein MraZ	28	432	1	0	0	0	1	0	0	0		TTTTTAGATTTATAGTGGTAGAAAGTGGTGGGATGTGGTAGACTTGTTCTA
951642	+	1	1	2402.93	>100	38.83	2	EF0994	UDPdiphospho-muramoylpentapeptide beta-N- acetylglucosaminyltransferase	104	1092	1	0	0	0	1	0	0	0		GCGGTTACCATTGCCTTTGATTATTCGGAAAAAGATGATACTATTTTACTA
951642	+	1	1	2402.93	>100	38.83	2	EF0993	UDP-N-acetylmuramoyl-L-alanyl-D-glutamate synthetase	NA	1371	0	0	1	0	1	0	0	0		GCGGTTACCATTGCCTTTGATTATTCGGAAAAAGATGATACTATTTTACTA
951754	+	1	1	105.49	16.4	3.54	1	EF0994	UDPdiphospho-muramoylpentapeptide beta-N- acetylglucosaminyltransferase	NA	1092	0	0	1	0	1	0	0	0		TGCAAGCTGTTCAACAATTAAAAGAAAGTGAAATGTGAGAAAATGAAGATA
952505	+	1	1	263	17.19	9.61	1	EF0994	UDPdiphospho-muramoylpentapeptide beta-N- acetylglucosaminyltransferase	NA	1092	0	0	1	0	1	0	0	0		TTTCTGAAAAGAAATTGACAAACATAAGTGTGCAACCGTATATTGATAAAA
954058	+	1	1	1118.73	2.48	6.41	1	EF0996	cell division protein FtsA	86	1323	1	0	0	0	1	0	0	0		TTCGTATAATCTGCTTTCTAAAACCCCCATTTTTATGGTAAAATTGGAAGA
957012	+	1	1	4559.15	3.98	17.24	1	EF0998	hypothetical protein	NA	678	0	0	1	0	1	0	0	0		AGTGGCATTTAATTGGTAATTTACAACGTAGGAAGGTAAAATTAATTATTA
959240	+	1	1	1955.87	16.75	14.31	1	EF1002	cell division protein DivIVA	84	702	0	1	0	0	1	0	0	0		AGAAAACCATTTTGGCTGTTCATTCAGACGAAGTTGTGTATAATAAAAAAA
959285	+	1	1	7193.06	3.17	26.08	1	EF1002	cell division protein DivIVA	39	702	1	0	0	0	1	0	0	0		AAAAAAGTAAGATATTTGCTATTTCAGGATTAGTATGAGAATGTGTTCATA
959949	+	1	1	368	4.07	1.71	1	EF1002	cell division protein DivIVA	NA	702	0	0	1	0	1	0	0	0		TGATGAACAAGACCTTGACAACGAAAATGAAACTGTTGTAAACTCTGAAGA
965386	-	1	1	3384.27	48.7	20.67	1	EF1005	iron-dependent repressor	27	669	1	0	0	0	1	0	0	0		TTGAATATTATTAAATAGTCAAATGCGCCTTTTTCTGATAAACTTAGGATG
965942	-	1	1	1788.27	>100	>100	1	EF1006	hypothetical protein	43	369	1	0	0	0	1	0	0	0		TTCTCAGCGATTTAGTCGAATATTTTAGACAAGTTCTATATAATAAAGGTA
966908	+	1	1	351.66	6.83	17.96	1	EF1008	Gfo/Idh/MocA family oxidoreductase	32	999	1	0	0	0	1	0	0	0		AGGCAGGGTAATTACGTGACTTTTGTACGAGAGATTACTATTATAAAGAGA
972210	+	1	1	32	>100	>100	1	EF1012	PTS system transporter subunit IIB	36	318	1	0	0	0	1	0	0	0		AGTATTTTAGTGAGGAAAAAACTTGGCACAATTATTGCTATAAATAAAGTG
975292	+	1	1	1464.13	>100	18.54	1	EF1017	PTS system transporter subunit IIB	38	327	1	0	0	0	1	0	0	0		AAGGTTTTTAATGTGTTAAAACTTGGCACGCTTCTTGCTTATATAAAGGTG
978852	+	1	1	421.22	>100	19.88	1	EF1021	hypothetical protein	26	1194	1	0	0	0	1	0	0	0		AGCAAATAACGGCTTTTAGAAAGAGAATCGTTTCTGTGATAAAATGAATTG
980119	+	1	1	12339	>100	19.45	1	EF1022	hypothetical protein	35	120	1	0	0	0	1	0	0	0		TAAAAGTGTGTTTATTCGCAAAAAATGACAGAACCTACTATAATAAAAATG
980387	+	1	1	114	>100	11.12	1	tRNA-Arg-4	tRNA-Arg	5	74	1	0	0	0	1	0	0	0		CTTTCTTTTTGTCTATTGACAGATGTAGTGAAGACTTCTAAAATTAAAACA
982710	+	1	1	21.27	26	>100	1	EF1024	pyruvate phosphate dikinase	NA	2646	0	0	0	1	1	0	0	1		GATATTCTAAAAGTTCTGCGTAATGGCGAAAATCTTGATAAACTTTTGGCA
983625	-	1	1	37.68	>100	>100	1	EF1024	pyruvate phosphate dikinase	35	2646	1	0	0	0	1	0	0	0		AGAAACTTTTTCTATTGACAAACTTATTTCCGTCCATTATGATGTTTATTG
988584	-	1	1	587	64.22	21.16	1	EF1028	alpha/beta fold family hydrolase	37	735	1	0	0	0	1	0	0	0		TTTTCTGTTTTTTATTACAAAAAAAAGACAAAAGACTCTATAATGAGAGAG
988688	+	1	1	940.02	30.17	62.12	1	EF1029	hypothetical protein	36	585	1	0	0	0	1	0	0	0		TCCGAACAGTTTTGTAAGGTGTTGTAATATAGTGTGATATAGTAGAAGATA
993417	-	1	1	224	12.79	12.92	1	EF1032	daunorubicin resistance protein	17	2238	1	0	0	0	1	0	0	0		CCCATGTTCAACTTTTAGGCTAGGTTCTTTTTATATGCTAAAATAGAATAG
993518	+	1	1	1943.96	>100	>100	1	EF1033	6-aminohexanoate-cyclic-dimer hydrolase	116	2190	1	0	0	0	1	0	0	0		AATTTTCAAGAGAACTTTACTTTTTAATCGCTTTCATTTATGCTATAAGTA
995894	+	1	1	324.61	>100	93.59	1	EF1034	hypothetical protein	24	930	1	0	0	0	1	0	0	0		CAATTTATCCCCAATTGTCTCCAGCCTTTTTTCTTTGGTATACTAAAACCA
997616	+	1	1	3277.07	>100	64.22	1	EF1036	nucleoside diphosphate kinase	46	402	1	0	0	0	1	0	0	0		AAGAAAATTTATCATTGACAAAGTATCCGCTTTCATTTTATTCTGTAGCTA
998181	+	1	1	2756.42	>100	32.82	1	EF1037	aspartate aminotransferase	42	1611	1	0	0	0	1	0	0	0		ATTCCGCTTAAATGGTTGACATCTGGAGGTAGAAGAGTAGTATAGACTACA
1001467	-	1	1	41.54	4.91	1.92	1	EF1039	HAD superfamily hydrolase	NA	804	0	0	1	0	1	0	0	0		ACCAAGCTGAAAAAGTTGCTGATACATTGACAAAACAATATGGTGATTATA
1002007	-	1	1	70.61	4	3.47	1	EF1039	HAD superfamily hydrolase	27	804	1	0	0	0	1	0	0	0		AATGAACATGCTTCTCCCCTTGATAATCTTCGGTTTTATGCTAGACTGAGT
1002102	+	1	1	54	54	9	1	EF1040	hypothetical protein	30	630	1	0	0	0	1	0	0	0		TTCATTTATAAGGTTTAAAAAAAAGCTTAAGAAGTATGCTACACTAAAATA
1002727	-	1	1	35	>100	>100	1	EF1040	hypothetical protein	NA	630	0	0	0	1	1	0	0	1		AAAAAAAGAAAAAGCTTTACATTGCTTCTTCTTTTCCTAATAATTGGATTA
1002869	+	1	1	709	>100	39.97	1	EF1041	xanthine/uracil permeases family protein	44	1407	1	0	0	0	1	0	0	0		ATAGTTAATATTTTGTTGTAAAAAGATAGCGATTCTCTTATAATCAAAGAG
1003252	+	1	1	27.22	>100	32	1	EF1041	xanthine/uracil permeases family protein	NA	1407	0	0	1	0	1	0	0	0		AACAAGCATTAGCAATGGTTTTTATTTGTGGTTTGATTAATATTTTGATTA
1004332	+	1	1	36	2.89	66	1	EF1042	multidrug resistance protein	196	1197	0	1	0	0	1	0	0	0		TGTTTATCTTAAACTTTGTAATCTTAGCTATTTTATAGTAAACAGAAGTGA
1004502	+	1	1	437	44.7	9.32	1	EF1042	multidrug resistance protein	26	1197	1	0	0	0	1	0	0	0		AAAAGAATTTTCTTTTGAGAGATTCACTCTTTTAGAGTATAGTGGTAGGTG
1005763	+	1	1	1290.58	>100	50.65	1	EF1043	hypothetical protein	NA	186	0	0	0	1	1	0	0	1		AAAAAGCTCTAAACAGTTGAAAAGATAAAAAAACCAGTTACAATAACTTTA
1005981	-	1	1	513.1	4.1	2.82	2	EF1043	hypothetical protein	17	186	1	0	0	0	1	0	0	1		TCCTATCGCGGATTCTTTACTTTTAAAGAAAATATGCTAAACTAAGAGCTA
1005981	-	1	1	513.1	4.1	2.82	2	EF1044	DNA polymerase III subunit alpha	NA	3330	0	0	0	1	1	0	0	1		TCCTATCGCGGATTCTTTACTTTTAAAGAAAATATGCTAAACTAAGAGCTA
1008741	+	1	1	116	14.29	11.43	1	EF1044	DNA polymerase III subunit alpha	NA	3330	0	0	1	0	1	0	0	0		TTAGAGAGTAATATCCAAAGTATTCTTCTCAGCGGTGGTAGTATGGATTTG
1009504	+	1	1	25558.2	46.04	30	1	EF1045	6-phosphofructokinase	79	963	1	0	0	0	1	0	0	0		TTTCTTCTTAACTCAAGACATTTTGGTTCTTTAATGGTAAAATGAATGACG
1010230	-	1	1	111.83	95	>100	1	EF1045	6-phosphofructokinase	NA	963	0	0	0	1	1	0	0	1		TTATCAGCAAATTCATTTCCGCCCATTACGCCTTCTGCTAAAATGATTAAG
1012721	+	1	1	10618	5.55	74.46	1	EF1047	hypothetical protein	20	570	1	0	0	0	1	0	0	0		TCAAGAAAATTTCATTGACAAAGCTTTCATACCCCTGTATAATAGCTTTTG
1013695	+	1	1	4844	52.53	40.09	1	EF1049	6-phosphogluconate dehydrogenase	56	1422	1	0	0	0	1	0	0	0		ATTGGCACTATATTGTTTTCATATGAAAGATAGTGCGTTATAATAGTGAGG
1016057	+	1	1	22	1.92	2.43	1	EF1051	sensor histidine kinase	NA	1509	0	0	1	0	1	0	0	0		GCGTTCGTGAGAACTAATTAATGAAAAGAACGATTAAAAAAGAACTGGAAG
1017446	+	1	1	22.22	6.75	4.4	1	EF1051	sensor histidine kinase	NA	1509	0	0	1	0	1	0	0	0		GCTTAGGTCTATCGATTGCAAAACAATTAGTCGAAAACTATAAAGGACGTA
1017539	+	1	1	35	40	>100	1	orphan	orphan	NA	NA	0	0	0	0	1	0	0	0		TTTTTATTCCAATCGCTGGAATAAAAGAAGAGAGCAACGTACAATAAAGTA
1017715	+	1	1	2266.47	6.61	78.96	1	EF1052	hypothetical protein	NA	165	0	0	0	1	1	0	0	1		CTGCAAAATAATAGTTGCGTTTTAGAAAAATCCTTGGTATATTAATATCTG
1017804	+	1	1	558	2.34	16.95	1	EF1052	hypothetical protein	NA	165	0	0	0	1	1	0	0	1		GTTAAAAATTTTTCTTGACGAAAAGATAAATAACATGTTAGAATAACAAAG
1017920	+	1	1	1217	3.92	6.76	2	Ef16SB	16S ribosomal RNA	267	1522	0	1	0	0	1	0	0	1		AGTTTTAAAAAGTTGTTGACAAACAACTGAGATAATGATAAGATATAGAAG
1017920	+	1	1	1217	3.92	6.76	2	EF1052	hypothetical protein	NA	165	0	0	0	1	1	0	0	1		AGTTTTAAAAAGTTGTTGACAAACAACTGAGATAATGATAAGATATAGAAG
1018018	+	1	1	14672.9	33.21	40.56	2	Ef16SB	16S ribosomal RNA	169	1522	1	0	0	0	1	0	0	1		TTTTCAAAAAAGTTCTTGACATTCAAATGAAAGTTTGTTAAGATATAAAAG
1018018	+	1	1	14672.9	33.21	40.56	2	EF1052	hypothetical protein	NA	165	0	0	0	1	1	0	0	1		TTTTCAAAAAAGTTCTTGACATTCAAATGAAAGTTTGTTAAGATATAAAAG
1018323	+	1	1	8193.75	1.54	1.41	1	Ef16SB	16S ribosomal RNA	NA	1522	0	0	1	0	1	0	0	0		TCAATTGGAAAGAGGAGTGGCGGACGGGTGAGTAACACGTGGGTAACCTAC
1019823	+	1	1	2398.67	3.99	2.61	2	Ef23SB	23S ribosomal RNA	246	2909	1	0	0	0	1	0	0	0		TTTACTTTGTTCAGTTTTGAGAGGTCTACTCTCAATCAAATAAATTCGGGG
1019823	+	1	1	2398.67	3.99	2.61	2	tRNA-Ala-2	tRNA-Ala	NA	73	0	0	1	0	1	0	0	0		TTTACTTTGTTCAGTTTTGAGAGGTCTACTCTCAATCAAATAAATTCGGGG
1019968	-	1	1	18.7	>100	>100	1	tRNA-Ala-2	tRNA-Ala	NA	73	0	0	0	1	1	0	0	1		TAATCAATAAATAAGCAATTGAACTTATTAAAAAACTCATTCAACGCGGTG
1023425	+	1	1	330	5.86	5.95	2	tRNA-Val-2	tRNA-Val	97	73	1	0	0	0	1	0	0	0		TGTCTCAAGGGTTCGAATCCCTTACTCTCCGTTTCATATTTACAAACTGGC
1023425	+	1	1	330	5.86	5.95	2	tRNA-Glu-3	tRNA-Glu	NA	72	0	0	1	0	1	0	0	0		TGTCTCAAGGGTTCGAATCCCTTACTCTCCGTTTCATATTTACAAACTGGC
1023608	+	1	1	6539	1.88	7.92	2	tRNA-Phe-2	tRNA-Phe	118	73	1	0	0	0	1	0	0	0		AAGCAGGGGGTCAGCGGTTCGATCCCGTTAACCTCCATTACTCGGTTGGTT
1023608	+	1	1	6539	1.88	7.92	2	tRNA-Asp-3	tRNA-Asp	NA	76	0	0	1	0	1	0	0	0		AAGCAGGGGGTCAGCGGTTCGATCCCGTTAACCTCCATTACTCGGTTGGTT
1024182	+	1	1	205	4.55	1.6	1	tRNA-Cys-1	tRNA-Cys	1	71	1	0	0	0	1	0	0	0		CGTTGGTTCGAATCCAGCTACCCCAGTTTTTTTGTAACAAAAATGGAATAT
1024269	+	1	1	1373	6.73	9.09	1	tRNA-Leu-3	tRNA-Leu	NA	84	0	0	1	0	1	0	0	0		AACCTTCATCACCGGTTCAAATCCGGTTACCGCCTTCCAAAATATCTTGCC
1024861	-	1	1	2439.94	>100	37.02	1	orphan	orphan	NA	NA	0	0	0	0	1	0	0	0		CTTCTGCTTATGTCTTGACAAAGAGTTACTTAAAAGACTATTATTTCTTTG
1025692	-	1	1	87.92	12.63	>100	1	EF1053	ABC transporter ATP-binding protein	NA	810	0	0	1	0	1	0	0	0		CGATAGGTGATTTCCCTTGACCTATCTAATAAGACGATGGAAAATAAAGAA
1027788	-	1	1	26	>100	>100	1	EF1054	ABC transporter permease	236	1758	1	0	0	0	1	0	0	0		TATAACCAGCTAGAAATTGTTTTATTTTTAGTCACGAGTATGATAAGCATG
1027999	+	1	1	24	>100	13.5	1	EF1055	tunicamycin resistance protein	98	513	1	0	0	0	1	0	0	0		AATAGTATAGGATGTTGTATTTTTAGTTTGTCTCGTTTACTGTTAAAGATG
1028798	+	1	1	7712.87	>100	34.71	2	EF1057	Mn2+/Fe2+ transporter	80	1599	1	0	0	0	1	0	0	1		ATTTTCTTTCAAGTCTTGCATTTTGTTATTTTTAGCAGTATATTTTAGGTG
1028798	+	1	1	7712.87	>100	34.71	2	EF1056	hypothetical protein	NA	96	0	0	0	1	1	0	0	1		ATTTTCTTTCAAGTCTTGCATTTTGTTATTTTTAGCAGTATATTTTAGGTG
1029846	-	1	1	17.87	>100	>100	1	EF1057	Mn2+/Fe2+ transporter	NA	1599	0	0	0	1	1	0	0	1		AATAAAATTGATAAAATTCCAGAACCTGCAATATGCGCTAAAATAGAATTA
1032725	+	1	1	18	>100	>100	2	EF1060	pheromone binding protein	282	1662	1	0	0	0	1	0	0	1		TTGTAAGATGTTACAAAACTATTTTAGGGAAAATAAGGTATCCTTATACTA
1032725	+	1	1	18	>100	>100	2	EF1059	hypothetical protein	NA	1671	0	0	0	1	1	0	0	1		TTGTAAGATGTTACAAAACTATTTTAGGGAAAATAAGGTATCCTTATACTA
1032826	-	1	1	490.03	5.61	63.73	1	EF1059	hypothetical protein	200	1671	1	0	0	0	1	0	0	0		AAGTAGCTGAAACAATAGTAAAAGCATTAAAAATTAAGTATACTATTGCTA
1037345	+	1	1	85	8.75	1.65	1	EF1063	hypothetical protein	23	480	1	0	0	0	1	0	0	0		TTGACTCACTTTAACATAGCACTTTTGCGTATCTTCCTTTATAATAAGACA
1037891	+	1	1	3300.04	49.24	8.28	1	EF1064		23	431	1	0	0	0	1	0	0	0		TTTTTAAGCAGACTATTTTTGCTTTCTGACAAATCATGAGAAAATAAAGTA
1039313	-	1	1	2321.06	>100	>100	2	EF1066	hexapeptide repeat-containing acetyltransferase	289	639	1	0	0	0	1	0	0	0		GAGCACTTCTATTATTTGACATTTTTAATCGCTCCATTTACACTATTTTCA
1039313	-	1	1	2321.06	>100	>100	2	EF1067	hypothetical protein	NA	204	0	0	1	0	1	0	0	0		GAGCACTTCTATTATTTGACATTTTTAATCGCTCCATTTACACTATTTTCA
1040656	+	1	1	454.07	>100	42.65	1	EF1069	galactokinase	23	1164	1	0	0	0	1	0	0	0		ATATTAAGTAAACATTTGCAAAAGTTTAGTAAATATTGTACAATTTGTTTA
1041171	+	1	1	17.87	>100	21	1	EF1069	galactokinase	NA	1164	0	0	1	0	1	0	0	0		GTCCAATGCTTGAATTGGTGCAAATCGGTAAAAAAGTGGAGAATGAATTTA
1043303	+	1	1	297.76	17	46.03	1	EF1071	galactose-1-phosphate uridylyltransferase	NA	1494	0	0	1	0	1	0	0	0		CCAAAAATATTATTTTCCCAATGGACTCACCCTATGGTAAACTAGAAATTA
1043993	+	1	1	88.48	27	10.26	1	EF1071	galactose-1-phosphate uridylyltransferase	NA	1494	0	0	1	0	1	0	0	0		GCAAAGGGTCATTATTTGAATTGGATTTAGTTTTACGAGATAATAATGTTT
1045988	+	1	1	514.7	13.72	5.1	1	EF1074	hypothetical protein	15	273	1	0	0	0	1	0	0	0		AGTAAGTGCTGCGCTTTTTAGAGAAATGGATGTTGTGGTATGATAAAAAAG
1047131	+	1	1	19.57	3.43	23.94	1	EF1076	streptomycin 3''-adenylyltransferase	NA	786	0	0	1	0	1	0	0	0		TAAGTGGGCACCAAAAAAAGGGATAGAATTCCATGTGCTACAATTAAAAGA
1048185	+	1	1	201.92	25.83	38.75	1	EF1078	multidrug resistance protein	105	1155	1	0	0	0	1	0	0	0		ATAAGTAAAAACTAGTGAAATTTTCAGTGAATTAGTGTAAAATGTATCTCA
1049330	+	1	1	19.32	3.5	3.11	1	EF1078	multidrug resistance protein	NA	1155	0	0	1	0	1	0	0	0		ATCAACGGACTAAATTCGACATTTACAAGTTTTGGTAATATTTTAGGACCA
1049546	+	1	1	55.07	>100	>100	1	orphan	orphan	NA	NA	0	0	0	0	1	0	0	0		TTTTGATGCCGTTATTTATTTTTTATAGGCAGAATATGCTATAAAAAAGTA
1049557	+	1	1	46.37	2.11	>100	1	orphan	orphan	NA	NA	0	0	0	0	1	0	0	0		TTATTTATTTTTTATAGGCAGAATATGCTATAAAAAAGTATGATATAGATA
1049611	+	1	1	277	5.86	48.88	1	orphan	orphan	NA	NA	0	0	0	0	1	0	0	0		TATTAGTAGTTGTGATAGCGGTTTCTGGAATTGTGTGTTATGCTTTTCCTG
1050200	+	1	1	279	>100	24.51	1	EF1080	ImpB/MucB/SamB family protein	18	1317	1	0	0	0	1	0	0	0		ATAAACAGTGTTCGCTTGATTAATCGAACGTTTGTTCGTATAATGATTTTG
1051582	+	1	1	34.78	>100	9.04	1	EF1081	hypothetical protein	NA	390	0	0	1	0	1	0	0	0		TAACATCATGAAACGAACAAAAAAAGAATTTACACCTTATAATGAGTACCA
1051980	+	1	1	18.36	>100	2.99	1	EF1082	hypothetical protein	35	183	1	0	0	0	1	0	0	0		AAACTATTGTTATACGTGCGTTTTGTGAAAACATATGAGATAATGTTCATA
1053344	-	1	1	78.25	>100	46.18	1	EF1085	hypothetical protein	NA	243	0	0	0	1	1	0	0	1		GCTGTGAGAAATAATTGCAGTGGATGCTCCCTTTTGTATATTATTTATTTA
1053484	-	1	1	13525.4	3.54	76.11	1	orphan	orphan	NA	NA	0	0	0	0	1	0	0	0		TTCAAGAGATTTCTTTTTACACTACCCGTTTCAAATGATATAAATGATATA
1053638	+	1	1	99.54	4.16	2.8	1	EF1086	spermine/spermidine acetyltransferase	49	447	1	0	0	0	1	0	0	0		ACAGAGAGTTAGAGAAAGCAAAGGGAAATAAGTATGTTAAAATAAGAAGCA
1054237	+	1	1	987.72	>100	40.28	1	EF1088	hypothetical protein	36	714	1	0	0	0	1	0	0	0		AATTGGCTTCATTTGTTTACTTTTAGTAAGTAAAATGGTAAATTTAGTTCA
1055045	+	1	1	74	3.11	38.64	1	EF1089	hypothetical protein	12	396	1	0	0	0	1	0	0	0		AAATAACGTTATTCTTTGACAAAACGAAAGACTTCTGTAATAGTTAATGCG
1056554	-	1	1	19.32	>100	22.8	1	EF1090	hypothetical protein	NA	1422	0	0	1	0	1	0	0	0		GCCTTTACGTATTTTTACAACCTTTTTCTTTTTAATGTATTATGGTCATTA
1057189	+	1	1	2250	34.58	61.6	1	EF1091	von Willebrand factor type A domain-containing protein	198	3312	1	0	0	0	1	0	0	0		TATGAAAGCTGGTGTGATTTAATGAGTTCCTTCTCTGTATAATAATTATCA
1065363	-	1	1	769.93	54.24	76.1	1	EF1095	hypothetical protein	48	294	1	0	0	0	1	0	0	0		TTTCTCGAGTCATTTTTTCATTATTAAGAATTTTATGATATAACTAAAGAG
1065486	+	1	1	35444.6	>100	62.95	1	EF1096	hypothetical protein	25	204	1	0	0	0	1	0	0	0		CCTGAATCATTATTTTCGTAAATAAAGAATAAACGTGTTACTCTTGGCTTA
1066032	-	1	1	423.67	>100	53.78	1	EF1097	hypothetical protein	NA	513	0	0	0	1	1	0	0	1		TAATTCCATAAATAAATCCCTACTTTCTTTTTCCTTGTTATAATCATAACA
1066047	+	1	1	10872	>100	12.22	1	EF1097	hypothetical protein	27	513	1	0	0	0	1	0	0	0		AAATAGGGATTTCGATGATAAATTATCTTTTTCCTTGTTATGATTATAACA
1067109	-	1	1	23222	4.99	8.55	1	orphan	orphan	NA	NA	0	0	0	0	1	0	0	0		CGAAAACAATTCTTTCGCTTTAGCTGCCTAAAAACCAGCTAGCGAAGATCC
1067284	-	1	1	3121	26.37	49.29	1	orphan	orphan	NA	NA	0	0	0	0	1	0	0	0		GTGTTATCCTACTCTTTGAAAAAACAAGGAATTTATGCTATACTTTGATAA
1067468	-	1	1	91	>100	6	1	EF1098	hypothetical protein	NA	306	0	0	1	0	1	0	0	0		CAATTATTCGGTCATTGGATTAAATGGCTTTTATTAACTATAATTACTTTA
1067721	-	1	1	2068.16	16.21	23.34	1	EF1098	hypothetical protein	20	306	1	0	0	0	1	0	0	0		TCATCCTCATTTTGTTTCCCAGGCCATTTATTCTTGTTATAATAAAGTTTA
1067867	-	1	1	26.37	>100	>100	1	EF1098	hypothetical protein	166	306	0	1	0	0	1	0	0	0		TTTAAAATTTCTAATTCACTTTCTAAGGAAAACGGTTTATTATGGTAGTTA
1067980	+	1	1	226.07	>100	26.79	1	EF1099	collagen adhesin protein	56	2025	1	0	0	0	1	0	0	0		AAATGAGCATTAATATTGTGTGAGATATATCTTTTTGCTATTGTCAACTTC
1069501	-	1	1	76.57	>100	91	1	EF1099	collagen adhesin protein	NA	2025	0	0	0	1	1	0	0	1		CTTCAGTTGTCACACTTGGTTTTTCAGGTAGGATTGGTAAAATTGTACCTA
1070159	+	1	1	165	8.17	49.98	1	EF1100	ABC transporter ATP-binding protein/permease	26	1596	1	0	0	0	1	0	0	0		GAGATAAATTGCTGATAGGCGCCAATCAAAAACTATGCTACAGTAAGGTAA
1071822	+	1	1	302.39	>100	7.96	1	EF1101	hypothetical protein	28	735	1	0	0	0	1	0	0	0		AATGAGTGAACTTGTTAGCTCTTTGGCGCTTCTTTTGCTACACTTTTTATA
1073005	-	1	1	113	>100	>100	1	EF1102	hypothetical protein	23	402	1	0	0	0	1	0	0	0		GTTCGTTTTTTCGATGTTCCATCTCCTTCTTCTTTTGCTATGCTATTTTTG
1074487	-	1	1	38	4.5	>100	1	EF1103	amino acid permease	42	1353	1	0	0	0	1	0	0	0		TTCATTGACAGAATAGTTGTAATTGTCAGAAAATTGTATATAATAAAGAAA
1074839	-	1	1	214	3.74	2.52	1	EF1104	hypothetical protein	37	186	1	0	0	0	1	0	0	0		TTTTAATTAATGATAGTTTATTCTTCTTTTCAGGTGTATACTAAATGATTG
1075786	+	1	1	1461	>100	66.91	1	EF1107	hypothetical protein	98	156	1	0	0	0	1	0	0	0		ATTTCTGGAATCGTTTGCTGTTAAAACCAGATACTGGTAAAATAATTATTG
1076189	-	1	1	60.4	>100	>100	1	EF1108	oxidoreductase	NA	762	0	0	0	1	1	0	0	1		TTGGTCCATAAATAGGATCATCTGCTAAAAATTTGTGGTATTCTTTCATCA
1078060	+	1	1	96	7.81	6.62	2	EF1110	YkgG family protein	124	720	1	0	0	0	1	0	0	0		TTTTAAGTAAACAAAAAGACATTACTGTTGAAAACATGTACAATCATGGAG
1078060	+	1	1	96	7.81	6.62	2	EF1109	iron-sulfur cluster binding protein	NA	1473	0	0	1	0	1	0	0	0		TTTTAAGTAAACAAAAAGACATTACTGTTGAAAACATGTACAATCATGGAG
1079099	+	1	1	4362.63	>100	12.12	1	EF1111	signal peptidase I	25	549	1	0	0	0	1	0	0	0		TGGGTGTTAAGCACTATAGGATTGATTTACTTTGTGGTAGAATATGAGACA
1079757	+	1	1	1082.15	>100	84.93	1	EF1112	exonuclease RexB	26	3591	1	0	0	0	1	0	0	0		TGTAAAAACAAACACATGTTTCCGTCCTTCTTTTGTGGTAAAATAAAGGCA
1087156	+	1	1	859.83	23.84	13.07	2	EF1114	hypothetical protein	74	345	0	1	0	0	1	0	0	0		TGGAGGAGTAATTATTGACATGCAGACAGGAAATGTTGTAGATTTTATAAA
1087156	+	1	1	859.83	23.84	13.07	2	EF1113	exonuclease RexA	NA	3795	0	0	1	0	1	0	0	0		TGGAGGAGTAATTATTGACATGCAGACAGGAAATGTTGTAGATTTTATAAA
1087217	+	1	1	1264.21	1.91	10.59	1	EF1114	hypothetical protein	13	345	1	0	0	0	1	0	0	0		TTAGAAGCAGAAACACTTACATTTTGTAAGGAATGTGCTATACTCATTGAA
1087606	+	1	1	5732.33	>100	18.63	1	EF1115	phenylalanyl-tRNA synthetase subunit alpha	289	1047	1	0	0	0	1	0	0	0		AGACGAAGAATGCAGTTGACCGCAAGCAAAACTTCTTGTAAACTAAACGTA
1091382	+	1	1	24.15	>100	7.13	1	orphan	orphan	NA	NA	0	0	0	0	1	0	0	0		AAAAAGCGCTAATTGAAAAACATCAAGTAGAAGTAAGATAAAATAAAAACA
1094705	-	1	1	616.37	>100	36.83	1	EF1120	amino acid ABC transporter ATP-binding protein	108	732	1	0	0	0	1	0	0	0		TTCGATTAAAAAACTAGTAATTCATTTTTTTGTATGTTATAATTCCTGACA
1094839	+	1	1	2352.31	>100	28.58	1	EF1121	glutamate racemase	29	822	1	0	0	0	1	0	0	0		GCAAAACAGGAAAAATTGACAATAGTCCTTAAAAAGTAGAAAATAAAGGCA
1097313	+	1	1	34.88	5.1	2.22	1	EF1123	hypothetical protein	NA	513	0	0	1	0	1	0	0	0		CAAGTTATTTATATGACACATGGTCATTTGGCCAATGTTAGAATGGGGCTC
1103484	+	1	1	25.52	31	>100	1	EF1130	L-xylulose 5-phosphate 3-epimerase	NA	861	0	0	1	0	1	0	0	0		CGCGCAGCAGTATCTCTATCCCAAATTAGCAGAGGTGGGTTATTATGAACA
1103484	+	1	1	25.52	31	>100	1	EF1131	L-ribulose-5-phosphate 4-epimerase	NA	711	0	0	1	0	1	0	0	0		CGCGCAGCAGTATCTCTATCCCAAATTAGCAGAGGTGGGTTATTATGAACA
1104411	+	1	1	3786.15	10.48	49.94	1	EF1132	hypothetical protein	34	489	1	0	0	0	1	0	0	0		AATTTGCGAATTCCAAGACTTTTTCCGCAGAATTAGGTACAATAAGTTACG
1104989	+	1	1	3424.25	>100	19.88	1	EF1133	2%2C3%2C4%2C5-tetrahydropyridine-2%2C6-dicarboxylate N-acetyltransferase	25	702	1	0	0	0	1	0	0	0		ACGCAAGAAACTCTTTACTTTTTTCTCATAAATGCGTTATTCTGTATGATA
1108010	+	1	1	153.13	26.71	2.32	2	EF1137	hypothetical protein	134	276	1	0	0	0	1	0	0	1		AGTTTTTTTTTAAGACTTAACATGTTTTTTTAGGAATGTTATAATTTTGTA
1108010	+	1	1	153.13	26.71	2.32	2	EF1136	hypothetical protein	NA	147	0	0	0	1	1	0	0	1		AGTTTTTTTTTAAGACTTAACATGTTTTTTTAGGAATGTTATAATTTTGTA
1108039	+	1	1	56.15	1.24	3.25	2	EF1137	hypothetical protein	105	276	0	1	0	0	1	0	0	1		TTAGGAATGTTATAATTTTGTAAATAAATAATATATTTTATAATTTTGTTA
1108039	+	1	1	56.15	1.24	3.25	2	EF1136	hypothetical protein	NA	147	0	0	0	1	1	0	0	1		TTAGGAATGTTATAATTTTGTAAATAAATAATATATTTTATAATTTTGTTA
1108468	+	1	1	11463	>100	21.2	1	EF1138	aldo/keto reductase family oxidoreductase	28	825	1	0	0	0	1	0	0	0		GACAAGTCGTGATTGTTTCGTGAAAGAAGAATGCGTAGTATACTAAAAGTA
1110121	-	1	1	876.27	15.51	13.11	1	EF1139	glutamine amidotransferase	28	723	1	0	0	0	1	0	0	0		TCGACTTCTTCTCAAACACTTTTTTCAAAAAAAGTGCTACAATAGAACGTA
1110647	-	1	1	819.27	>100	44.09	1	EF1140	lactoylglutathione lyase	37	375	1	0	0	0	1	0	0	0		ACCAAGCGTTTTTCTCTACATTTCACGTTTATCTATGCTACTATTAACGTT
1110739	+	1	1	424.5	7.96	5.61	1	EF1141	MutT/nudix family protein	20	447	1	0	0	0	1	0	0	0		ACGCTTGGTTTCTGACTTGTTCTAAAGGAATTTCTCAGGTAAAATAGATGA
1110871	+	1	1	23.82	8	2.42	1	EF1141	MutT/nudix family protein	NA	447	0	0	1	0	1	0	0	0		ATACATTATTGTTTCAAAGCCAGAAAATAACACAATGGTTCTGGTACAAGC
1112162	-	1	1	1095	74	10.28	2	EF1142	HAD superfamily hydrolase	81	813	1	0	0	0	1	0	0	0		TCCCTAAAGAAATGCTTGACCAAGGAAATAAAAAACATTACGATTTATTTG
1112162	-	1	1	1095	74	10.28	2	EF1143	HD domain-containing protein	NA	1371	0	0	1	0	1	0	0	0		TCCCTAAAGAAATGCTTGACCAAGGAAATAAAAAACATTACGATTTATTTG
1113566	+	1	1	47	>100	>100	1	EF1143	HD domain-containing protein	NA	1371	0	0	0	1	1	0	0	1		AGCTGGACAGTTAAATTTGTTTGGAACCATTCTGAGGTTATAATTGGTTCG
1113566	+	1	1	47	>100	>100	1	EF1144	lipoate-protein ligase A	NA	852	0	0	0	1	1	0	0	1		AGCTGGACAGTTAAATTTGTTTGGAACCATTCTGAGGTTATAATTGGTTCG
1114376	-	1	1	124	6.39	5.79	1	EF1144	lipoate-protein ligase A	58	852	1	0	0	0	1	0	0	0		AATTCGTTTATATAACATGCTTTTTTGCGTTTTTTGTATATAATATAAGAG
1114520	+	1	1	556	62.78	37.09	1	EF1145	hypothetical protein	94	438	0	1	0	0	1	0	0	0		AGATGAAACAAATGCTTGCAACCCGTGAAAAGAGCTTATACAATAAGAAAA
1114586	+	1	1	5539.63	8.28	41.34	1	EF1145	hypothetical protein	28	438	1	0	0	0	1	0	0	0		AAAAATTGACTTTAGTTGACAAATACATTGAAAAAGTCAACAATAAGAAAG
1114983	+	1	1	67.63	4.33	1.82	2	EF1146	DNA-directed RNA polymerase subunit delta	136	627	0	1	0	0	1	0	0	0		ATTTGCGTGTTAGTTTAAAAGACCAACCAATGTCTGGTAAGATTTTAGTTG
1114983	+	1	1	67.63	4.33	1.82	2	EF1145	hypothetical protein	NA	438	0	0	1	0	1	0	0	0		ATTTGCGTGTTAGTTTAAAAGACCAACCAATGTCTGGTAAGATTTTAGTTG
1115104	+	1	1	3821	2.76	19.28	1	EF1146	DNA-directed RNA polymerase subunit delta	15	627	1	0	0	0	1	0	0	0		ATTGCAGAATAGAATTGATTTTTTTTCAATGTTTTTGTATGATAAGGAGTA
1115883	+	1	1	79.22	7.09	78	1	EF1147	CTP synthetase	170	1611	1	0	0	0	1	0	0	0		TTGAATAGAAGTACTTGACCTGATGTCCGTTTGCTTGTATTATACTACTTG
1115956	-	1	1	57.5	50.29	>100	1	EF1147	CTP synthetase	NA	1611	0	0	0	1	1	0	0	1		AAACAACTTTGAGACTCTTACGTTTCTCCAAATAAAAAAGAAACAAAAATA
1119493	+	1	1	18.36	20	>100	1	EF1148	penicillin-binding protein 1A	NA	2337	0	0	0	1	1	0	0	1		GCCGCTGTTTCCATTCCATAAAAACCATTCGCCATGTAGACTTTGTTAATG
1120311	-	1	1	33.18	2.82	4.56	2	EF1148	penicillin-binding protein 1A	228	2337	1	0	0	0	1	0	0	0		GAACAATGTATAGCACAACAAGGGATTTGTTTTGTGCTATTATGGTTTTCA
1120311	-	1	1	33.18	2.82	4.56	2	EF1149	Holliday junction-specific endonuclease	NA	618	0	0	1	0	1	0	0	0		GAACAATGTATAGCACAACAAGGGATTTGTTTTGTGCTATTATGGTTTTCA
1120712	+	1	1	803.96	>100	14.81	2	EF1150	hypothetical protein	93	543	1	0	0	0	1	0	0	1		GCGTTTCTTTTTTACTTGTTTTTTTGGTGATTGTGCTTCATGATGATTATA
1120712	+	1	1	803.96	>100	14.81	2	EF1149	Holliday junction-specific endonuclease	NA	618	0	0	0	1	1	0	0	1		GCGTTTCTTTTTTACTTGTTTTTTTGGTGATTGTGCTTCATGATGATTATA
1120757	-	1	1	1033.66	3.63	28.5	2	EF1149	Holliday junction-specific endonuclease	15	618	1	0	0	0	1	0	0	1		CATAAGTCATCCCTTTTCTTTCAGGTCTTTTTTTTGGTATAATACAGGCTA
1120757	-	1	1	1033.66	3.63	28.5	2	EF1150	hypothetical protein	NA	543	0	0	0	1	1	0	0	1		CATAAGTCATCCCTTTTCTTTCAGGTCTTTTTTTTGGTATAATACAGGCTA
1121393	+	1	1	4943	15.29	22.59	1	EF1151	cell division protein DivIVA	48	411	1	0	0	0	1	0	0	0		ATTAGAGAATCTGTTTGATTTTCTAGCTATTTTTCGTTACAATAGTATTTG
1122413	+	1	1	281.6	4.01	11.92	1	EF1152	hypothetical protein	152	1164	1	0	0	0	1	0	0	0		TTGTGAAGGCTTTTTTTACGAAAAGAATAAAAAAATGTTAAAATAAAGAAA
1123486	+	1	1	3992.55	15.22	41.51	2	EF1153	thermostable carboxypeptidase 1	261	1497	1	0	0	0	1	0	0	0		TGGCATTAAAAGATTTTACAACCGAGAAGGAATATGGTGTAATGGTAGCTA
1123486	+	1	1	3992.55	15.22	41.51	2	EF1152	hypothetical protein	NA	1164	0	0	1	0	1	0	0	0		TGGCATTAAAAGATTTTACAACCGAGAAGGAATATGGTGTAATGGTAGCTA
1126779	+	1	1	115	2.89	71.33	1	EF1156	GntR family transcriptional regulator	49	765	1	0	0	0	1	0	0	0		AACGCAACAAATGATTGCGGTTTCTTAAAAATTGATTTAGTATAGACAGTG
1132369	+	1	1	683.15	14.54	53.02	1	EF1162	helicase	18	2382	1	0	0	0	1	0	0	0		TTTTGGATTTTTTGCTTTTGTTTAGCGAATGTATGTTCTATAATAGGGAGG
1134402	+	1	1	35	33	6.5	1	EF1162	helicase	NA	2382	0	0	1	0	1	0	0	0		CCTCAAGAAACTTTCATCGGTTTTTGTGTTTTAGGTGGTATATTTTCAGAA
1134448	+	1	1	107.19	3.42	35.6	1	EF1162	helicase	NA	2382	0	0	1	0	1	0	0	0		CAGAAGGAATTGACTTGAAAGGTACCCGATTGATTGGTACGATAATTGTTA
1137155	+	1	1	42	6.43	4.12	1	EF1166	YitT family protein	26	957	1	0	0	0	1	0	0	0		TTCGCTTTTAGCCCCTTTTCTTTTAGGATAGAACCTGTTATTCTAAGTCAG
1137338	-	1	1	45.41	>100	>100	1	EF1166	YitT family protein	NA	957	0	0	0	1	1	0	0	1		TGAAAATCCCTGTATTAATATGGATTCCTAAATTTGTATATAATAATGTAG
1137696	+	1	1	39	7.5	9	1	EF1166	YitT family protein	NA	957	0	0	1	0	1	0	0	0		GGGAAAACAGTTGGTAATTTTATGTTCTTATTAAATGGTATTATTGTGCTG
1138284	+	1	1	13254	>100	41.94	1	EF1167	fructose-bisphosphate aldolase	56	870	1	0	0	0	1	0	0	0		AAAAGGGAATTTTACTAGAAAAGTGTCAGGAATTCTGCTAAAATAGAACCG
1139338	+	1	1	94	6.22	>100	1	EF1169	UDP-N-acetylglucosamine 1-carboxyvinyltransferase	45	1293	1	0	0	0	1	0	0	0		ACCTGAGAAGTTTTCTTTTTTCTTAAGCTTGATTATGATAGAATGATTGGG
1140573	+	1	1	66.66	7.9	5	2	EF1170	transcription termination factor Rho	99	1293	1	0	0	0	1	0	0	0		GGCTTGATGGCTGAAGGTACGACCACTATTTATAATGTAGAATATATTTTA
1140573	+	1	1	66.66	7.9	5	2	EF1169	UDP-N-acetylglucosamine 1-carboxyvinyltransferase	NA	1293	0	0	1	0	1	0	0	0		GGCTTGATGGCTGAAGGTACGACCACTATTTATAATGTAGAATATATTTTA
1142000	+	1	1	19368	19.99	78.56	1	EF1171	50S ribosomal protein L31 type B	64	270	1	0	0	0	1	0	0	0		AATCCAAAAAGATAATTGCATACCAACTGAAAACATGGTAAGATAGCATTG
1142562	+	1	1	2431	68	22.67	1	EF1172	teichoic acid biosynthesis protein B	88	1113	1	0	0	0	1	0	0	0		ATTGTAAAGTGCAATTGTCTTTTTAGAATCTTTAAGGTATAATTTGTTTTA
1142781	-	1	1	30	>100	>100	1	EF1172	teichoic acid biosynthesis protein B	NA	1113	0	0	0	1	1	0	0	1		GATGCTGCGTATGATTGACAATTTTTTGTATAAAGTACTATTATCATTCCG
1145663	+	1	1	18.72	>100	25.08	1	EF1176	hypothetical protein	32	1065	1	0	0	0	1	0	0	0		AAGTCAAAGATTGATCAGCATTGTTTCGCTGATTTGTTAGACTAGTAGGTA
1145790	-	1	1	54.45	9.5	>100	1	EF1176	hypothetical protein	NA	1065	0	0	0	1	1	0	0	1		GATGTTCCTGACACTTGATTTTCTGGTAAAACAGGCGTTACTGTAAATTTA
1146348	-	1	1	34.88	>100	>100	1	EF1176	hypothetical protein	NA	1065	0	0	0	1	1	0	0	1		CCTTTTTTTATCACTTGACCTTCTAAACGAACTTCTGGAAAAATAGCAGCA
1147119	+	1	1	925.61	>100	31.2	1	EF1179	fructokinase	71	879	1	0	0	0	1	0	0	0		AATTGTTAAATTGTTCTGTCGAAACGACAAAAAAGTGGTAAACTAAACGTG
1148132	+	1	1	86123.1	>100	23.8	1	EF1180	hypothetical protein	27	249	1	0	0	0	1	0	0	0		GTTCATGCATTATATTTGAAGGAAATGGCTAAGAATGATACTCTTATTATG
1148747	+	1	1	43.39	>100	>100	1	EF1181	nitroreductase	NA	735	0	0	0	1	1	0	0	1		AACGTTTCTGGTACACCGATTGTTAATCCGAAAAGTGGTACAGTTAATTCA
1149770	-	1	1	1425	26	3	1	EF1182	S-ribosylhomocysteinase	29	459	1	0	0	0	1	0	0	0		ATCAAAGGACTATCCATTGACTTTTGACTTAAATTTGTTATAGTTAAAACG
1149827	-	1	1	34.88	35	>100	1	EF1182	S-ribosylhomocysteinase	86	459	0	1	0	0	1	0	0	0		TACATAGTCAAAAAAATGATTTTTTTATTTTCCCATGATATTTTAAAACTA
1149908	+	1	1	832.88	30.67	14.67	1	EF1183	aspartate-semialdehyde dehydrogenase	40	1068	1	0	0	0	1	0	0	0		ATCATTTTTTTGACTATGTAGGTTTTTTCAATACTATGGTAAAATAGGACA
1151619	+	1	1	195	4.48	4.04	1	EF1184	4-hydroxy-tetrahydrodipicolinate synthase	NA	873	0	0	1	0	1	0	0	0		CTGAGTTGATTGAAAGAGCGCCAAAAGACTTTCTAGTGTATACTGGAGAAG
1153738	+	1	1	185	2.45	20.04	1	EF1186	Ser/Thr protein phosphatase	27	1383	1	0	0	0	1	0	0	0		CATCTGTTCTTTTTTGTAACTTTCTTCTATAAATATGGTACTATTAATCAG
1155169	+	1	1	1247.19	>100	51.69	1	EF1187	hypothetical protein	13	630	1	0	0	0	1	0	0	0		ATCTGCATGCCCACTATCCAATCAAATAAAAACAAGGTATAATAAAAACTA
1155428	-	1	1	112.3	>100	>100	1	EF1187	hypothetical protein	NA	630	0	0	0	1	1	0	0	1		ACGCAAGCGTAACTGTTCATAGCCCCAGTCTCCTACGATATAATCATAACG
1157109	+	1	1	17.39	2.8	2.28	2	EF1190	hypothetical protein	246	570	0	1	0	0	1	0	0	0		ATGGATTATTTTTTAACAACGATGCTTGGTTATTTAATCCGCTGACTGATC
1157109	+	1	1	17.39	2.8	2.28	2	EF1189	hypothetical protein	NA	654	0	0	1	0	1	0	0	0		ATGGATTATTTTTTAACAACGATGCTTGGTTATTTAATCCGCTGACTGATC
1157334	+	1	1	420	5.83	9.14	1	EF1190	hypothetical protein	21	570	1	0	0	0	1	0	0	0		GTTTTAAAAACTAGATTGAATAATTGTCAAAAGTATGATATTCTTTTTTAG
1158913	+	1	1	1523	>100	40.49	1	EF1192	aquaporin Z	18	666	1	0	0	0	1	0	0	0		AAACAACGAAAATTATATTGAAAATTTCACGAATGTGTTACAATTCATCTA
1159670	+	1	1	1846.97	>100	55.87	1	EF1193	DNA-binding response regulator VicR	100	705	0	1	0	0	1	0	0	0		TAACAAGCGTCAATTGTTGTCAGAGATTCTTTTTTTGTTATACTAGGAGAA
1159731	+	1	1	7889.19	5.34	48.98	1	EF1193	DNA-binding response regulator VicR	39	705	1	0	0	0	1	0	0	0		CATTTTTAACCAAAGATGAAAACATCATCAAAATAAGGTATAATAGGAAAG
1164494	+	1	1	4808.42	41.14	38.55	1	EF1197	metallo-beta-lactamase YycJ	34	807	1	0	0	0	1	0	0	0		TACTGTGCCAAAGGTGGAAAAACATTAAGGTCCGTTGTATAATGAAACACG
1165520	+	1	1	544	56	63.85	1	EF1198	hypothetical protein	25	915	1	0	0	0	1	0	0	0		TTTTTTGACAAATACTTGTGTTTGTCTGGTGTTAGGAGTATAGTTAACTAG
1165876	+	1	1	28	8	4.86	1	EF1198	hypothetical protein	NA	915	0	0	1	0	1	0	0	0		TTTTATGTTAACGGCACCAATCATTAATCCAATTGTGCTATTCTCAACATA
1169061	+	1	1	27974.2	>100	31.98	1	EF1202	hypothetical protein	29	270	1	0	0	0	1	0	0	0		GAGAAGAAATTTTGTTTGTAGTTTCGGTTCTTTTCTAGTAAAATGAAATTG
1170195	+	1	1	23	4.83	3.08	1	orphan	orphan	NA	NA	0	0	0	0	1	0	0	0		TTCTCCTATTGAGAAGTAGCTTTCTTAATAATAATTGTTATAATGTACATG
1170546	-	1	1	45206.5	>100	69.49	1	EF1205		NA	848	0	0	0	1	1	0	0	1		TTTTTGTATTAAACATACCATCATTTTACAGATAATGTTATAATGAAGCTA
1174195	+	1	1	44.24	4.73	13.83	1	EF1209	sensory box histidine kinase	20	1551	1	0	0	0	1	0	0	0		TAACTAAAGAAAAGTTTTTTAACCAAATCTTCCTATGCTATACTTTATTTG
1176591	+	1	1	20998.1	>100	15.55	1	EF1211	NADH peroxidase	33	1344	1	0	0	0	1	0	0	0		AAGAGGATATTATTTGTTATTTTTTGAGAATATATGATATTCTTTATTATG
1178976	-	1	1	361	3.56	8.42	1	EF1212	transcriptional regulator	45	912	1	0	0	0	1	0	0	0		TTTCAACAATTATTATATACTTCTTCACTAAAAATTAGTAAGATTAACCTA
1179175	+	1	1	6556.7	48.04	31.41	1	EF1213	acetolactate synthase	34	1653	1	0	0	0	1	0	0	0		AATGTGTTTCATTGTTGATTAATTAGAATTTTAGTGGTATTTTTGTATTTG
1181702	+	1	1	560.64	41	12.35	1	EF1215	hypothetical protein	33	1083	1	0	0	0	1	0	0	0		TTCGTCGCTTTTTGTTGTTATTTTTCAAAAAAAAATAGTATCCTTTTTATA
1181806	+	1	1	212.69	26.33	29.22	1	EF1215	hypothetical protein	NA	1083	0	0	1	0	1	0	0	0		TGGCAATTGTCTGGTTGGCTCTATCATGATATTTTTGTTATCATTGTAGCA
1183675	-	1	1	19	>100	>100	1	EF1216	hypothetical protein	25	720	1	0	0	0	1	0	0	0		CTGTAAATTACTGATAAATAAAAACAGCTCCTTTTGCGTATACTTATATTA
1183853	+	1	1	106	97	>100	1	EF1217	lipoprotein	46	405	1	0	0	0	1	0	0	0		CTGTCTTTTTTGAGCACCATTCGTTATATCAAGCATGCTAAAATATAAAAG
1184484	+	1	1	664	>100	54.75	1	EF1218	spermidine/putrescine ABC transporter permease	27	837	1	0	0	0	1	0	0	0		AAAGATGAAAATGTGTTGAAATATACGTTTTCCTTGCGTATACTGATGAAG
1191531	+	1	1	104.34	>100	20.71	1	EF1224	Cro/CI family transcriptional regulator	21	885	1	0	0	0	1	0	0	0		TATAAACATTTTTCTTTTTCTATATATATTTTTAAGGTAAGTTGTATTATA
1191540	+	1	1	55	1.56	9.1	1	EF1224	Cro/CI family transcriptional regulator	12	885	0	1	0	0	1	0	0	0		TTTTCTTTTTCTATATATATTTTTAAGGTAAGTTGTATTATAGTAAGTTTG
1192605	+	1	1	2298.36	>100	56.6	1	EF1225	thiamin biosynthesis ApbE	51	936	1	0	0	0	1	0	0	0		AAATATATAAACGACTTGACTGGCATCAAATAAAGGCGTATGATTCATTTG
1194517	+	1	1	65.69	7.89	2.22	1	EF1227	hypothetical protein	NA	1257	0	0	1	0	1	0	0	0		GAACATAACCATACCATTCCTGCCGGTTTGAAAAGTGTGTTAGAATGGTTA
1195891	+	1	1	792.9	37.23	32.2	1	EF1228	hypothetical protein	22	1491	1	0	0	0	1	0	0	0		ATAAGCAAGATTGACACTCACGTCTTGTTAAAAAAATAGATACTTAAGGCG
1196310	-	1	1	19	>100	20.21	1	EF1228	hypothetical protein	NA	1491	0	0	0	1	1	0	0	1		CCAAGCCTGTTGACTTTAATTTAATATGCCAATTAGCTAAAATCAGATTTA
1198757	+	1	1	21.27	>100	>100	1	EF1231	hypothetical protein	NA	825	0	0	1	0	1	0	0	0		GGGGAAATCATGATTATGGTGGCGGTGCTTCTGCGGTGTATGATGAAGTCA
1208441	+	1	1	51.04	>100	>100	1	EF1239	hypothetical protein	NA	3276	0	0	1	0	1	0	0	0		TAAAGGCTTAACGGTTGACGAACCTTTGCTTAGTACGACAGTGTATATGTA
1208637	+	1	1	22	>100	>100	1	EF1239	hypothetical protein	NA	3276	0	0	1	0	1	0	0	0		CCTTCTGCTTTTGAAATGGGGTTGAACTCTGCTACGTGGTATTATAAGTTG
1209142	+	1	1	19.57	>100	>100	1	EF1239	hypothetical protein	NA	3276	0	0	1	0	1	0	0	0		ACTCAAGTGTGCAGCAAATGAATCAATTAACTCGTTGGTATACTCATAATA
1209607	-	1	1	18	>100	19.14	1	EF1239	hypothetical protein	NA	3276	0	0	0	1	1	0	0	1		AACGGTCCAACTACTAGCCATTTGCTCTTTAAGACGATTATCATAAGGTTG
1210297	+	1	1	23	2.44	20.74	1	EF1239	hypothetical protein	NA	3276	0	0	1	0	1	0	0	0		ATTTTAAAACAAGGTATGAATCACAAGAAAATTTTGGTAAACTAAAAGATG
1212282	-	1	1	124	42.33	>100	1	EF1241	hypothetical protein	94	531	1	0	0	0	1	0	0	0		TTTTGATAAAAGTATTGCTATTTACTAGAACTACGATTAAAATATTGCTTG
1213199	-	1	1	38	3.38	5.74	1	EF1242	GntR family transcriptional regulator	27	714	1	0	0	0	1	0	0	0		TAAAAATAAATATATAGTTTTAACACGTTAAATTCATGGTATAATGAGAGA
1213325	+	1	1	601	21.93	22.5	1	EF1243	glycosyl hydrolase	90	1434	1	0	0	0	1	0	0	0		TTAAATAAAAGTAGTTGACTTATTCTTTTTAAAACTATATAGTTTTAAAAG
1213377	-	1	1	36.58	>100	31.92	2	EF1242	GntR family transcriptional regulator	205	714	0	1	0	0	1	0	0	1		GATGATGTTCCATTGTCATACCTCCCTCTTTTCTGTGCTACCCTTTTATTG
1213377	-	1	1	36.58	>100	31.92	2	EF1243	glycosyl hydrolase	NA	1434	0	0	0	1	1	0	0	1		GATGATGTTCCATTGTCATACCTCCCTCTTTTCTGTGCTACCCTTTTATTG
1213387	+	1	1	369.05	1.62	27.09	1	EF1243	glycosyl hydrolase	28	1434	0	1	0	0	1	0	0	0		ACTTATTGATCTGATTGGTACTTTTTGTGAAAACCTTTTACAATAAAAGGG
1216129	-	1	1	1418	1.39	18.44	1	orphan	orphan	NA	NA	0	0	0	0	1	0	0	0		TATAAAGTAGTTTACTTGCATTTATACTGGATATTCGATATCCTATTTAAG
1216182	-	1	1	3772	>100	20.98	1	orphan	orphan	NA	NA	0	0	0	0	1	0	0	0		AACAAGCCTTTTTCTCTTTGAAAAATTATTTTATGAAGTATACTAATATTA
1216345	+	1	1	188	71.67	3.97	1	EF1246	hypothetical protein	51	459	1	0	0	0	1	0	0	0		ATTACTGAAGCTGAATGGTAATTAAAGAGGTTCTTTGCTAAAATAGGAAAG
1217011	-	1	1	171	17	4.15	1	EF1247	hypothetical protein	NA	342	0	0	1	0	1	0	0	0		TTATACCGAAACAATTGCTAATGATTCTTTTCACGTCTATACTTCGACGTA
1217584	-	1	1	3359	3.94	23.82	1	EF1248	hypothetical protein	13	264	1	0	0	0	1	0	0	0		GTAAGCTCAATTAGTTTACAAACTAGCTATTTCTCTCTATACTGACTGTTG
1219468	-	1	1	1484.55	68	>100	1	EF1249	fibronectin/fibrinogen-binding protein	29	1713	1	0	0	0	1	0	0	0		TTTTTAACAAGCTTCTTTCTTAAATTCAAAAACTCCGCTATAATAAAGCTA
1219472	-	1	1	34.78	>100	>100	1	EF1249	fibronectin/fibrinogen-binding protein	33	1713	0	1	0	0	1	0	0	0		CTCCTTTTTAACAAGCTTCTTTCTTAAATTCAAAAACTCCGCTATAATAAA
1219620	+	1	1	5332.88	49.7	26.22	1	EF1250	hypothetical protein	27	672	1	0	0	0	1	0	0	0		ATTAAAGCGCAAGGGTAGGCAAGAAAGAAAATGATTAGTATAATAGATAAG
1219715	-	1	1	22.97	>100	>100	2	EF1249	fibronectin/fibrinogen-binding protein	276	1713	0	1	0	0	1	0	0	1		GGAATAAAAATGATTGAGCCAATTATTAATACTAATGCTACAATAGCGGTA
1219715	-	1	1	22.97	>100	>100	2	EF1250	hypothetical protein	NA	672	0	0	0	1	1	0	0	1		GGAATAAAAATGATTGAGCCAATTATTAATACTAATGCTACAATAGCGGTA
1220344	+	1	1	14080.9	>100	31.73	1	EF1251	hypothetical protein	38	108	1	0	0	0	1	0	0	0		TACAGTACCAGAAACTGGTGAATAATAGCTAGCTATGTTAAACTTAGATTG
1220621	+	1	1	14490.6	>100	14.3	1	orphan	orphan	NA	NA	0	0	0	0	1	0	0	0		ATAAAAACTTTTTCTTGACGAACAAAATCAATATAGTGTAGACTACCTTTA
1222770	+	1	1	38.28	30	8.3	1	EF1254	ABC transporter permease	NA	888	0	0	1	0	1	0	0	0		GATGTTTTTCAAAAAATGGCCTTACCCGATTATTATGATACTATTTTTTTA
1225313	-	1	1	85	13.14	3.2	1	EF1257		9	1250	1	0	0	0	1	0	0	0		CTCTGTTTTAAATTGCGTACAGTTCTTAAAAAAAATGATACACTAAAAGTG
1225495	-	1	1	23	>100	>100	2	EF1257		191	1250	0	1	0	0	1	0	0	1		GGTTGTCCATTTTTATTGACCCCTTTGTTTTTCTATGTTTAGGATAGGATG
1225495	-	1	1	23	>100	>100	2	EF1258	hypothetical protein	NA	207	0	0	0	1	1	0	0	1		GGTTGTCCATTTTTATTGACCCCTTTGTTTTTCTATGTTTAGGATAGGATG
1225512	+	1	1	234	>100	4.44	1	EF1258	hypothetical protein	24	207	1	0	0	0	1	0	0	0		ATCTAGGATCTTTCCTTGCATTTTAGTAGGAAACATCCTATCCTAAACATA
1226558	-	1	1	1527	>100	23.69	1	EF1259	HAD superfamily hydrolase	19	780	1	0	0	0	1	0	0	0		AACGAAAGGAACCCATTGTCTTTTCAGAAAAGTTTGTTAAAATAACAAGCG
1226717	+	1	1	93	4	8.24	1	EF1260	DNA-binding response regulator	37	720	1	0	0	0	1	0	0	0		GAAATATAGAATCGGTTGGTACAAATTCAATTTTAGAGTATACTACAATAG
1230269	-	1	1	233.1	>100	>100	1	EF1263	hypothetical protein	21	702	1	0	0	0	1	0	0	0		TTTTGCTACTTTTTCATAATTAATTCATATTATTTCACTATACTAAAGATA
1231689	+	1	1	19.32	>100	>100	1	EF1264	sulfatase	NA	2109	0	0	0	1	1	0	0	1		TTTTCATCTTTTAATTTGTAATTAACTAAAAATTGTTGGAAACTTTCTAAA
1232531	-	1	1	3230	>100	24.76	1	EF1264	sulfatase	69	2109	1	0	0	0	1	0	0	0		TCACTTCGGTAAGAATTGACATAAAATTTGTGAAAGAGTAAAATTAAAGCG
1232696	+	1	1	157	13.08	11.3	1	EF1265	hypothetical protein	24	1173	1	0	0	0	1	0	0	0		AGCTTGAATCCTTTAAAGACAGATGGGCCTTTTTTTGCTATACTAGATAGG
1234497	-	1	1	40	11	>100	1	EF1267	ribonuclease HIII	NA	918	0	0	1	0	1	0	0	0		CTGTGCTGCCTATGTTGACAAAAGCATGATTAGCAAACTAAAATCATTAGG
1234847	+	1	1	35.73	>100	>100	2	EF1268	cation transporter E1-E2 family ATPase	248	2421	0	1	0	0	1	0	0	1		TTTAAACGATTGGGTTGATAAACAGTGGTCATCTCTGCTAATGTTTTTTTA
1234847	+	1	1	35.73	>100	>100	2	EF1267	ribonuclease HIII	NA	918	0	0	0	1	1	0	0	1		TTTAAACGATTGGGTTGATAAACAGTGGTCATCTCTGCTAATGTTTTTTTA
1235055	+	1	1	178	14.69	4.23	1	EF1268	cation transporter E1-E2 family ATPase	40	2421	1	0	0	0	1	0	0	0		GTTGGACGCTAGTTGTTATCTAAATTTTTATTCAGTGCTATACTGTGGGAG
1237622	+	1	1	208.43	>100	35.29	1	EF1269	cell wall surface anchor family protein	35	1887	1	0	0	0	1	0	0	0		GGGAAAAATAAAAACACTTGCACCTAGTTAATCCTTGATAGTATAAACCTA
1239643	+	1	1	12447.2	>100	56.04	1	EF1270	hypothetical protein	106	474	1	0	0	0	1	0	0	0		ATTTAGCTTGTTCATTTGAGTTTGGAGTGGTTCTGTGCTATACTATCTTTA
1245035	+	1	1	587.01	59	26.72	1	orphan	orphan	NA	NA	0	0	0	0	1	0	0	0		AGACGAATGGTGTGCTTTTTCTTTTCATGATTTCTTGATAAAATAGTCATG
1246357	-	1	1	1872.07	>100	48.97	1	EF1277	Cro/CI family transcriptional regulator	18	483	1	0	0	0	1	0	0	0		ATTGCGATTGTTACTTGCCTTCTCTAAACAGGTATAGTATACTTTGAGGCA
1246477	+	1	1	417.36	>100	46.8	1	EF1278	hypothetical protein	32	183	1	0	0	0	1	0	0	0		AACCCAACTTATGAGTTGACAGTGAAAATATTTGATGCTAAGATAGAGCCA
1260089	+	1	1	5647	25.72	55.84	1	orphan	orphan	NA	NA	0	0	0	0	1	0	0	0		ATAAGCAACGGAGACTGCGAAGCTAGGTACTTTTATGCTATAATGACAAAG
1262723	+	1	1	872	46.89	74.6	1	EF1297	PadR family transcriptional regulator	38	342	1	0	0	0	1	0	0	0		TTTATTACAAAGTAGTTGACAGAACCGGTACTCAGTATTATTATGTAGTGG
1263849	+	1	1	45	>100	5.45	1	EF1300	cell cycle protein FtsW	26	1176	1	0	0	0	1	0	0	0		TATAAAAAACTCTCTATTTGTTTTCTAACTCAGACTGGTAAGATTGATTTA
1268037	-	1	1	540	>100	86.5	1	EF1303	LysR family transcriptional regulator	25	876	1	0	0	0	1	0	0	0		GACCATCAGATAGCCTTGTCGAGAAGCTTTTCTTCTGCTATTTTTTGTATA
1268258	+	1	1	5813	12.37	44.39	1	EF1304	magnesium-translocating P-type ATPase	291	2661	1	0	0	0	1	0	0	0		AAACTTTTTCTATATCGTTATTTTTTCATGGAAGAATTATACTTGCTGTTG
1271363	+	1	1	115	8.19	5.57	1	EF1305	coproporphyrinogen III oxidase	54	1185	1	0	0	0	1	0	0	0		TGCGAATTTTTTTATGGATTTATTTGTCATTTACAGTTAGTATGGCTAGTA
1271507	-	1	1	25	2.19	48.92	1	EF1305	coproporphyrinogen III oxidase	NA	1185	0	0	0	1	1	0	0	1		ATATTCATCAACTGGTTGTCCTTCTAAAAAGACCTTGTTAAAATCGCAATA
1272778	+	1	1	8004.67	>100	26.95	1	EF1306	heat-inducible transcription repressor	49	1044	1	0	0	0	1	0	0	0		GTTGCGTATTTCCCTTGACAAAAAGGTAAGGACTTGTTATATTAGTATATG
1274155	-	1	1	35	>100	>100	1	EF1307	heat shock protein GrpE	NA	540	0	0	0	1	1	0	0	1		TCAATAGCCATTGCTCGTTCTAAATTATCAATAGATGGTAAAATCTTTTTA
1276495	+	1	1	1289	72.61	25.27	2	EF1310	dnaJ protein	150	1170	1	0	0	0	1	0	0	0		GTTAGCAAGAAACTATTTAGGTTTTGAAAGAACTGTGGTATGATTACAACG
1276495	+	1	1	1289	72.61	25.27	2	EF1309	hypothetical protein	NA	123	0	0	1	0	1	0	0	0		GTTAGCAAGAAACTATTTAGGTTTTGAAAGAACTGTGGTATGATTACAACG
1278030	+	1	1	1935.45	>100	33.71	1	EF1311	hypothetical protein	23	735	1	0	0	0	1	0	0	0		TTTCCAAACATTTTACGAGAATATTTTAAAATTTAGCGTATACTTAATATA
1278856	+	1	1	2756	40.94	24.83	1	EF1312	S1 RNA-binding domain-containing protein	29	2193	1	0	0	0	1	0	0	0		CAGTTACCTCACTTCTATATTTAGAAGCAAAAATATGCTAAAATAGATAAG
1281621	+	1	1	2253	22.46	>100	1	tRNA-Leu-4	tRNA-Leu	13	87	1	0	0	0	1	0	0	0		CTGGTCTTTGTTATCTTGACAAAGACCAGTAATTATTTTAGGATAAATAAG
1281937	+	1	1	1864.84	36.18	25.66	1	EF1314	aminotransferase AlaT	27	1218	1	0	0	0	1	0	0	0		TTCTGATATTTATTATTGCTTTTTCATTATAGTTGGCGTAACTTTAGAGTA
1283491	-	1	1	21993.3	84.97	27.53	1	EF1315	hypothetical protein	68	177	1	0	0	0	1	0	0	0		ATGCGAATTCGCATTATGCTTTTATTGTACTTTATTGCATAATATACTGCA
1283525	+	1	1	2139.63	14.1	43.91	1	EF1316	Cro/CI family transcriptional regulator	76	828	1	0	0	0	1	0	0	0		CCTTAGATAATGTTCTTGCAGTATATTATGCAATAAAGTACAATAAAAGCA
1284502	+	1	1	81	82	1.49	1	EF1317	N-acetylglucosamine-6-phosphate deacetylase	27	1149	1	0	0	0	1	0	0	0		GGTCTACACCATTTCTTGACTTTTGTACTGATTAAGAGTACTTTTGAAGTA
1285747	+	1	1	28.02	>100	>100	1	EF1318	hypothetical protein	NA	387	0	0	0	1	1	0	0	1		GGAAATTTATCCGCAAGCTTTTTTTATAATTCTTTTGGTAAAATCGCAGAA
1286832	-	1	1	149	30.8	81.89	1	EF1319	hypothetical protein	53	660	1	0	0	0	1	0	0	0		CAAAGAAAAGCCTTTTTTGATTTTTTAGCAAATTTACGTATAATAGAAAAG
1286919	+	1	1	2477.08	76.1	53.43	1	EF1320	ABC transporter ATP-binding protein	21	702	1	0	0	0	1	0	0	0		AAGGCTTTTCTTTGAAAGACTTGTTTTCTCAGATATGTTACTATTTTAATG
1288106	+	1	1	29.78	9.75	1.56	1	EF1321	permease domain-containing protein	NA	2637	0	0	1	0	1	0	0	0		ACATTAGCGAAAACTAGATATGACTATAAAATGGGTGATAAAATCACTTTA
1288623	+	1	1	59.55	15	6.25	1	EF1321	permease domain-containing protein	NA	2637	0	0	1	0	1	0	0	0		AAAAAGAAACAGAGCTAGCCAATTTGAAAGCCCCAACGTATTATTATTTTA
1289958	+	1	1	67.21	7.58	5.39	1	EF1321	permease domain-containing protein	NA	2637	0	0	1	0	1	0	0	0		TAATTGCTGTTTCTGGTTCTTTAGCGTTAATTGTGTTATATAATTTAACCA
1290444	-	1	1	19.57	>100	>100	1	EF1322	hypothetical protein	NA	525	0	0	0	1	1	0	0	1		TAGACCTTCTAACACTTTTCCCACACTCCTTTCTGTGCTATAACCTAGTAA
1290449	+	1	1	2004	>100	22.46	1	EF1322	hypothetical protein	31	525	1	0	0	0	1	0	0	0		TTATTTGGAAATTACTACTCTTTTTATTTAAAAATTGGTACACTATTACTA
1292622	+	1	1	2777.69	72.15	19.62	1	EF1324	hypothetical protein	15	234	1	0	0	0	1	0	0	0		AGAAATAGCGAGTGCTTGTTTTGTTTCAAAGATTCTGATAACATAGAGTTC
1292937	+	1	1	7206.33	72.35	>100	1	tRNA-Tyr-2	tRNA-Tyr	30	81	1	0	0	0	1	0	0	0		TTTTTAAAAAAAGGGTTGCTTTTTTCTGGAAAAGATTGTATTATAACTAAG
1293258	+	1	1	1324	21.32	2.29	1	EF1325	hypothetical protein	25	180	1	0	0	0	1	0	0	0		TACAGGCTAGAAAAGTTTTCATTTATATAAGAATATGCTAAAGTATTAAGA
1294234	-	1	1	1955.87	>100	40.24	2	EF1326	TetR family transcriptional regulator	108	609	1	0	0	0	1	0	0	1		TTTTCAACAGTTTGTTGATTATTATACAAACTGTTTGTTATAATAGATATA
1294234	-	1	1	1955.87	>100	40.24	2	EF1327	BadF/BadG/BcrA/BcrD ATPase	NA	4248	0	0	0	1	1	0	0	1		TTTTCAACAGTTTGTTGATTATTATACAAACTGTTTGTTATAATAGATATA
1294237	+	1	1	2986	63.21	48.62	1	EF1327	BadF/BadG/BcrA/BcrD ATPase	68	4248	1	0	0	0	1	0	0	0		AGGGTAAATTGCTTGTTGCAAATCATTTAGAACCTTTCTAAAATAGGTATA
1295800	+	1	1	21	2.83	2.83	1	EF1327	BadF/BadG/BcrA/BcrD ATPase	NA	4248	0	0	1	0	1	0	0	0		GTGTACTGTTTTTATGAACTCAAAAGTGAAACAGGTTCAAAAAGAAGGGGC
1298731	+	1	1	117	6.57	13.34	1	EF1328	GntR family transcriptional regulator	28	708	1	0	0	0	1	0	0	0		TTTATCATTTTTTGGTTGTTTACACGGTCTATACCAGTTATAATAGAAGAG
1302106	-	1	1	45.41	>100	>100	1	EF1330	hypothetical protein	NA	801	0	0	0	1	1	0	0	1		GGCAGTTATTTCACCTTTATTAAAGCGCAAATTTATATTATCATTTGCATA
1302106	-	1	1	45.41	>100	>100	1	EF1331	ABC transporter ATP-binding protein	NA	945	0	0	0	1	1	0	0	1		GGCAGTTATTTCACCTTTATTAAAGCGCAAATTTATATTATCATTTGCATA
1307297	-	1	1	25.12	>100	>100	1	EF1336	response regulator	103	705	1	0	0	0	1	0	0	0		ATGCTAATTAAATGTTTGTCAGTAACCTGAATTTTTGATATTTTTATCCAG
1307455	+	1	1	391.27	>100	51.05	1	EF1337	hypothetical protein	316	432	1	0	0	0	0	1	0	0	automated classification was orphan	AGTTTTTTTTAAATCTACATATGATTAAAACTTGATGCTATAATGTTACTA
1308268	+	1	1	1858.88	65.25	36.66	1	EF1338	thioredoxin reductase	103	915	0	1	0	0	1	0	0	0		TTTTCTTTTCCCCCTCCTAGAAAACACAAAACCGTGGTACAATAACTTACG
1308347	+	1	1	13819.5	79.85	37.36	1	EF1338	thioredoxin reductase	24	915	1	0	0	0	1	0	0	0		AAAAGGGCAGAAAAGTAGACAAGAAATTGTTTAAGGAGTAAAGTAAACTTA
1310520	-	1	1	4629.5	17.72	51.35	1	EF1340	pheromone cAM373 lipoprotein	34	501	1	0	0	0	1	0	0	0		GATTATTTTTTGTTTGTAATTTTTATAAAACCACCGTATACTAAATGATTG
1312991	-	1	1	1311.85	4.98	26.42	2	EF1341	ABC transporter ATP-binding protein/permease	47	2340	1	0	0	0	1	0	0	1		TCAAATGGTAATGATTGATTTTTGTTAACTATTATGTTACGTTATACACTA
1312991	-	1	1	1311.85	4.98	26.42	2	EF1342	MarR family transcriptional regulator	NA	489	0	0	0	1	1	0	0	1		TCAAATGGTAATGATTGATTTTTGTTAACTATTATGTTACGTTATACACTA
1313073	+	1	1	81	8.36	3.26	1	EF1342	MarR family transcriptional regulator	17	489	1	0	0	0	1	0	0	0		ATCAATCATTACCATTTGATAATCAAGTGAATTTAGTATACACTAGGTGGG
1317191	-	1	1	1052.37	>100	>100	1	EF1345	sugar ABC transporter sugar-binding protein	29	1251	1	0	0	0	1	0	0	0		TCGATGAAAAACACTTGATTATTTCCGCAATCGGTTGCATAATAAGACTTG
1317375	+	1	1	1003.88	>100	60.09	2	EF1347	glycosyl hydrolase	47	1767	1	0	0	0	1	0	0	0		AAAAATAAAAAAGGGTATACAAATGCAATCGTTTGCGCTAAAATGTGTTCG
1317375	+	1	1	1003.88	>100	60.09	2	EF1346	hypothetical protein	NA	114	0	0	1	0	1	0	0	0		AAAAATAAAAAAGGGTATACAAATGCAATCGTTTGCGCTAAAATGTGTTCG
1322588	+	1	1	48.31	>100	>100	1	EF1350	hypothetical protein	39	582	1	0	0	0	1	0	0	0		GAGACTTCATAAATAATTGAATTTTTACAGAAATGCGTTATACTTACTTTG
1323281	+	1	1	550	10.17	5.36	1	EF1351	hypothetical protein	284	93	1	0	0	0	1	0	0	0		AAGTCATAAATCTTTTGACAAGAATGTCAAACTCCTCTATTATAAGAAGTG
1326798	+	1	1	35.75	38	>100	1	EF1353	pyruvate dehydrogenase complex E1 component subunit alpha	94	1116	0	1	0	0	1	0	0	0		GAAGAAATTAGAGTTTTTTTCTTGCGCTTTTTCGAATTTAGTGATAATTTG
1326805	+	1	1	52072.5	46.63	15.24	1	EF1353	pyruvate dehydrogenase complex E1 component subunit alpha	87	1116	1	0	0	0	1	0	0	0		TTAGAGTTTTTTTCTTGCGCTTTTTCGAATTTAGTGATAATTTGTTAAGTG
1333314	-	1	1	215	62.5	52.16	1	EF1357	AraC family transcriptional regulator	52	987	1	0	0	0	1	0	0	0		GCATTGAACTTTTGGTATCGTTTTCTTGCAAAAAATGATAGAATTATTTTG
1333396	+	1	1	1591	>100	31.65	1	EF1358	glycerol dehydrogenase	27	1140	1	0	0	0	1	0	0	0		GATACCAAAAGTTCAATGCTTTTTAGATGAAAGCGTTTTATACTATGGATG
1333695	+	1	1	2702.82	>100	53.97	1	EF1358	glycerol dehydrogenase	NA	1140	0	0	1	0	1	0	0	0		CGCTTGCAAAACGTTGGACAAAAAGAACAAGCAGACTGTATCATTGGTTTA
1336671	+	1	1	222.2	>100	10.65	1	EF1362	hypothetical protein	40	768	1	0	0	0	1	0	0	0		CTTTTTTATAAATAATGGTTTCTTTTGTTCATCTATGGGATAATTTAAGTA
1337359	+	1	1	25	>100	15.95	1	EF1362	hypothetical protein	NA	768	0	0	1	0	1	0	0	0		CGACCCAACCAGCTACAAAATCGATTACTCCAAATGTTAAAATCACTGTTA
1338732	-	1	1	253	8.67	2.69	1	EF1363	hydroxymethylglutaryl-CoA synthase	30	1152	1	0	0	0	1	0	0	0		TTAATACAAAAATTCCCCATTTTGGTTCATTTCGTGCTATTTTATATAATG
1338874	+	1	1	103	13	15.55	1	EF1364	acetyl-CoA acetyltransferase/hydroxymethylglutaryl-CoA reductase%2C degradative	14	2412	1	0	0	0	1	0	0	0		TTCAGTAATTGGCACTTGTGATTCTGGGATTTTATGATATATTTCAAGATG
1339326	+	1	1	32.33	4.45	2.45	1	EF1364	acetyl-CoA acetyltransferase/hydroxymethylglutaryl-CoA reductase%2C degradative	NA	2412	0	0	1	0	1	0	0	0		AAACAGAAAGCTACGATGCGCCTTTTTCTAGTATGATGTATGATGGATTAA
1342404	-	1	1	41.54	5.75	3.06	2	EF1365	hypothetical protein	33	1053	1	0	0	0	1	0	0	0		TATTGTTTGCGGCCTAGCTGCCATCGGTATGGTTATGTTATTCTTAACAGG
1342404	-	1	1	41.54	5.75	3.06	2	EF1366	hypothetical protein	NA	1080	0	0	1	0	1	0	0	0		TATTGTTTGCGGCCTAGCTGCCATCGGTATGGTTATGTTATTCTTAACAGG
1343619	-	1	1	144	9	3.52	1	EF1366	hypothetical protein	152	1080	1	0	0	0	1	0	0	0		ACTAAGTGCTTCCTCTATTTTTTTTGAAGAGTTTTCGTTATACTGAAGAGG
1344068	-	1	1	101280	>100	67.76	1	EF1367	cold-shock domain-contain protein	119	201	1	0	0	0	1	0	0	0		AATAAGGTTATCGCTATACAAAAACCAGTTAGTATGCTATAGTAATAGATG
1345385	-	1	1	782.54	33.4	8.5	1	EF1368	hypothetical protein	17	1122	1	0	0	0	1	0	0	0		ATTGAACATATTGTTTTAAACATTCGATTTCCTGTGCTACACTTACTTTTA
1345555	+	1	1	47145.5	>100	>100	1	orphan	orphan	NA	NA	0	0	0	0	1	0	0	0		ATATAGCTGAAACTCATGATAAAAAAGGCACAAACCACTATACTTACGTTA
1346087	-	1	1	162.49	>100	13.91	1	EF1369	Cro/CI family transcriptional regulator	30	351	1	0	0	0	1	0	0	0		ATTACACGCTCGCAATTGACAACCATTCGCTTTTACGCTAATTTAAAATTA
1346216	+	1	1	1462	>100	40.95	1	EF1370	drug resistance transporter EmrB/QacA family protein	33	1434	1	0	0	0	1	0	0	0		TTTAGAAAATTTCCGATGAAAAAAAGAAGAAATAGAGTTATTATTAGTAAG
1347323	+	1	1	24	3.67	7.02	1	EF1370	drug resistance transporter EmrB/QacA family protein	NA	1434	0	0	1	0	1	0	0	0		GCGGATTGTTGCTCTTGTGCTGTACGTCGTTAATGTATATGTTTTTAGATA
1347353	+	1	1	123.36	4.69	14.46	1	EF1370	drug resistance transporter EmrB/QacA family protein	NA	1434	0	0	1	0	1	0	0	0		TAATGTATATGTTTTTAGATATGAATTCGCCTATCTGGTATTATGTGATTG
1347795	+	1	1	3080.55	22.95	36.06	1	EF1371	hypothetical protein	92	675	1	0	0	0	1	0	0	0		AAATAAGCAAATGCGATTGTATATTTCTGATTCTCTGTTACAATAAAGAAA
1350943	+	1	1	756	7.2	2.52	1	EF1374	phnA protein	28	339	1	0	0	0	1	0	0	0		AATCATTAGGACTACTTTTCATTCACTAGAAAATAAGGTAAAATGAAAAAG
1351701	-	1	1	162.49	2.8	6.37	1	EF1375	hypothetical protein	20	312	1	0	0	0	1	0	0	0		TACCAACAATAAATTTTATTTTGCAAATCCTCTCCTTTGCAGTATCATTAA
1351782	+	1	1	141	47.67	41	1	EF1376	hypothetical protein	42	1182	1	0	0	0	1	0	0	0		AATAAAATTTATTGTTGGTACATTTTTTTAGAAACAAGTATAGTGTTATTG
1353033	+	1	1	1182	91.92	35.26	1	EF1377	DEAD/DEAH box helicase	35	1350	1	0	0	0	1	0	0	0		CAAAGGAATCAGCAGGTGAGTAAAAGTTGTTTTTGTGTTATAATGCCAAAG
1354811	+	1	1	277.27	>100	26.1	1	EF1378	transcriptional regulator	153	684	1	0	0	0	1	0	0	0		ATAAAAAAATTTTACACACAAAAAAAATCATTTTCTAATATAATATAAATA
1355706	+	1	1	12589.3	9.27	14.5	1	EF1379	alanyl-tRNA synthetase	287	2643	1	0	0	0	1	0	0	0		TCCTACGAAAACAATTGACTTTTTAGCAGATCTTTCTTATACTTTTGACTA
1356616	-	1	1	125	56.5	34.03	1	EF1379	alanyl-tRNA synthetase	NA	2643	0	0	0	1	1	0	0	1		TTTTTATGTGGTAATGGTTCGTACGTATCTTCTGGTGTATGATTAAATTCA
1357020	+	1	1	62.96	5	1.41	1	EF1379	alanyl-tRNA synthetase	NA	2643	0	0	1	0	1	0	0	0		TTTATACAAATTAGTGCCTGTTGTTGGCGAAATCATGGTAAGCTACTATCC
1357430	+	1	1	69.76	4	1.65	1	EF1379	alanyl-tRNA synthetase	NA	2643	0	0	1	0	1	0	0	0		GCTATACAGAATTAACACATGATAGTGAATTATTTGTTATTATTCAAGGTG
1358823	+	1	1	81	6.79	5.05	1	EF1380	hypothetical protein	15	717	1	0	0	0	1	0	0	0		CACGAATGTGTAAGTTTTCATCTTCAATTGACAATGGTATAATAAGCAACG
1361081	-	1	1	22.97	>100	27	1	EF1382	peptidase T	NA	1230	0	0	0	1	1	0	0	1		GCAATACCTGATTTATCATCAGCTCCTAATAAAGTGGTACCATCGGTTGTA
1362036	+	1	1	1012	75.77	35.85	1	EF1383	hypothetical protein	25	267	1	0	0	0	1	0	0	0		TCATTGAAAAATTTTTTGCAATTAGAATCAGAACAAGGTATCCTAGTACAG
1362140	+	1	1	32.85	5.25	5.05	2	EF1384	hypothetical protein	207	1029	1	0	0	0	1	0	0	0		CCTCGTCATTAATTTAGTATTGTTTAGTATGATGGGTTATGATAAAAAACA
1362140	+	1	1	32.85	5.25	5.05	2	EF1383	hypothetical protein	NA	267	0	0	1	0	1	0	0	0		CCTCGTCATTAATTTAGTATTGTTTAGTATGATGGGTTATGATAAAAAACA
1363123	+	1	1	20.42	5.5	5.32	1	EF1384	hypothetical protein	NA	1029	0	0	1	0	1	0	0	0		TACATTGTTTTAGTAGAAAATCACCCGAATATTGATTTATTATTAGTGATG
1371651	-	1	1	56.91	16	13.05	1	orphan	orphan	NA	NA	0	0	0	0	1	0	0	0		CCGTTTCGTTCGCATCAATTTCTAAGCATGGAACATGCTAGAATTGAAGGA
1376861	+	1	1	88.48	18.33	>100	2	EF1399	molybdenum ABC transporter ATP-binding protein	66	1005	1	0	0	0	1	0	0	0		GTAGCAAGTGGGGATTGGCGTTTAGCCAATCAATATGTTGTAATTATGTTA
1376861	+	1	1	88.48	18.33	>100	2	EF1398	molybdenum ABC transporter permease	NA	672	0	0	1	0	1	0	0	0		GTAGCAAGTGGGGATTGGCGTTTAGCCAATCAATATGTTGTAATTATGTTA
1377904	-	1	1	450.9	>100	>100	1	EF1399	molybdenum ABC transporter ATP-binding protein	NA	1005	0	0	0	1	1	0	0	1		GCTTCACGTAATCTTTTTCTATTTTATAGACATAATGGCATAATTGCTGTA
1377993	+	1	1	668.69	>100	34.17	1	EF1400	cadmium-translocating P-type ATPase	60	2103	1	0	0	0	1	0	0	0		ATTACGTGAAGCGGTTGACATATGATTGCATCTTCATTTATAATAGATTCA
1380341	+	1	1	41.54	4.64	3.01	2	EF1402	hypothetical protein	83	444	0	1	0	0	1	0	0	1		TCTTGTAAAGAAATCTTTAAATTTTTCGCTTTGTGGCATATAATAAGAAAG
1380341	+	1	1	41.54	4.64	3.01	2	EF1401	hypothetical protein	NA	93	0	0	0	1	1	0	0	1		TCTTGTAAAGAAATCTTTAAATTTTTCGCTTTGTGGCATATAATAAGAAAG
1380392	+	1	1	146	3	2.5	1	EF1402	hypothetical protein	32	444	1	0	0	0	1	0	0	0		AATTTGTACGAAAATTGCGCTTCGCTTTTTTTTCATGGTACAATAAGCAAG
1383978	+	1	1	34365.9	>100	28.33	1	EF1405	thioredoxin	32	315	1	0	0	0	1	0	0	0		AAGTAAGCAGAACACTCGCTATCTTAGAGATGACGTGTTATACTAAGCATG
1384462	+	1	1	813	74.91	12	1	EF1406	excinuclease ABC subunit C	27	1797	1	0	0	0	1	0	0	0		AAGTAGCGGCTTTTTTTGTTTAATTACAAAAAGAGGTGTATAATAGACGAA
1386412	+	1	1	451.75	>100	31.41	1	EF1407	hypothetical protein	25	258	1	0	0	0	1	0	0	0		GAACTCTCAAGAAAATATGATAACGATTTCTTTCGTGATATACTAATACTA
1386759	+	1	1	10154.5	>100	50.41	1	EF1408	ABC transporter ATP-binding protein	40	900	1	0	0	0	1	0	0	0		CCATAACAATTGTCATTGACAAGCCAACACAGGAAAGATACGATATGAGTA
1387399	+	1	1	47.64	6.09	2.23	2	EF1409	hypothetical protein	292	1263	1	0	0	0	1	0	0	0		TTTCCAGTCATAATATGGACAATGTGGAGAAAATCTGTGACCATTTAGTCA
1387399	+	1	1	47.64	6.09	2.23	2	EF1408	ABC transporter ATP-binding protein	NA	900	0	0	1	0	1	0	0	0		TTTCCAGTCATAATATGGACAATGTGGAGAAAATCTGTGACCATTTAGTCA
1390016	-	1	1	23	>100	6.38	1	EF1410	LacI family sugar-binding transcriptional regulator	29	999	1	0	0	0	1	0	0	0		GTTCCCATGTCAAGCACTATTTTCAAAAAAATGTATGCTATACTTCTTATA
1390091	+	1	1	19.57	>100	23	1	EF1411	6-phospho-beta-glucosidase	38	1395	1	0	0	0	1	0	0	0		TTGAAAATAGTGCTTGACATGGGAACATTCCCATAATTTATCCTAAAGATG
1391996	-	1	1	215	>100	>100	1	EF1412	hypothetical protein	13	435	1	0	0	0	1	0	0	0		TCGGACTTTAGTAGGATACAATTTTACCGAAACTATGGCAAAATAAAGACG
1392104	+	1	1	7385.85	>100	38.33	1	EF1413	ABC-F type ribosomal protection protein	215	1449	1	0	0	0	1	0	0	0		ATTTTAGGGTCAGAATTGACAAAAGAAAGCAGAGGTGTTAATGTGGGAGTA
1394987	-	1	1	68	14.6	>100	1	EF1414	hypothetical protein	16	1164	1	0	0	0	1	0	0	0		TTTTTCCTTAAATCCAGAAAAAATCCCGTAATTATGGTACACTACCTATTG
1395087	+	1	1	2333.14	10.42	16.07	1	EF1415	glutamate dehydrogenase	22	1347	1	0	0	0	1	0	0	0		AATAAACGTTTGACTATGGTAATTTTTGAATTTTCAGTTAAAATAAACCTA
1396606	+	1	1	26151.9	>100	55.83	1	EF1416	glucose-6-phosphate isomerase	31	1350	1	0	0	0	1	0	0	0		TCCAAAAGAATTTGCTTGAAAAAATGTCTAAAAACACGTAAAGTATACATG
1401244	+	1	1	45.41	48	55	1	EF1420	hypothetical protein	NA	753	0	0	0	1	1	0	0	1		AACGATCCCTAATGTACCGTTAGGTTTAAAAAACAGTTTATAATCGCCGTA
1401244	+	1	1	45.41	48	55	1	EF1421	hypothetical protein	NA	465	0	0	0	1	1	0	0	1		AACGATCCCTAATGTACCGTTAGGTTTAAAAAACAGTTTATAATCGCCGTA
1402015	-	1	1	9012.81	>100	26.1	1	EF1422	Cro/CI family transcriptional regulator	25	324	1	0	0	0	1	0	0	0		TTTAATATATTTAACTTCAAACTACTCAGATTGCGTAGTATTATATGTACA
1402526	-	1	1	17.87	>100	>100	1	EF1424	hypothetical protein	NA	147	0	0	0	1	1	0	0	1		TCTTAATTAACCATCTTTTTATATGATGTATTTTTTTGTACAATTAGATTA
1402526	-	1	1	17.87	>100	>100	1	EF1425	hypothetical protein	NA	561	0	0	0	1	1	0	0	1		TCTTAATTAACCATCTTTTTATATGATGTATTTTTTTGTACAATTAGATTA
1403782	-	1	1	2061	>100	40.1	1	EF1428	hypothetical protein	NA	216	0	0	0	1	1	0	0	1		TGACACATTATCCATTTCATTTCCTCCAGATTTTGTGTTATAATTCTCATG
1403782	-	1	1	2061	>100	40.1	1	EF1429	hypothetical protein	NA	291	0	0	0	1	1	0	0	1		TGACACATTATCCATTTCATTTCCTCCAGATTTTGTGTTATAATTCTCATG
1405077	-	1	1	88.88	12.44	>100	1	EF1430	hypothetical protein	NA	2124	0	0	0	1	1	0	0	1		TCAGTTCATTATCTTTTATAGAAACCAAACGTTCTGTTACATTAAGACTTG
1407766	-	1	1	25.52	16	>100	1	EF1432	hypothetical protein	NA	1188	0	0	0	1	1	0	0	1		AGTAAACCTTGAATATTTGAAAAATTAATACCTTGTTTCATAATATCTTTA
1407766	-	1	1	25.52	16	>100	1	EF1433	hypothetical protein	NA	702	0	0	0	1	1	0	0	1		AGTAAACCTTGAATATTTGAAAAATTAATACCTTGTTTCATAATATCTTTA
1410580	-	1	1	24	>100	25	1	EF1437	hypothetical protein	NA	750	0	0	0	1	1	0	0	1		CCTTCGTCCGTCGCTTTACAGGGAATTACAAACAATGCTAATCTTGATTCA
1413131	-	1	1	21.25	>100	>100	1	EF1443	hypothetical protein	NA	588	0	0	0	1	1	0	0	1		CCAACCCTCAACATCGTCAGTTATCAATGTATATTCGTTATAATATAAGCA
1414645	+	1	1	17.39	>100	>100	1	EF1448	hypothetical protein	1	111	1	0	0	0	1	0	0	0		AATCATCATGGGATTTGCGACTGAAAAAAAGAAATAATAAGATATTAATTA
1414841	+	1	1	1420.17	97.17	45.93	2	EF1450	positive control factor	211	585	1	0	0	0	1	0	0	0		AACTATCCGAATTAGAGAATTTTGATGGAAAGCATGTTATAATACTAGTTA
1414841	+	1	1	1420.17	97.17	45.93	2	EF1449	hypothetical protein	NA	180	0	0	1	0	1	0	0	0		AACTATCCGAATTAGAGAATTTTGATGGAAAGCATGTTATAATACTAGTTA
1416337	+	1	1	411.56	33.77	92	1	EF1451	hypothetical protein	39	270	1	0	0	0	1	0	0	0		ATGTTCTATGATGACTGTACAAGTAGCTAATAGTATGGTTATATAGACACA
1418067	-	1	1	20080.4	7.47	>100	1	EF1453	hypothetical protein	NA	231	0	0	0	1	1	0	0	1		CTTCTTTTGTTCCCATTGTTAAAACACCCCGCATTTGATAAAATGCTAAAA
1419220	+	1	1	49	>100	38.76	1	EF1455	terminase large subunit	NA	1437	0	0	1	0	1	0	0	0		CGACTTCAAAAAATAATTGATGGGGAGCAAAAGTATTATATTATTGAAATA
1420887	+	1	1	33.18	>100	42	1	EF1456	hypothetical protein	NA	1395	0	0	1	0	1	0	0	0		ATGGATTCGTAAGTATTGGAACAATAGAGAAAAGAGAGTACTCTCTAAGTG
1422987	+	1	1	621.2	>100	25.75	2	EF1458	hypothetical protein	128	165	1	0	0	0	1	0	0	0		AAAGACATTTACTCAGAGCAAGACTCGTTAAGATTTGTTATAATGAGCTCA
1422987	+	1	1	621.2	>100	25.75	2	EF1457	minor head protein	NA	1245	0	0	1	0	1	0	0	0		AAAGACATTTACTCAGAGCAAGACTCGTTAAGATTTGTTATAATGAGCTCA
1429475	+	1	1	24	>100	>100	2	EF1470	hypothetical protein	71	399	1	0	0	0	1	0	0	0		AAATCCAGATGATATTGCAGCACGAAACTATAAAGGATTATCATTTAAATA
1429475	+	1	1	24	>100	>100	2	EF1469	hypothetical protein	NA	1038	0	0	1	0	1	0	0	0		AAATCCAGATGATATTGCAGCACGAAACTATAAAGGATTATCATTTAAATA
1437006	-	1	1	21.27	>100	>100	1	EF1476	hypothetical protein	NA	831	0	0	0	1	1	0	0	1		TCTGACAAAGGAATATTTGCTTCCCTAGCAACTCGATTTATAATAGTATGA
1438559	-	1	1	25.52	>100	>100	1	EF1479	hypothetical protein	NA	1155	0	0	0	1	1	0	0	1		TTAACAGATGATATTTCTTCAGTAGGTTCCACTTGTACTATAATAGTATTA
1439571	-	1	1	41.54	>100	25.52	1	EF1480	hypothetical protein	NA	630	0	0	0	1	1	0	0	1		CAAGCAGGTTCTTTTTCATCTACCGTCTCATTAGCTGATATAATATGGATA
1441749	-	1	1	29.95	>100	>100	1	EF1482	hypothetical protein	NA	435	0	0	0	1	1	0	0	1		TTTAATAATTCATTATCCTTTTCAAGGTTTTTATATAATATACTTAAATTA
1442775	+	1	1	18.36	>100	>100	1	EF1486	endolysin	NA	1107	0	0	1	0	1	0	0	0		AGAGGTTTTAAAATGAAAAAGTTTAGTAAGTTTTTATTATCATTAGTTGTA
1443886	+	1	1	24915.8	>100	86.66	1	tRNA-Met-7	tRNA-Met	51	74	1	0	0	0	1	0	0	0		GATATTAAGAACAGCTTGATTTTCTGTAACCCTTAGTTTAGAATAAACTTA
1444054	+	1	1	148.78	8	7.04	1	EF1487	hypothetical protein	92	405	0	1	0	0	1	0	0	0		TGGTCCATAAAATTATTGATCTGCGAACGAGTGTTTGTTATAATCGAAGTG
1444134	+	1	1	654.22	41.47	5.72	1	EF1487	hypothetical protein	12	405	1	0	0	0	1	0	0	0		AAGTTACGAAAATGCTTGTTTTCGTAACTTCTTTTTGGTTTAATTAAAATA
1446075	-	1	1	2909.55	>100	48.21	1	EF1489	hypothetical protein	17	249	1	0	0	0	1	0	0	0		ACAAAATTTTTCTATAGACAACACGAACATACATTCGGTATAATTATATTA
1446616	-	1	1	2057	12.75	19.46	1	EF1490	hypothetical protein	13	180	1	0	0	0	1	0	0	0		AATAAGCAAGTTTCATTACTAAAAAGCTCACCTATGATAGACTACATTTTG
1447292	+	1	1	146	37.5	45.5	1	EF1492	V-type ATPase subunit F	185	324	0	1	0	0	1	0	0	0		TTAATTCATTTGGGTAAGTATTGAATTTTGCGAAAAACTTTGCTAAGATGG
1447297	+	1	1	29059	>100	32.66	1	EF1492	V-type ATPase subunit F	180	324	1	0	0	0	1	0	0	0		TCATTTGGGTAAGTATTGAATTTTGCGAAAAACTTTGCTAAGATGGTAGAG
1447453	+	1	1	338.6	34.88	8.81	1	EF1492	V-type ATPase subunit F	24	324	0	1	0	0	1	0	0	0		GGCTGAGCGTATCTCTATTTCGCTAGTCCTTTTTCTTATATGCTAAAGGTG
1449156	-	1	1	17.5	18.5	>100	1	EF1493	V-type ATP synthase subunit I	NA	1980	0	0	0	1	1	0	0	1		AACCGACAACCAATTGGATAAACCCAAAAATAACCGATAAAATAAGAATCG
1457522	-	1	1	532	9.87	39.35	1	EF1502	beta-lactamase	42	942	1	0	0	0	1	0	0	0		CCGTTAAAAAGACGCTTGCGCTCTTATCCGAAAAATGATTAAATGGAGGAG
1459539	-	1	1	188.39	>100	10.62	1	EF1503	fructose-1%2C6-bisphosphatase	84	1881	1	0	0	0	1	0	0	0		CTGACTTTCTCCTGTTGCTTTTTTTCGCCAAATAGCCTACAATAATTGGCA
1459642	+	1	1	83.08	>100	11.43	1	EF1504	diaminopimelate decarboxylase	29	1293	1	0	0	0	1	0	0	0		AAAAATGTGGAAAATTATAGGAAGCTACTGGGTTTTATGCTATGATTTTTA
1462681	-	1	1	44.24	8.5	>100	1	EF1506	hypothetical protein	31	534	1	0	0	0	1	0	0	0		GCGTGTATTTTTTTCAAGAAAATTGAGAACAGCTATGGTATAGTCAAAACT
1463867	+	1	1	162.31	4.91	24.06	1	EF1509	hypothetical protein	117	540	1	0	0	0	1	0	0	0		TTGTGCTCTTTTATTGACTCAGAAACAGAGAACAATTAAACTACTAGATTA
1464994	-	1	1	1462	2.52	13.28	1	EF1510	hypothetical protein	29	345	1	0	0	0	1	0	0	0		GTGAGATACTTCTCATTTACAAACATTCTTAAAAAAGGTATGATAGTAAAG
1466499	+	1	1	29	>100	>100	1	EF1512	hypothetical protein	NA	1377	0	0	1	0	1	0	0	0		CATTAAAAGAACGTTTGATAATTGAAAAAGATGTCATTAAAATGATGCGTA
1469506	+	1	1	42700.7	>100	84.87	1	EF1515	BigG family transcription antiterminator	172	834	1	0	0	0	1	0	0	0		ATAATTGAAAAAGGTTGACAAAAATAATGATACTCGTTAGAATAAGCACTG
1469661	+	1	1	28.98	2	12.22	1	EF1515	BigG family transcription antiterminator	17	834	0	1	0	0	1	0	0	0		TGTTCTATGCTTTTTTTGTTGTTTTCACTGAAAATGTTAGAATTACTTCTG
1470993	+	1	1	49	50	57.01	1	EF1516	PTS system transporter subunit IIABC	NA	1998	0	0	1	0	1	0	0	0		GTATAATCGTTTCTCTGGTGTGAAATTGCCAATGGCTTTATCATTCTTTAG
1472743	+	1	1	2066.49	>100	27.42	2	EF1518	hypothetical protein	17	630	1	0	0	0	1	0	0	0		AAGTAACAAAAACTTCGCTTTTTTCAGTTATTTCAAGTAACATAGAACGTA
1472743	+	1	1	2066.49	>100	27.42	2	EF1517	hypothetical protein	NA	147	0	0	1	0	1	0	0	0		AAGTAACAAAAACTTCGCTTTTTTCAGTTATTTCAAGTAACATAGAACGTA
1473479	+	1	1	1657	19.62	20.86	1	EF1519	cation transporter E1-E2 family ATPase	39	2337	1	0	0	0	1	0	0	0		TTTTTTAGGCTTTTCTTGCAGTTTCATGAAAATGCAAGTAAACTAGAAGGG
1476070	+	1	1	10812.6	6.5	>100	1	EF1521	DNA primase	101	1887	1	0	0	0	1	0	0	0		GTTGAAACAAGATACTTGAAAAACAGCGATTATGTGATACAATAAATCATG
1477784	-	1	1	23.19	>100	>100	1	EF1521	DNA primase	NA	1887	0	0	0	1	1	0	0	1		GCTAATTGTTTGGTTTGATTATCTTGCAAGAAATTAATAAAATCGGCAATG
1479392	+	1	1	1948.21	>100	18.95	1	EF1523	hypothetical protein	32	2076	1	0	0	0	1	0	0	0		TGTCATTGCTAGTTATTGGAAGAAGGCGCAAGTTGTGGTAAATTAGAAGTA
1482505	+	1	1	21.25	6.5	2.69	1	EF1525	FUR family transcriptional regulator	65	450	0	1	0	0	1	0	0	0		GGTAGCTAATTGAGAATATCTTGCAAATTACAGTTATTTCTTTTATAATTA
1482510	+	1	1	6302.33	>100	19.28	1	EF1525	FUR family transcriptional regulator	60	450	1	0	0	0	1	0	0	0		CTAATTGAGAATATCTTGCAAATTACAGTTATTTCTTTTATAATTATTTTA
1484149	-	1	1	16644	>100	75.07	1	EF1526	glyceraldehyde 3-phosphate dehydrogenase	69	1011	1	0	0	0	1	0	0	0		TTCGCTATCAGTCTTTTGACAAAAAAATTTTAGAGGTTCATACTATAGATA
1484303	+	1	1	1523.69	37.77	15.82	1	EF1527	GTPase ObgE	71	1311	1	0	0	0	1	0	0	0		ACTAACTAGAATTGCTAGACAAACGGTTGTTTTCCCGATACAATAATAAAG
1485788	+	1	1	375.81	>100	88.93	1	EF1528	hypothetical protein	35	303	1	0	0	0	1	0	0	0		AATTAGCGAATAGATTGAAATAATATTTTTAATAGCTTATAATTTTAAATG
1487412	+	1	1	171	>100	13.61	2	EF1531	TetR family transcriptional regulator	263	540	1	0	0	0	1	0	0	0		TAGTGGCAATTTTGATTTACTATCCGTTCTTTGTAGCTTATGATAAAAATG
1487412	+	1	1	171	>100	13.61	2	EF1529	PTS system transporter subunit IIC	NA	1299	0	0	1	0	1	0	0	0		TAGTGGCAATTTTGATTTACTATCCGTTCTTTGTAGCTTATGATAAAAATG
1487598	+	1	1	37.43	>100	19.95	1	EF1531	TetR family transcriptional regulator	77	540	0	1	0	0	1	0	0	0		GTATAGAAAATTTTGAGAAAAGAAACGCATAAAAAAGTGTAAAATATTATA
1489561	-	1	1	391	5.89	10.89	1	EF1534	cyclophilin type peptidyl-prolyl cis-trans isomerase	37	750	1	0	0	0	1	0	0	0		TTATAAAAATTCCACTGGTTTGTTATCTTCTCTTTTGTTATGATAAAAAAG
1490066	+	1	1	28.93	>100	17.5	1	EF1535	hypothetical protein	NA	1092	0	0	1	0	1	0	0	0		AAGAAGAGGCGAATATGACAAGAAACCCTTATGGTATTAAAATTGAAATTA
1490966	+	1	1	775.03	3.44	22.14	1	EF1536	hypothetical protein	26	930	1	0	0	0	1	0	0	0		TCTTTGAATGGTAGTTGTCAAAAAAAGGGCGACAACTTATAATGAATCATA
1492072	+	1	1	171.85	>100	7.64	1	EF1537	integrase/recombinase XerD	18	891	1	0	0	0	1	0	0	0		AGTTGGAATTTACCCATGCAATCTAGGGCATAATCTGATAGGATAGTACTA
1493005	-	1	1	86	>100	46.18	1	EF1537	integrase/recombinase XerD	NA	891	0	0	0	1	1	0	0	1		AAAAACGACACCTACTTTCTTTTCTCGACTTCCTAGTTTACCATAAATTTA
1493005	-	1	1	86	>100	46.18	1	EF1538	segregation and condensation protein A	NA	795	0	0	0	1	1	0	0	1		AAAAACGACACCTACTTTCTTTTCTCGACTTCCTAGTTTACCATAAATTTA
1493027	+	1	1	303	38.88	20.59	1	EF1538	segregation and condensation protein A	18	795	1	0	0	0	1	0	0	0		TTAATTTGCGAGAATGCCCACAAACGAATAAATTTATGGTAAACTAGGAAG
1493419	-	1	1	28.07	19	>100	1	EF1538	segregation and condensation protein A	NA	795	0	0	0	1	1	0	0	1		TCCTCTTTATAATCATCCATATCCATTGGTTCTTTTGTATAATAGAGTTTA
1495293	+	1	1	26861.5	>100	13.06	1	EF1541	hypothetical protein	271	606	1	0	0	0	1	0	0	0		AAAAAGCTTAGTTAGTTGCATTCATTGTTCAAATCGGTTACACTAAGTAAG
1495876	+	1	1	166.75	1.92	8.36	1	EF1541	hypothetical protein	NA	606	0	0	1	0	1	0	0	0		GTAGTATCTTCACCTTGCCAATTTTTTATTTCTTTGGTAAAAAGAAAAATA
1496325	+	1	1	3608.87	4.34	51.86	1	EF1542	hypothetical protein	25	1407	1	0	0	0	1	0	0	0		CTAAACCATCTGCATTGTAATTTTAACTTTCCCTTGGTATGATAGAAATCA
1497840	+	1	1	416.44	3.16	52.29	2	EF1544	hypothetical protein	193	1035	1	0	0	0	1	0	0	1		TTTTGCTTATTTCTATTGCACGCGTGGGACATTTGCGGTACGCTTTTAACA
1497840	+	1	1	416.44	3.16	52.29	2	EF1543	ferredoxin	NA	231	0	0	0	1	1	0	0	1		TTTTGCTTATTTCTATTGCACGCGTGGGACATTTGCGGTACGCTTTTAACA
1498040	-	1	1	2621.15	15.23	63.72	2	EF1543	ferredoxin	31	231	1	0	0	0	1	0	0	1		TTGATGCACGTACCTTGTATCCATGAGATAATAACGCTAAAATAAAAGTTG
1498040	-	1	1	2621.15	15.23	63.72	2	EF1544	hypothetical protein	NA	1035	0	0	0	1	1	0	0	1		TTGATGCACGTACCTTGTATCCATGAGATAATAACGCTAAAATAAAAGTTG
1499843	+	1	1	17.87	11.5	5.32	1	EF1545	ATP-dependent DNA helicase RecQ	NA	1443	0	0	1	0	1	0	0	0		AATCAGTCAACTTATTCAGGCAAAAACCAGTTTTAAGGTAGCCTATTATCA
1500443	+	1	1	9654.27	50.32	88.07	2	EF1546	LysM domain-containing protein	143	627	1	0	0	0	1	0	0	0		TTGTGCGTTATTCTTTGACATTTACCAAGATTCAATAGTAAAATCGAACAA
1500443	+	1	1	9654.27	50.32	88.07	2	EF1545	ATP-dependent DNA helicase RecQ	NA	1443	0	0	1	0	1	0	0	0		TTGTGCGTTATTCTTTGACATTTACCAAGATTCAATAGTAAAATCGAACAA
1500560	+	1	1	1482	11.68	7.49	1	EF1546	LysM domain-containing protein	26	627	0	1	0	0	1	0	0	0		ATTCATTTTTTTAGTCGGCAGTTGGCAAAAGCTATGATATAATAACAAGCG
1502194	+	1	1	16605.7	9.83	24.84	1	EF1548	30S ribosomal protein S1	49	1212	1	0	0	0	1	0	0	0		AATAGAAGAAATCGCTTTATTTTTTTACAAAAATCTCGTACTATGTAAGTA
1503601	+	1	1	520	35.67	21.88	1	EF1549	GTP-binding protein EngA	27	1311	1	0	0	0	1	0	0	0		AAACTAAAACTTTTCTTGCACTTTAAGGTTTGATTAGGTAAACTAGTAAGG
1504503	+	1	1	186	15.92	7.3	1	EF1549	GTP-binding protein EngA	NA	1311	0	0	1	0	1	0	0	0		AAGCGTGTGGCGGGCTATGCCCATGAAGCAGGTCGTGGTATTATTATCGTG
1504936	-	1	1	29.78	27	>100	1	EF1549	GTP-binding protein EngA	NA	1311	0	0	0	1	1	0	0	1		AAGTTGATAAATTTATTTGAATATCTAAAAAAAGTATGGTAGAATGCACTA
1505074	+	1	1	9027	>100	26.57	1	EF1550	DNA-binding protein HU	112	276	1	0	0	0	1	0	0	0		AATACACTAAAAACCTTGCTATTACAACTTTCTTATGCTATCTTGTTAACA
1505733	+	1	1	421	53.63	14.72	1	EF1552	hypothetical protein	35	1041	1	0	0	0	1	0	0	0		ATAAGTTGTTGCCAGTAGCTGTTTTTTAGTGGTTATGCTAGACTTGGGGTG
1506409	+	1	1	186	10.3	15.65	1	EF1552	hypothetical protein	NA	1041	0	0	1	0	1	0	0	0		CCAGATAAAAAACGGTTGAATCAAACGTCATTTAATGGTATTTTAGACGAG
1509005	-	1	1	96.99	5	8.18	1	EF1555	YitT family protein	NA	885	0	0	1	0	1	0	0	0		TCCTCTCGTTGACCTATATTGATGTCAAACGAATGATGTATACTTTAATTG
1509317	+	1	1	21.25	>100	25.08	1	EF1555	YitT family protein	NA	885	0	0	0	1	1	0	0	1		CCACAAAAATACCGATAACGACACGGTACCAATTAGCGTATAATAGAGGGA
1509563	-	1	1	2578.53	>100	37.56	1	EF1555	YitT family protein	18	885	1	0	0	0	1	0	0	0		TGGAAAGGTTCTACTTGTTGTTTTATATAGAGAATGATACAGTTTATACTG
1509643	+	1	1	153	77.5	>100	2	EF1556	hypothetical protein	26	351	1	0	0	0	1	0	0	1		ACAACAAGTAGAACCTTTCCAGATAGCCAAGTTTTTGATAAGATGTAGGAG
1509643	+	1	1	153	77.5	>100	2	EF1555	YitT family protein	NA	885	0	0	0	1	1	0	0	1		ACAACAAGTAGAACCTTTCCAGATAGCCAAGTTTTTGATAAGATGTAGGAG
1512437	+	1	1	4690.42	>100	7.27	1	EF1560	hypothetical protein	35	456	1	0	0	0	1	0	0	0		CTACAGCGAAAGTTTGTGACCGTTTATCAAAAGTATGGTAAACTAATAATG
1513078	+	1	1	28474	>100	86.83	1	EF1561	shikimate 5-dehydrogenase	338	867	1	0	0	0	0	1	0	0	automated classification was orphan	ATAAGCGAATAAGTGTTGACACATGTTTTTTCTAGCGGTATACTGTTAACA
1515293	+	1	1	177.81	23.88	9.46	2	EF1563	3-dehydroquinate synthase	74	1077	1	0	0	0	1	0	0	0		GATGGGCCACAATCCTTGAATGAAAAAACTTACCTACGTATGATGAAAGAA
1515293	+	1	1	177.81	23.88	9.46	2	EF1562	3-deoxy-7-phosphoheptulonate synthase	NA	1026	0	0	1	0	1	0	0	0		GATGGGCCACAATCCTTGAATGAAAAAACTTACCTACGTATGATGAAAGAA
1519840	-	1	1	19.57	>100	>100	1	EF1566	3-phosphoshikimate 1-carboxyvinyltransferase	NA	1287	0	0	0	1	1	0	0	1		CTGGTAACTCTTCCACCATGTAAAGAAGTTGGTCCATGTATAATTAAGCCA
1521525	+	1	1	747	10.83	54.56	1	EF1569	transcriptional regulator%2C PSR protein	33	1173	1	0	0	0	1	0	0	0		ATTACATATTTGTAATAGGAATTTCCTGTGAAATGAGGTATCCTAAGAAAG
1522774	+	1	1	5246	53.46	47.96	1	EF1570	DegV family protein	32	849	1	0	0	0	1	0	0	0		CGAATAAGGAAAGCATTTTAAAATATCCTTTTTTATGCTATATTAGAAACA
1523834	+	1	1	595	11.44	32.68	1	EF1571	hypothetical protein	14	195	1	0	0	0	1	0	0	0		AATATCTTGCAAATTAAGCAATTCCTTACAAAGTAATGTATACTAAGGAAG
1524006	-	1	1	65.69	6.67	>100	1	EF1571	hypothetical protein	NA	195	0	0	0	1	1	0	0	1		CACAAACGACTCCTTTATTTCTTTTTCTTTTGAATATCTGTTAATATATCA
1524006	-	1	1	65.69	6.67	>100	1	EF1572	hypothetical protein	NA	477	0	0	0	1	1	0	0	1		CACAAACGACTCCTTTATTTCTTTTTCTTTTGAATATCTGTTAATATATCA
1524267	+	1	1	79.22	25.33	6.04	1	EF1572	hypothetical protein	NA	477	0	0	1	0	1	0	0	0		CGGCAGGAGATAAAATTGAAATGATTCGAAGTGTGTTATATATTTTGATTA
1524646	+	1	1	3061.58	3.86	13.15	1	EF1573	hypothetical protein	NA	333	0	0	1	0	1	0	0	0		AAGAAAGCAATTTTGCTTGTACTTTTGGTAAAATTTGTTATAATTAGTCAG
1527112	+	1	1	1418	77.72	29.77	1	EF1575	ABC transporter ATP-binding protein	23	1896	1	0	0	0	1	0	0	0		TTTTATCTCATGCACTTTTTTTATAATCCAATTTTTGATACAATAAGCAAG
1528546	+	1	1	315.63	2.3	26.17	1	EF1575	ABC transporter ATP-binding protein	NA	1896	0	0	1	0	1	0	0	0		ATATCTCTTAAAATTATTAATTAGTCAGCCTAACGTGTTATTATTGGATGA
1532358	-	1	1	13117.7	>100	57.82	1	EF1579	LexA repressor	15	630	1	0	0	0	1	0	0	0		AACACGAACGCTTGTTTGATTTCGTTCGCATTTTATGGTACACTAATTTTA
1532465	+	1	1	698	18.02	4.11	1	EF1580	hypothetical protein	20	243	1	0	0	0	1	0	0	0		ATATCAGAATATAGTTGTTTTTTTAAGGCAGTTCTTATAATATAGACAGTG
1532763	+	1	1	710	46.89	4.82	1	EF1581		27	2005	1	0	0	0	1	0	0	0		CACAACAGAAAGTAATTGCTTTCATTGTCGAAATAAGCTACACTATGAATA
1536153	-	1	1	177	56	64.52	1	EF1582	major facilitator family transporter	117	1191	1	0	0	0	1	0	0	0		TGTTATTTATCCTCTTACTTTTCTTTATTTATTGTGATAAAATTTTTAATG
1536366	+	1	1	8342.42	26.08	49.26	1	EF1583	N-acetylmuramoyl-L-alanine amidase	25	861	1	0	0	0	1	0	0	0		TAATACGTTTATTTCTTGTTTCAATAGGAAATTAACGGTAAAATAGAAAAG
1537437	+	1	1	206	3.26	1.5	1	EF1584	cysteine synthase A	43	933	1	0	0	0	1	0	0	0		CTAAAATTCGTTTTTCTGGTAGAAATCGTTTTTTTGAGCTATGCTTAGAGA
1538524	+	1	1	5334.18	50.6	26.56	1	EF1585	FUR family transcriptional regulator	27	444	1	0	0	0	1	0	0	0		AATCCTACAATAATTCTTGTCAATCGTAATAAGAAATAGTATTATTTAAGA
1539234	+	1	1	18372	>100	64.14	1	EF1586	NADH oxidase	58	1341	1	0	0	0	1	0	0	0		TCACAAGCATAGAACTCGAATAAGCTTGATTCCTCTGATATATTTTAAACA
1541314	-	1	1	1333.12	>100	37.74	1	EF1587	MutT/nudix family protein	62	573	1	0	0	0	1	0	0	0		TTTCTCGCTAAATCTGCCCTTTCTTTATTTTTTTCTGTTAAACTAAACGTA
1541864	+	1	1	1191	>100	91.05	2	EF1590	protease synthase and sporulation negative regulatory protein pai 1	121	528	1	0	0	0	1	0	0	0		TTCAAGTCAAAACAGTTGACGAAGGAAATTATTCCGTGTACGATCATACTA
1541864	+	1	1	1191	>100	91.05	2	EF1589	acetyltransferase	NA	501	0	0	1	0	1	0	0	0		TTCAAGTCAAAACAGTTGACGAAGGAAATTATTCCGTGTACGATCATACTA
1543416	-	1	1	59.55	3.12	17.56	1	EF1591	AraC family transcriptional regulator	31	819	1	0	0	0	1	0	0	0		ATAGGAAAAGAAATGGGCATTCTTGTATATTTTGATGTACAATATAGTATA
1543490	+	1	1	27	>100	>100	1	EF1592	ABC transporter ATP-binding protein/permease	32	1749	1	0	0	0	1	0	0	0		TACAAGAATGCCCATTTCTTTTCCTATAAAAAAACAGTAATCTTATACACG
1547102	+	1	1	36.71	>100	4.25	2	EF1595	MutT/nudix family protein	28	426	1	0	0	0	1	0	0	0		AGAGAAAATTCTTAGTTGAATCTTTCTCTGTTTTTCTGTATCGTAACCTTA
1547102	+	1	1	36.71	>100	4.25	2	EF1594	hypothetical protein	NA	105	0	0	1	0	1	0	0	0		AGAGAAAATTCTTAGTTGAATCTTTCTCTGTTTTTCTGTATCGTAACCTTA
1547655	+	1	1	92	4.68	2.96	1	EF1596	lipoprotein	40	1011	1	0	0	0	1	0	0	0		AATCTAAAATTAAACATTGCTATTTATAAGCAATGTTTGCTATTCTTAATA
1548983	+	1	1	1578.13	>100	36.78	1	EF1597	catalase/peroxidase	25	1437	1	0	0	0	1	0	0	0		TTTAAGCATTATTTTTGTTATGCAGAGTGGTTTTTTTATACAATGAGTATA
1552116	-	1	1	340	26.08	17.11	1	EF1598	deoxyribodipyrimidine photolyase	26	1434	1	0	0	0	1	0	0	0		ATATAGGCAAGTTGCTTTTAAAAATCAGCAGTCACGGTTACGATAAGCAAG
1553127	+	1	1	18100	>100	42.88	1	EF1599	Cro/CI family transcriptional regulator	NA	846	0	0	0	1	1	0	0	1		CTCCACTTGTATTATTATGTAAATTCATTAAAAAATGTTATACTTTGATTA
1553268	-	1	1	756.46	>100	59.83	1	EF1599	Cro/CI family transcriptional regulator	200	846	1	0	0	0	1	0	0	0		CCAATGATTTTCGGTTGTATTTGTCTATCCGTTTGTAGTATGATTGAGTCA
1554722	+	1	1	56.15	>100	>100	1	EF1601	PTS system transporter subunit IIABC	NA	1929	0	0	0	1	1	0	0	1		CGCCAGAATCTGGTGTTGCAACTGCATAAGCGTTTGGTAAAATGGGTGATA
1557052	-	1	1	20	>100	>100	1	EF1602	glycosyl hydrolase	57	1674	1	0	0	0	1	0	0	0		TTTATGATAAACGTTTGACATATTACGCAAAAACGAGTATCATACAAAATG
1558456	+	1	1	83.37	33.67	46.75	2	EF1604	sucrose operon repressor ScrR	261	981	1	0	0	0	1	0	0	0		CAAAAGGACTTTTAATTACAATTGATACGATTCATGGTAAAATAACCCTTG
1558456	+	1	1	83.37	33.67	46.75	2	EF1603	sucrose-6-phosphate dehydrogenase	NA	1461	0	0	1	0	1	0	0	0		CAAAAGGACTTTTAATTACAATTGATACGATTCATGGTAAAATAACCCTTG
1559946	-	1	1	511.07	13.94	17.67	1	EF1605	hypothetical protein	28	162	1	0	0	0	1	0	0	0		GGGTGATCCTTTTGTTTTCAAGTTCTCTCATTCCGTGTTAGGCTTAAGTTA
1559951	-	1	1	38.64	41	10.64	1	EF1605	hypothetical protein	33	162	0	1	0	0	1	0	0	0		TAAGCGGGTGATCCTTTTGTTTTCAAGTTCTCTCATTCCGTGTTAGGCTTA
1563477	-	1	1	523	3.77	7.29	1	EF1607		161	1880	1	0	0	0	1	0	0	0		GCTCTACCTAATTCATTGATAATCCCTCTAAATAATGGTAAATTAAAAATA
1565082	-	1	1	6026	>100	24.24	1	EF1608	cardiolipin synthetase	23	1461	1	0	0	0	1	0	0	0		CTCGCTCATATTATTCGCCTAATTTAACTGTTATTTGATATAATCTTAGTA
1565205	+	1	1	1392.15	>100	82.87	1	EF1609	hypothetical protein	35	552	1	0	0	0	1	0	0	0		TATAAGTGTTTCGCCTTTGATTCTCAGTTTTTCTGTACTATAATGAGGGCT
1567757	-	1	1	833	3.35	4.11	1	EF1611	manganese-dependent inorganic pyrophosphatase	25	927	1	0	0	0	1	0	0	0		AAGACAATTTTTTTGTTGTTTCTTTTCTATTTTTTGTTATCATTAAGAGTG
1570968	-	1	1	33968.6	>100	13.59	1	EF1613	formate acetyltransferase	53	2247	1	0	0	0	1	0	0	0		AATAATAAAAAAACGCTTGCATCTAAAAGGTTATGTGTTATACTAATCACA
1572729	+	1	1	43.39	52	>100	1	EF1614	DNA topoisomerase IV subunit A	NA	2463	0	0	0	1	1	0	0	1		AAGTTGTAATTGATTTGCAATTCAGTGTTTTTAAATAGATAATTTAAAATA
1574231	-	1	1	109.75	4.04	3.58	1	EF1615	DNA topoisomerase IV subunit B	NA	2058	0	0	1	0	1	0	0	0		TTGGTCCTGAATTTTCAATTGAAGATTGTAATTATGATAAAATCATCATCA
1575861	-	1	1	1800	>100	11.52	1	EF1615	DNA topoisomerase IV subunit B	124	2058	1	0	0	0	1	0	0	0		CTGAACGGAAAGCTCTTTCTTTTTTGACCCAGATAGAGTATTATTGTAATG
1576393	-	1	1	788	3.75	4.94	1	EF1616	CoA-binding domain-containing protein	23	429	1	0	0	0	1	0	0	0		GTCAGAGAATAATTTTGCCAAAACCCTTTACTCAGCGTTATAATAAATAAG
1589596	-	1	1	7532	>100	>100	1	EF1634	propanediol utilization protein PduU	120	348	1	0	0	0	1	0	0	0		CTATCTTATAAGCGATTGACAGGATGAAATCGATAACATATAATGTGGGTA
1590874	-	1	1	1491.66	99.73	31.51	1	EF1635	propanol dehydrogenase PduQ	108	1131	1	0	0	0	1	0	0	0		TATTCCCTTTTTTTATTGACAATTAATTAAAGGCGTTGTACTCTATGGATA
1591035	-	1	1	36	2.33	2.62	1	EF1635	propanol dehydrogenase PduQ	269	1131	0	1	0	0	1	0	0	0		GTTTCGAGGCAAAACAGGATGTTTCTTAACAACGCTTGTGTTGAAAATCCA
1591213	-	1	1	983	>100	8.07	1	orphan	orphan	NA	NA	0	0	0	0	1	0	0	0		ATGGATTGTAAACAGTTGCTTTTCTAAAAAACTTATGGTAAATTTCAGATA
1592379	-	1	1	94	3.94	3.53	1	EF1638	propanediol utilization protein PduV	105	444	1	0	0	0	1	0	0	0		AAACTATTCAATAATTTTGACAAGTTTTTTGGAAACAGGTAAGATAAAGGC
1595546	-	1	1	2769	28.69	62.14	1	EF1641	iron ABC transporter iron compound-binding protein	407	960	1	0	0	0	0	0	0	0	automated classification was orphan	TTTGCTTGAGGAAGCGTTGACAAATGGTTGATAACCGTTATAATAAATGTG
1595665	+	1	1	3114	13.51	34.21	1	EF1643	hypothetical protein	27	654	1	0	0	0	1	0	0	0		TTAGTTATTAGACGTTGTTCCGTTTTTCTATTCATGATAAAATAAATCCTA
1596901	+	1	1	18.36	>100	>100	1	EF1644	aldolase 1 epimerase LacX	NA	876	0	0	0	1	1	0	0	1		TATTCTACTTGGTAGTTTACAGTCAATTCTTGATGTTCTAATGTATAAGTA
1600995	-	1	1	2866	>100	26.3	1	EF1648	phage integrase family site specific recombinase	25	900	1	0	0	0	1	0	0	0		ATTCTGACAACTTAATTGTCTTTTGAAAAAGGTTATGCTAAAGTTACTTTG
1602542	-	1	1	339	>100	40.41	1	EF1649	tRNA (uracil-5-)-methyltransferase Gid	53	1308	1	0	0	0	1	0	0	0		AATTGAGACCGAAGAATTTACTTCGGTCTTCTCTTTTAGTAAAATGAATTG
1604737	-	1	1	1328	67.4	14.74	1	EF1650	DNA topoisomerase I	62	2079	1	0	0	0	1	0	0	0		AGAAAGCCTAGTCTTGACAAACCTATTCTATATAGCATATGATGTATTACG
1604845	-	1	1	19.57	20	3.55	1	EF1650	DNA topoisomerase I	170	2079	0	1	0	0	1	0	0	0		TTTATTTGGAATGTTTTGGGTATTTTAATGCTTTAGGATAAAATCTATAAA
1605120	-	1	1	55.3	33.5	9.57	1	EF1651	abortive infection protein	NA	654	0	0	1	0	1	0	0	0		GTGTTGAAGAAATTGTCCAATCTATTCCTAAAGGGCTTATACTTATTTTTG
1605551	-	1	1	278.19	41.88	8.65	1	EF1651	abortive infection protein	38	654	1	0	0	0	1	0	0	0		TTTACTAATTGTGAATTGACAACCTACGTTCACTTCGGTACTATTTAATCA
1608241	-	1	1	332	2.5	41.62	1	EF1654	GTPase	93	852	1	0	0	0	1	0	0	0		ACACTGCAGAAAATAAATCAAATCCGTGAAAAATATGTTAAACTAGAGAAG
1608608	-	1	1	311	31.7	68.92	1	EF1655	2-dehydropantoate 2-reductase	NA	942	0	0	1	0	1	0	0	0		GTTAGATAAACAAGCAGTTCTTCAACAAATCCGCTCGTGTTATAATCGAGA
1609458	-	1	1	19	7.33	>100	2	EF1655	2-dehydropantoate 2-reductase	93	942	1	0	0	0	1	0	0	1		CAAATGTGCTTGGATAAAAAATAACAAATAGATCACTTATAATATAACATA
1609458	-	1	1	19	7.33	>100	2	EF1656	LysR family transcriptional regulator	NA	891	0	0	0	1	1	0	0	1		CAAATGTGCTTGGATAAAAAATAACAAATAGATCACTTATAATATAACATA
1609475	+	1	1	74.87	>100	>100	1	EF1656	LysR family transcriptional regulator	67	891	1	0	0	0	1	0	0	0		CTCTTACTTTTATAGCAATAAAAAGGCAAAACATATGTTATATTATAAGTG
1611895	+	1	1	37.43	>100	44	1	EF1658	branched-chain alpha-keto acid%2C E2 component%2C dihydrolipoamide acetyltransferase	NA	1299	0	0	0	1	1	0	0	1		ATAATTCCCATCGATTGGACGGAACCTAGTGTTCCAGTATTATTAAGAGTA
1616583	+	1	1	26.37	>100	>100	1	EF1662	butyrate kinase	NA	1083	0	0	0	1	1	0	0	1		TCTTGAACAACGGTTTGCGAATAGGCTGCGCCCCCTGTTAAAATAATTGCA
1618568	+	1	1	1137.45	>100	53.56	1	EF1664	hypothetical protein	22	1035	1	0	0	0	1	0	0	0		GGCACAGCTGTTTATTTATGTCAGATCCTAAAGCATGTTATACTTTAGATA
1618650	+	1	1	35.73	11	17.1	1	EF1664	hypothetical protein	NA	1035	0	0	1	0	1	0	0	0		TACTATTCTTTTTGTTTATCGCCCTACTAGGATTTGGTATATTAAAAATTA
1620431	-	1	1	113	>100	>100	1	EF1665	hypothetical protein	25	723	1	0	0	0	1	0	0	0		AACAAGAATGTTCGTTGTTTTCTGTTATATAAAAAGATATGATAGTTTCTG
1621437	+	1	1	366.67	36.67	5.57	1	EF1667	short chain dehydrogenase	23	795	1	0	0	0	1	0	0	0		GAAAAAACTTTTTCCTTTTAAAAGTCCAGAAAAAGACCTACACTAGAGATA
1622356	+	1	1	20	>100	6.84	1	EF1668	MarR family transcriptional regulator	27	429	1	0	0	0	1	0	0	0		TTTTAAGCATATTAATTGATTACTTACCAAAAGTAAGTTATATTTATCTCG
1625454	-	1	1	4992.18	>100	21.87	1	EF1671	oxidoreductase%2C zinc-binding	34	942	1	0	0	0	1	0	0	0		CTAAAGCATATTCTTATATAAAAAGAAGGCAATAGGCGTATACTAAAAGTG
1628685	-	1	1	74.01	38	45.5	2	EF1674	hypothetical protein	259	732	1	0	0	0	1	0	0	0		TTTCTACCCATTTGATTGAAGAAATTGCGAATTTATTAGAAGATATTATCA
1628685	-	1	1	74.01	38	45.5	2	EF1675	ABC transporter ATP-binding protein	NA	855	0	0	1	0	1	0	0	0		TTTCTACCCATTTGATTGAAGAAATTGCGAATTTATTAGAAGATATTATCA
1629680	-	1	1	69.56	25	12.22	1	EF1676	GntR family transcriptional regulator	33	369	1	0	0	0	1	0	0	0		CAATGGTTTTTTTATTGACAAAAGAATTTCTAGGATATATAGTTAGTTACA
1630265	-	1	1	1453.93	>100	>100	1	EF1677	lipoprotein	26	444	1	0	0	0	1	0	0	0		TTCTAATCTGAAAAATTGTTCTCTTAGCTGAAAAATGTTAAGGTTAAAGTA
1630552	+	1	1	47.34	>100	>100	1	EF1678	signal peptidase I	NA	555	0	0	0	1	1	0	0	1		TTAGGTAATTTTTCTTGCATTAACAATTCTTTTGAATCAAAATTCGTAGTG
1632403	-	1	1	34.88	2.71	3.25	1	EF1679	carboxyl-terminal protease	38	1434	1	0	0	0	1	0	0	0		GAAAAGCAAACAAAGCTTTTCCTCTTTTTTCATTCATGTTATAGTAAACAA
1635763	+	1	1	276	35.5	7.19	2	EF1685	hemolysin III	69	663	1	0	0	0	1	0	0	1		TTTATCACTCTTTCTTTAAAAGGAACCTGTTTTCATGGTAGAATACCATTA
1635763	+	1	1	276	35.5	7.19	2	EF1684	DegV family protein	NA	843	0	0	0	1	1	0	0	1		TTTATCACTCTTTCTTTAAAAGGAACCTGTTTTCATGGTAGAATACCATTA
1636650	+	1	1	1339.93	>100	48.72	1	EF1686	hypothetical protein	38	198	1	0	0	0	1	0	0	0		ATTAGTAGAAAAGACTTTACAAAACGAACATACATTCGTATAATAACAATA
1637117	-	1	1	274.79	47.6	36	1	EF1687	adenine phosphoribosyltransferase	NA	513	0	0	1	0	1	0	0	0		CGTGTTTTGATTTGTGATGACTTGTTAGCAACTGGTGGTACAATTAAAGCA
1637661	-	1	1	77	26.67	5.32	2	EF1687	adenine phosphoribosyltransferase	158	513	1	0	0	0	1	0	0	0		TTTTCATGATACAGGTGTTTTTTGACTTAGGATTTGTTACAATAGAAAGCG
1637661	-	1	1	77	26.67	5.32	2	EF1688	single-stranded-DNA-specific exonuclease RecJ	NA	2313	0	0	1	0	1	0	0	0		TTTTCATGATACAGGTGTTTTTTGACTTAGGATTTGTTACAATAGAAAGCG
1639833	-	1	1	871	26.15	43.89	1	EF1688	single-stranded-DNA-specific exonuclease RecJ	15	2313	1	0	0	0	1	0	0	0		TAAAAAAATGCTTTCTTTAGTTTTTGGAAAAATTTTGCTATAATTACTTGG
1642214	-	1	1	221	4.4	8.06	1	EF1691	AtsA/ElaC family beta-lactamase	27	942	1	0	0	0	1	0	0	0		TAGATAAATTATTATTTGCTAAAGGAGCAAACTTCTTCTAAAATAAAAAGG
1642992	-	1	1	10055	>100	50.99	1	EF1692	hypothetical protein	24	567	1	0	0	0	1	0	0	0		CCAAAAAGTTTTCATTGCTAGAGATAGGCCTTTCTTGCTAAAATAGATGTA
1643651	-	1	1	74626	8.27	38	1	EF1694	30S ribosomal protein S16	30	276	1	0	0	0	1	0	0	0		TCAAGAAAAAACTCTTTACAGGTTGTTGTTAATCTGTTAAACTAACTCTTG
1644424	-	1	1	38.28	5.75	5.9	1	EF1695	acetyltransferase	NA	726	0	0	1	0	1	0	0	0		TTTATAAATTGGAACAAACATTTCCTGAGGAATCAGCTTATACTTATTATG
1644598	-	1	1	29	9.5	2.25	1	EF1695	acetyltransferase	105	726	1	0	0	0	1	0	0	0		TTTTATCCTTGTACATTGTTGAACTTCGTAACTTCACGTATAATAGCTAGT
1644687	+	1	1	1892.59	7.14	3.29	1	EF1698	NADPH-dependent FMN reductase domain-containing protein	97	483	1	0	0	0	1	0	0	0		ACAAGGATAAAACGTTTGCGCTTTTTTTGAAAAAGTACTATCATAAAGTAA
1645370	+	1	1	67.21	>100	31.37	1	EF1699	MerR family transcriptional regulator	17	753	1	0	0	0	1	0	0	0		TTATTTTTTTGCTTGACCCTCTCGTTACGTAAAGGTTTATGATAGATTTTG
1647439	+	1	1	17.87	>100	>100	1	EF1700	signal recognition particle protein	NA	1419	0	0	0	1	1	0	0	1		CTTCATCAACAATTTTTACAATTTGTTGGGCTGGTGATAAGCTTTCTAATA
1647998	-	1	1	4298	28.55	20.4	1	EF1701	DNA-binding protein	23	339	1	0	0	0	1	0	0	0		CTTAGTAAAAAAAGATTGACTATTCCCTATGAAATCGGTAACCTATAAGGG
1648542	-	1	1	2382.94	26.7	40.42	1	EF1702	hypothetical protein	19	465	1	0	0	0	1	0	0	0		AAGCGAGAATGCTACTTTTGAGAAAAGTCAACTCATGGTATAATAGAGAAA
1648615	-	1	1	20	18	>100	2	EF1702	hypothetical protein	92	465	0	1	0	0	1	0	0	1		ATTTCTGAAAATAAGTGTATATTTCACTATTGTTAGTTTAACATATTTTTA
1648615	-	1	1	20	18	>100	2	EF1703	alkaline phosphatase synthesis transcriptional regulatory protein PhoP	NA	711	0	0	0	1	1	0	0	1		ATTTCTGAAAATAAGTGTATATTTCACTATTGTTAGTTTAACATATTTTTA
1648638	+	1	1	4294.32	>100	52.34	1	EF1703	alkaline phosphatase synthesis transcriptional regulatory protein PhoP	48	711	1	0	0	0	1	0	0	0		CGCTTACTTTAAAGTACGTTCTTCCTCTAAAAATATGTTAAACTAACAATA
1652127	-	1	1	38	12.33	2.64	1	EF1705	phosphate-binding protein	27	891	1	0	0	0	1	0	0	0		ATTTACATTTAATTGAAACAGAATTAACAGAGTCTTGGTAGACTAAACTTG
1653409	-	1	1	1190.24	>100	23.97	1	EF1706	aromatic amino acid aminotransferase	20	1179	1	0	0	0	1	0	0	0		ACAATGAGAAAATCATTCATTTTACGGTCAATTTGTGCTACTATAACGTCA
1657577	-	1	1	72.31	>100	28.67	1	EF1708	hypothetical protein	35	1290	1	0	0	0	1	0	0	0		AATGATCGAAATCACTAGACAAAGTGAAATGTAAACGCTATAATTCAATTG
1657670	+	1	1	60.4	>100	14.44	1	EF1709	GntR family transcriptional regulator	29	1047	1	0	0	0	1	0	0	0		CGATCATTTTTTTCATTTTAAAACCAATTAATTTATGGTAAACTATAAATA
1660623	-	1	1	4310.73	66.81	22.56	1	EF1711	carbonic anhydrase	43	699	1	0	0	0	1	0	0	0		TCTAAGTTCTTTTGTTTGACGTAGAAAAGATGTTAGGATAGAGTTTTAACA
1672587	-	1	1	8618.06	60.24	7.34	1	EF1721	bifunctional pyrimidine regulatory protein PyrR/uracil phosphoribosyltransferase	309	537	1	0	0	0	0	1	0	0	automated classification was orphan	TTAAGAAATAATCATTGATTTTTTTCTGAAGAAGAGGTAAACTCTTTTTTA
1674758	-	1	1	2200.03	>100	41.92	1	EF1724	hypothetical protein	60	705	1	0	0	0	1	0	0	0		TTTTAAAGCCGCTCTTTCCTGAGACCTATTTTTAGTATATACTTGAAAGTA
1676520	-	1	1	181	7.46	5.29	1	EF1725	formate--tetrahydrofolate ligase	47	1671	1	0	0	0	1	0	0	0		TAAAAAAGGTTATTCTAGCCATTCTATTCAATACAAGCTATAATTTAAAAG
1676620	+	1	1	16124	>100	76.93	1	EF1726	cold-shock domain-contain protein	32	207	1	0	0	0	1	0	0	0		AAACAACCCAACCATTGACGTTTGGTAGCCTTTTCTCGTATAATGAAAGTG
1677139	-	1	1	35	36	2.78	1	EF1727	ebsA protein	NA	462	0	0	1	0	1	0	0	0		AAAAAGCACTTCCGCTTTCTCAGATAGAAAAAGTAACCTACAATGAAAAAA
1677470	-	1	1	4306.48	7.47	49.05	2	EF1727	ebsA protein	46	462	1	0	0	0	1	0	0	1		TTACTCCTAATTTCTTTTTGTTCTTAAAAAAAGTATGTTACTATTATAACA
1677470	-	1	1	4306.48	7.47	49.05	2	EF1728	EbsB protein	NA	408	0	0	0	1	1	0	0	1		TTACTCCTAATTTCTTTTTGTTCTTAAAAAAAGTATGTTACTATTATAACA
1677485	+	1	1	457.7	>100	72.81	2	EF1728	EbsB protein	40	408	1	0	0	0	1	0	0	1		CACTACTTCTGGATCAACGCCGCTAAATTTAAATATGTTATAATAGTAACA
1677485	+	1	1	457.7	>100	72.81	2	EF1727	ebsA protein	NA	462	0	0	0	1	1	0	0	1		CACTACTTCTGGATCAACGCCGCTAAATTTAAATATGTTATAATAGTAACA
1679367	-	1	1	289.83	2.44	7.32	1	EF1731	3-dehydroquinase	32	762	1	0	0	0	1	0	0	0		TTGTAGCTCTTTAAATTGCAAAAAAGAATAGAAATGGTATGATATGAAGAG
1683476	-	1	1	3825.33	5.08	7.18	1	EF1734	hypothetical protein	34	219	1	0	0	0	1	0	0	0		CCGCAAAAAGAACTTTTCTTTTTTTGCTATTTCTAGTAAAATAATTCATTG
1683959	-	1	1	23	2.44	1.58	1	EF1736	endonuclease IV	NA	894	0	0	1	0	1	0	0	0		CTGTCACTCTGGATACTTGCCACATTAATGATGCAGGTTATAATGTAAAAG
1685692	-	1	1	5333.33	53.88	38.16	1	EF1738	hypothetical protein	23	663	1	0	0	0	1	0	0	0		ATTGGGCATATTCAATTACAGATAACTTGTGCTATGCTAGAATAAAAAGTG
1687156	-	1	1	314	11.47	30.9	1	EF1739	tyrosyl-tRNA synthetase	44	1263	1	0	0	0	1	0	0	0		AATCTCATTTTTTGACTTTTCAAGTGTGACAGAATCGGTTACTATGAATAG
1687280	-	1	1	29.78	2.4	3.55	2	EF1739	tyrosyl-tRNA synthetase	168	1263	0	1	0	0	1	0	0	1		TTTTCAAAAGCTTCACCTCAATAAAATGATACATTCTGTGTTATTATAGCA
1687280	-	1	1	29.78	2.4	3.55	2	EF1740	penicillin-binding protein 1B	NA	2412	0	0	0	1	1	0	0	1		TTTTCAAAAGCTTCACCTCAATAAAATGATACATTCTGTGTTATTATAGCA
1687295	+	1	1	43	3.05	1.61	1	EF1740	penicillin-binding protein 1B	2	2412	1	0	0	0	1	0	0	0		AATTGGTGTAGAAACTATTCATAGAAGCTTTTTTTTGCTATAATAACACAG
1690878	-	1	1	41	2.11	2.21	1	EF1741	catabolite control protein A	64	1002	1	0	0	0	1	0	0	0		AAAACGATAAAACGGTTGCAAAAATAGAAGAATTTTGATATTCTAGGCTAG
1690977	-	1	1	24.15	>100	14.25	2	EF1741	catabolite control protein A	163	1002	0	1	0	0	1	0	0	1		AAACATCCTTCTTTCTTTTATTCTGAAGTGAATCACAGTACTATCATAACA
1690977	-	1	1	24.15	>100	14.25	2	EF1743	proline dipeptidase	NA	1104	0	0	0	1	1	0	0	1		AAACATCCTTCTTTCTTTTATTCTGAAGTGAATCACAGTACTATCATAACA
1690992	+	1	1	434	5.43	24.91	1	EF1743	proline dipeptidase	37	1104	1	0	0	0	1	0	0	0		ACTTTCCATTTCAAAAGGAACTTTTTGTCATTTCATGTTATGATAGTACTG
1693317	-	1	1	16372.6	11.94	22.96	1	EF1745	hypothetical protein	30	432	1	0	0	0	1	0	0	0		TCTTAGCTTTATGAGTTGTGAAAAATATAAGTTGGTGTTATCCTAAGATTA
1695428	-	1	1	3327.27	25.06	21.38	1	EF1747	NAD(P)H-dependent glycerol-3-phosphate dehydrogenase	33	1023	1	0	0	0	1	0	0	0		ATAACAACTTCTTAATCCAACTTGATTGAAGAATATGGTAAACTAAAGAAG
1697276	-	1	1	1246.27	13.34	17.28	1	EF1749	HPr kinase/phosphorylase	26	936	1	0	0	0	1	0	0	0		TATCTAGTGAATAGCTAGAAACTTGTATTTTTAAATGATAAAATATAACAA
1697434	+	1	1	82.12	4.27	15.65	1	EF1750	endo/excinuclease amino terminal domain-containing protein	26	963	1	0	0	0	1	0	0	0		TGCTATTTCTGTTACTTGACTATTTCAGAAAACTTTGTATACTTGAAGCCG
1699153	-	1	1	2442.49	21.66	22.64	1	EF1752	hypothetical protein	16	324	1	0	0	0	1	0	0	0		TTTAAGCTAGATGGGCTGACGAATCAGCCTTTCTAGTGTAAAATTTAGTAG
1699878	-	1	1	360	14.33	12.12	1	EF1753	hypothetical protein	NA	1602	0	0	1	0	1	0	0	0		GAAGATGTGAAAGTCGAAGCAAAAATCAAATTATATGGTAAAATGGCAGGA
1700861	-	1	1	97	21.5	14.01	1	EF1753	hypothetical protein	48	1602	1	0	0	0	1	0	0	0		CGTTCTTAAGTCCTATGACAAATGATCAAAAACAAGGCATAATAATGCATG
1701053	-	1	1	49.34	5.83	4.13	2	EF1753	hypothetical protein	240	1602	0	1	0	0	1	0	0	0		ACAAATATTTGTGAGTGGATTGTTTACTTGGCAACTGGTAAAATTACCGAA
1701053	-	1	1	49.34	5.83	4.13	2	EF1754	PhoU family protein	NA	678	0	0	1	0	1	0	0	0		ACAAATATTTGTGAGTGGATTGTTTACTTGGCAACTGGTAAAATTACCGAA
1705028	+	1	1	28.07	>100	>100	1	EF1758	phosphate ABC transporter permease	NA	921	0	0	0	1	1	0	0	1		TTACTTGCAACAAAATAGAAAATTGAAACAACCACTGCTACAATTAAGGCA
1705151	-	1	1	132	10.43	3.45	1	EF1758	phosphate ABC transporter permease	37	921	1	0	0	0	1	0	0	0		ATTTACATGTTATTAAAAACAAATTGATGTAAAAAAGGTACACTATTTTTA
1706122	-	1	1	1386.36	36.08	12.25	1	EF1759	phosphate ABC transporter substrate-binding protein	31	855	1	0	0	0	1	0	0	0		ATTGATAACTTATAATTTTCAAGTCCTACATATAATGGTAAAATAGAATGG
1707861	-	1	1	921	9.3	7.37	1	EF1761	cell division ATP-binding protein FtsE	31	687	1	0	0	0	1	0	0	0		ATGTAACTTAATGCAAGAAGTTTGCAATATTGACATGTTATAATGAGTAGG
1711722	-	1	1	2343	15.03	9.36	1	EF1763	preprotein translocase subunit SecA	71	2538	1	0	0	0	1	0	0	0		AATAGAGAGAAATGGTTTTCTTTCTCGTCAAGTAATGATAAAATAAAACGG
1712526	-	1	1	48385.9	>100	29.85	1	EF1764	ribosomal subunit interface protein	68	552	1	0	0	0	1	0	0	0		TTGATGACTATTTTGTTGGCAAAACCCAGATTATTCGATATAATGAAATTA
1714812	+	1	1	154	>100	33.35	1	EF1768	ABC transporter ATP-binding protein	49	717	1	0	0	0	1	0	0	0		TATAACAAATTTATCTACCTTTAAAGAAAAATTAATGTTAAAGTATATCTA
1716058	-	1	1	306.27	5.94	4.31	1	EF1769	PTS system transporter subunit IIB	NA	336	0	0	1	0	1	0	0	0		AGCAGAAACAAATTTAGAAAATAATCCAGTCGATGTGTTATTGTTAGGTCC
1716287	-	1	1	752.91	37.53	9.11	1	EF1769	PTS system transporter subunit IIB	51	336	1	0	0	0	1	0	0	0		TAAAAAACAAGAATGATTGACAAAAATTAACTTTACACTATAATATTTTTA
1716604	-	1	1	124.21	1.21	24.8	1	EF1770	hypothetical protein	NA	288	0	0	1	0	1	0	0	0		GGCGCTGGAAATGGTACATACACGACAGAAAAAATATGATACAATTACTCA
1716671	-	1	1	405.81	>100	52.96	1	EF1770	hypothetical protein	27	288	1	0	0	0	1	0	0	0		TCTCTCATCTTTTTTGTGAGATTTTTTGGAAAAAAACGTTATAATAAGGTA
1716762	+	1	1	1328.87	28.16	38.6	1	EF1771	hypothetical protein	24	663	1	0	0	0	1	0	0	0		AGATGAGAGAAAAAGTTGCTATTCAGTTGATTCTTTTTTATACTGACTTTA
1718563	+	1	1	362.42	>100	61.43	1	EF1774	hypothetical protein	103	522	1	0	0	0	1	0	0	0		TGAAATAAAAAGACTTTACAGAGTGTCTGTTCTTCAGTAACATGTAACACA
1720347	-	1	1	827.78	12.98	39.15	1	EF1776	hypothetical protein	36	330	1	0	0	0	1	0	0	0		CTTGTCTTTTTTTTATTGCAAATTCAGATAGGGAGGCATAAACTGAAAGTA
1732954	-	1	1	242.49	6.04	4.13	1	EF1789	hypothetical protein	28	867	1	0	0	0	1	0	0	0		TAATGTTAAAAGTTACTCTATTGAAGGCAATGAGGTGTATAATAAGGACCA
1734955	+	1	1	24.67	>100	>100	1	EF1791	pheromone binding protein	NA	1641	0	0	0	1	1	0	0	1		AAAAGATTCAATGCGGTAGATGTTTCTTTGATAACTGTATAATTGATAATG
1736100	-	1	1	27	27	9.88	1	EF1792	hypothetical protein	106	243	1	0	0	0	1	0	0	0		TTTCTATAAAAAGATTGACTTTGATTCTATTTAAAGGAATAATGGAAGATA
1737265	-	1	1	463.09	>100	8.74	1	EF1793	branched-chain amino acid aminotransferase	40	1020	1	0	0	0	1	0	0	0		GAATGAGAATAAGACTTGCTTTTCTAGTTTTTGGTGGGTACAATTACACTA
1737894	-	1	1	609.99	90.63	3.9	1	EF1794	hypothetical protein	26	453	1	0	0	0	1	0	0	0		AAGTAATCATTTCTTTTTCAAATGTTCCTTTTCTGTAGTAAGCTAGTAATA
1740655	-	1	1	345	>100	11.44	1	EF1798	hypothetical protein	31	1155	1	0	0	0	1	0	0	0		GAACGAATGGACAAACTTGCCTTTTGCCACAAATCGTTTACAATTACAATG
1748065	+	1	1	20	4.33	>100	1	EF1805	glycosyl hydrolase	NA	1785	0	0	0	1	1	0	0	1		TTTATGCCCGTAATTGACACGACCCATATTTTCCATTAAAATATCGATTTG
1748456	-	1	1	121.73	21.7	50.74	1	EF1805	glycosyl hydrolase	NA	1785	0	0	1	0	1	0	0	0		ACCATTGATTTACCACAAATCACTTCCTATGATTATGATGCGCCACTTGAT
1749323	-	1	1	28.93	>100	>100	1	EF1805	glycosyl hydrolase	NA	1785	0	0	1	0	1	0	0	0		GAAATTAAAGAGGAGTTTCTTTTAAATGGTCAATCATTTAAAATTTTATCA
1753372	-	1	1	157.39	45.67	49.5	1	EF1809	GntR family transcriptional regulator	34	732	1	0	0	0	1	0	0	0		ATTAATACTTTTTATTGACAAAATAAAAAAAACCACCGTACTATTGGTTTG
1755499	-	1	1	88.88	5.05	6.73	1	EF1811	general stress protein A	38	846	1	0	0	0	1	0	0	0		TAATGAGCATATGATTTGCAGATAAGTTTTTCAGGGCCTATTCTGAATAGG
1759413	-	1	1	62	>100	>100	1	EF1814	drug resistance transporter EmrB/QacA family protein	NA	1410	0	0	1	0	1	0	0	0		GGACTGTTTTTATGATCGATAGAAAAAAAGTTATTTTGTATACTTGTTGCA
1760491	-	1	1	36.58	>100	>100	1	EF1815	LysR family transcriptional regulator	NA	855	0	0	1	0	1	0	0	0		CGTAACGGTAATTCTTTGACGTTAAATTCCTATGGTGATAAAATCGTCCAA
1760755	-	1	1	21.27	5.17	8.86	1	EF1815	LysR family transcriptional regulator	67	855	1	0	0	0	1	0	0	0		ATAACAAGATGGACATAGCTTATTAGAGCAAAAATAACTACGCTATTGATA
1760988	+	1	1	152.28	>100	46.09	1	EF1816	hypothetical protein	92	831	1	0	0	0	1	0	0	0		ACTTAAAAAATTCCATTTCAATTCTTCTCTAAAAAAGGTAAGATGGACACA
1764611	-	1	1	20022	>100	13.7	1	EF1818	coccolysin	118	1533	1	0	0	0	1	0	0	0		GATTAAGGAATTTAGATAGTGCCGGTTAGGTAGTTGTCTATAATGAAAATA
1766818	-	1	1	23968.9	3.2	28.78	1	EF1821	agrBfs protein	22	729	1	0	0	0	1	0	0	0		ATTAAGGAATTATCTATCTATTAGTCGCTATATTCGTTATAATTTAGTGCA
1767743	+	1	1	26.08	>100	>100	1	orphan	orphan	NA	NA	0	0	0	0	1	0	0	0		TATACACCAATAAAAGAGATAAAAAATTGATTGTCTGTTAGTATATTCACA
1767744	-	1	1	2167.7	>100	59.33	1	EF1822	response regulator	128	732	1	0	0	0	1	0	0	0		ATTTTATGTTTTTGTTTGCAGGAAACTACTGAAATCGCTATACTAAATTTA
1767973	-	1	1	25.52	2.7	>100	1	orphan	orphan	NA	NA	0	0	0	0	1	0	0	0		AACAGGAAGAAGTGTGGATGTTTAAGTAAAAAATTAGTACAATGATCCATG
1777703	-	1	1	1235.28	>100	>100	1	EF1826	alcohol dehydrogenase	38	1017	1	0	0	0	1	0	0	0		CGCAAGTCATTGGTGTTCCTTATTTTGGAAAGTAGTATTATACTATTATTG
1781779	-	1	1	36.58	>100	43	1	EF1830	PTS system transporter subunit IIC	NA	852	0	0	1	0	1	0	0	0		TTTGGTTACTGATTCTAGAAGTTTTGAAAAGAGGAGAGTAGTATTATGACA
1783212	+	1	1	279.9	3.39	99.61	1	EF1833	hypothetical protein	130	288	1	0	0	0	1	0	0	0		TACATTATTCGGAGTTAATCAACTCATTTAAGCTATGGTAAAATAACTATA
1787605	-	1	1	21	19	9.22	1	EF1839	lactose phosphotransferase system repressor LacR	NA	753	0	0	1	0	1	0	0	0		CATAAAGCATTTTTTAGTTGCAATGCGTTAAAAGATAATAAAATTATGACA
1788179	-	1	1	1157.39	2.01	35.48	1	EF1839	lactose phosphotransferase system repressor LacR	23	753	1	0	0	0	1	0	0	0		GAGAAATGTTTTAGTATTCATAGTAAGTATTTTATCGTAGAATAAAAGATA
1788209	+	1	1	51.04	>100	>100	1	EF1839	lactose phosphotransferase system repressor LacR	NA	753	0	0	0	1	1	0	0	1		TCATCGCTCCATTGTTAGTATATCTTTTATTCTACGATAAAATACTTACTA
1789503	-	1	1	94.68	>100	>100	1	EF1840		21	991	1	0	0	0	1	0	0	0		TTAGTCGAGTTTTGCTGGTGAGAAAAGGTGAAAAGTAGTACAGTATTCTTG
1790189	-	1	1	175.25	>100	51.88	1	EF1841	HD domain-containing protein	32	585	1	0	0	0	1	0	0	0		TTAATAAAAAATAAAAGGTTGCTAGAGGATGAAAGGAGTATAATTTATTTA
1790727	-	1	1	18	10	>100	1	EF1843	polysaccharide deacetylase	NA	906	0	0	0	1	1	0	0	1		GGGTATTTCCTACAAGAAAAAAAGTTGCGTGGACGTTATACTTTTTTAATG
1792292	+	1	1	18.36	>100	>100	1	orphan	orphan	NA	NA	0	0	0	0	1	0	0	0		AGTAATCTACTATCTTGACAGTTATTAAAAGAATCACTACCCTCAAAACTA
1792356	-	1	1	213.25	31.08	>100	1	orphan	orphan	NA	NA	0	0	0	0	1	0	0	0		ATTTAAATAGTGTTCTTTTCCTTTTAATATATATACGATAAAATAAGTATA
1793762	-	1	1	43.39	24	7.5	1	EF1847	phage integrase family site specific recombinase	NA	1179	0	0	1	0	1	0	0	0		ATAGTTTACAATCTCTTGTTCAGGTTCTAAATATGGTTTTTAATTATTGTA
1794271	-	1	1	1710	>100	37.8	1	EF1847	phage integrase family site specific recombinase	65	1179	1	0	0	0	1	0	0	0		ACGATTATTGTAGAATTTATCTTTTCGTCTGCATGTTGTATAATTATTTCA
1795041	+	1	1	17.87	>100	>100	1	EF1849	hypothetical protein	NA	246	0	0	0	1	1	0	0	1		ATAGCCTCTATCAATTTAATTTCTAGCTGTCTTAGCATATATTCATCTACA
1796121	+	1	1	19	>100	>100	1	EF1851	glycosyl hydrolase	NA	1836	0	0	0	1	1	0	0	1		CATTCGAGACTTGTTGAGATAAATATTTGTGATGCGTTAGAATAAGTATTG
1799542	+	1	1	303.72	>100	89.25	2	EF1853	hypothetical protein	42	225	1	0	0	0	1	0	0	1		ATAGTATAGATTTTTTTGACCATTTGAACATGATAATCTATACTTAAAACA
1799542	+	1	1	303.72	>100	89.25	2	EF1852		NA	1357	0	0	0	1	1	0	0	1		ATAGTATAGATTTTTTTGACCATTTGAACATGATAATCTATACTTAAAACA
1801682	-	1	1	17.87	3	2.91	1	orphan	orphan	NA	NA	0	0	0	0	1	0	0	0		TTGAAAGCAGAAATACAATGAATAGAATATTTGCTTGTATTATATTAATTG
1801928	-	1	1	202	68.33	19.82	1	orphan	orphan	NA	NA	0	0	0	0	1	0	0	0		TCAGAAATAATTTATTGCACTTTTTGAGGTAAATAGTTTAGAATTATTTTA
1802186	+	1	1	2136.53	54.05	>100	1	EF1856		269	1202	1	0	0	0	1	0	0	0		TCGCCTTTGTTCGCTAGAGTCTTTAGAATTTCTGTAGTAAAATCGTTCATA
1802219	-	1	1	33	1.8	6.65	1	orphan	orphan	NA	NA	0	0	0	0	1	0	0	0		AATATTTTGTGTAAATAGAAAAAAGGAAGTCCCTTCTGTAGAATAGAGTTA
1802259	-	1	1	48.79	12	2.98	1	orphan	orphan	NA	NA	0	0	0	0	1	0	0	0		TGCCATTCCAATAGATGAAATTCTTCAATTGAGAGTGTAAAATATTTTGTG
1803567	+	1	1	20	8.5	>100	1	EF1856		NA	1202	0	0	1	0	1	0	0	0		ACTATGTCAATTGGTGGAACCACCTTCGGTTGCACGGTACACTTGGCTACG
1806390	-	1	1	133	2.22	2.32	2	EF1860	3-methyl-2-oxobutanoate hydroxymethyltransferase	88	828	1	0	0	0	1	0	0	0		TGAAGTTTTATCAGATGAAGACAGAGCTTTATATATGCTATTATCAAAAAA
1806390	-	1	1	133	2.22	2.32	2	EF1861	hypothetical protein	NA	846	0	0	1	0	1	0	0	0		TGAAGTTTTATCAGATGAAGACAGAGCTTTATATATGCTATTATCAAAAAA
1807267	-	1	1	229	6.09	4.16	1	EF1861	hypothetical protein	108	846	1	0	0	0	1	0	0	0		TTACGCTATCTTTTATTTTAAAATATGGGATATTATGATAAACTAACTATG
1808961	-	1	1	29	2.24	4.87	1	EF1863	sensor histidine kinase	NA	1320	0	0	1	0	1	0	0	0		ATTAGGTTTATATATTGTAAGTAATATTCTGAATAATTACAATATAGAATA
1809005	+	1	1	93	>100	>100	1	EF1863	sensor histidine kinase	NA	1320	0	0	0	1	1	0	0	1		ACTTTATATTCTATATTGTAATTATTCAGAATATTACTTACAATATATAAA
1809145	-	1	1	47	2.04	3.47	1	EF1863	sensor histidine kinase	NA	1320	0	0	1	0	1	0	0	0		TAAAGATTATTCTATCTAATTTGATTAGTAATGCGGTAAAATATACTGATG
1809245	+	1	1	43	>100	>100	1	EF1863	sensor histidine kinase	NA	1320	0	0	0	1	1	0	0	1		AAAGCTGTTTTTCCTATATAAACATTCTCGTCTAATATATAATTATTGACA
1810032	-	1	1	21.25	23	1.89	1	EF1863	sensor histidine kinase	NA	1320	0	0	1	0	1	0	0	0		GGCAAATGAAATTTCTAGTAATATGAATGGAAAAGAAATAAAATATATAGA
1810790	-	1	1	488.85	4.01	20.08	1	EF1864	DNA-binding response regulator	NA	654	0	0	1	0	1	0	0	0		AAGAGAGGGAATAAGTGAATATCTTTCAGAATTTGGATATACTGTTATTCA
1810876	+	1	1	20.29	2.4	>100	1	EF1864	DNA-binding response regulator	NA	654	0	0	0	1	1	0	0	1		CTTATTCCCTCTCTTATCATATTATCATCTTCAACAGTTAATATTTTCATA
1810899	-	1	1	150	11.71	6.98	1	EF1864	DNA-binding response regulator	24	654	0	1	0	0	1	0	0	0		TCACCAACACTAGATATTATAGAGCCATAATATGCTGTATAATATCTAGTG
1811129	+	1	1	34	>100	>100	1	EF1866		141	1046	1	0	0	0	1	0	0	0		TTTTCTTCGTTTCAACTCAAAAAGAGACTCACTTTTGGTAAAATTTAGTCG
1811162	-	1	1	7950.5	42.63	98.39	1	EF1864	DNA-binding response regulator	287	654	1	0	0	0	1	0	0	0		AATAAATGTTTATCTGTTAATCCGAGTAATTTTCTAGTATGATTATCCATA
1813496	-	1	1	367	>100	20.77	1	EF1867	permease	NA	1377	0	0	1	0	1	0	0	0		AAAAGAATAAACAGTGTTGCAGATTTAGTTGATTATGATATTATTGAAACT
1814441	-	1	1	48.31	51	8.08	1	EF1868	ABC transporter ATP-binding protein	NA	657	0	0	1	0	1	0	0	0		TTAGGAGAAAATAATGGATATATTAGAAATAAAGAATGTAGCATATAGTTA
1816669	+	1	1	27.22	>100	>100	1	EF1871	thioredoxin family protein	NA	486	0	0	0	1	1	0	0	1		TCTCTTATTTTATATTTATCTTTTTTTGTACTACCATTTATAATATTTTTA
1817020	-	1	1	33.81	>100	39	1	EF1871	thioredoxin family protein	NA	486	0	0	1	0	1	0	0	0		TAAATGGCAAGGATTTTACAAGTAAAGATTTTGAGAAGTATGATCTTACTA
1817917	+	1	1	824.37	65.25	>100	1	EF1873		52	288	1	0	0	0	1	0	0	0		GTTGATGAAATATAATTTTTTATTTTTCCAAACTATGGTATAACAATATAA
1818521	+	1	1	76	62	>100	1	EF1874	IS256 family transposase	34	1191	1	0	0	0	1	0	0	0		AATATTTTGTGTAAATAGAAAAAAGAAAGTCCCTTCTGTAGAATAGAGTTA
1818554	-	1	1	708.67	>100	50.39	1	EF1874	IS256 family transposase	NA	1191	0	0	0	1	1	0	0	1		TCGCCTTTGTTCGCTAGAGTCTTTAGAATTTCTGTAGTAAAATCGTTCATA
1826767	+	1	1	171	3.22	44.2	2	EF1880	hypothetical protein	29	729	1	0	0	0	1	0	0	1		TTTTTATTTTTTTCATATTCAATCGGCTCACTTTCTAATATAATATAAACA
1826767	+	1	1	171	3.22	44.2	2	EF1879	hypothetical protein	NA	390	0	0	0	1	1	0	0	1		TTTTTATTTTTTTCATATTCAATCGGCTCACTTTCTAATATAATATAAACA
1827828	+	1	1	30.63	>100	>100	1	EF1881	hypothetical protein	NA	828	0	0	0	1	1	0	0	1		AGTCTTTCAAAGGCTTGATTTCTTAAGTCTTTAGACCTTACAGTATTATTA
1828388	-	1	1	95.64	2.58	>100	1	EF1881	hypothetical protein	30	828	1	0	0	0	1	0	0	0		TGAGTGAGAGTATATTGAATACTGCCCTTAAAGATACTACAATAGAAAATA
1833060	-	1	1	210.99	>100	9.47	2	EF1888	hypothetical protein	157	132	1	0	0	0	1	0	0	0		AGGTAAAACAAAATATTGAACGGGCACTGAAAAAGAATTACAATGTGCTTG
1833060	-	1	1	210.99	>100	9.47	2	EF1889	hypothetical protein	NA	441	0	0	1	0	1	0	0	0		AGGTAAAACAAAATATTGAACGGGCACTGAAAAAGAATTACAATGTGCTTG
1833473	-	1	1	370	14.7	18.23	1	EF1889	hypothetical protein	26	441	1	0	0	0	1	0	0	0		AAAATTTAATCTACTAGTTCATCGGGTTAAAAGTATGATAAACTAGCTTTG
1836910	-	1	1	354.76	>100	34.93	1	EF1892	FtsK/SpoIIIE family protein	NA	1017	0	0	1	0	1	0	0	0		GTTAGTAGAAAAGGAACTCAAAGACTCCTATGTGGAGTATACTTTACTGTA
1843486	-	1	1	29863	8.97	29.14	1	EF1898	50S ribosomal protein L19	86	348	1	0	0	0	1	0	0	0		TTCAAGAAAATTCTCTTTACAGCTTATTTTGTCTGTGGTAAACTAATTTGG
1844827	-	1	1	2727.49	29.89	23.27	1	EF1900	16S rRNA processing protein RimM	29	525	1	0	0	0	1	0	0	0		GCCTTTGTTTTTTCATAGAATTTGCGCGTAAGAAATGGTAGAATAGGAAAG
1846328	-	1	1	1281.22	>100	3.32	1	EF1901	manganese transport protein MntH	61	1362	1	0	0	0	1	0	0	0		ATTAGAATGTAACAGTTTACAACGAAGAATAAGAAGACTATAATTATGTTA
1846340	+	1	1	31.48	>100	>100	2	EF1902	glyoxylase	124	375	0	1	0	0	1	0	0	1		GTTCACACATTTCACTTTTAGGCACACCTAAAAATAGTTAACATAATTATA
1846340	+	1	1	31.48	>100	>100	2	EF1901	manganese transport protein MntH	NA	1362	0	0	0	1	1	0	0	1		GTTCACACATTTCACTTTTAGGCACACCTAAAAATAGTTAACATAATTATA
1846429	-	1	1	322.43	>100	21.57	2	EF1901	manganese transport protein MntH	162	1362	0	1	0	0	1	0	0	1		CCATATCTAACTTCATCCTCATAACCTCCGATCTATGATAAAATAAGTGTA
1846429	-	1	1	322.43	>100	21.57	2	EF1902	glyoxylase	NA	375	0	0	0	1	1	0	0	1		CCATATCTAACTTCATCCTCATAACCTCCGATCTATGATAAAATAAGTGTA
1846441	+	1	1	3220.07	>100	60.19	1	EF1902	glyoxylase	23	375	1	0	0	0	1	0	0	0		TTCGCTATAAATCGTTTGGTTTTTACCAAAAAATCCCTTACACTTATTTTA
1846951	+	1	1	742.7	>100	40.26	1	EF1903	hypothetical protein	109	609	0	1	0	0	1	0	0	0		GGGTCTTAAGTAGGATGTCTTTTCTGTCTCTTTTTTTGTATAATAAACTTA
1847038	+	1	1	2238.31	>100	37.01	1	EF1903	hypothetical protein	22	609	1	0	0	0	1	0	0	0		AGAAAGAACAAACGATGTTTTTTATTGATAAAAAGTTATATACTAAAAGTA
1849830	+	1	1	142	>100	44.09	1	EF1906	hypothetical protein	NA	687	0	0	0	1	1	0	0	1		TTCTTAAGAAAGCTAAGAATAAGTTGATGAAGTCAAGGTATAATTGTAATG
1850947	-	1	1	11730.1	>100	23.77	1	EF1907	maoC family protein	23	486	1	0	0	0	1	0	0	0		AAGACTACTTTTTAGCTTGCCTTTTAAGTACATTTTGGTACAATTATCTTA
1851408	+	1	1	51.2	6.89	>100	1	EF1908	UDP-N-acetylmuramate--L-alanine ligase	NA	1338	0	0	0	1	1	0	0	1		CTGCCAAATCCAGTGCTTCAGCAAATTCATCCATTAAGGCAATTGTTCGTG
1852304	+	1	1	214.39	16.75	53.6	1	EF1908	UDP-N-acetylmuramate--L-alanine ligase	NA	1338	0	0	0	1	1	0	0	1		ACAATCATGTCTTTATCAATATTATCTGCATTAAATGGTAAAATAGGGACA
1852520	-	1	1	3887	18.35	33.4	1	EF1908	UDP-N-acetylmuramate--L-alanine ligase	61	1338	1	0	0	0	1	0	0	0		TTCTGTTTTAATAGTTGATTATTTTTTTGTTTTATACGATAATGAATCTCG
1854682	-	1	1	70.53	2.55	2.13	2	EF1910	hypothetical protein	38	960	1	0	0	0	1	0	0	1		AAATAACTTTTCTCTTTAATGATAACCGAAATAGAGGTAAAATTACTAGAG
1854682	-	1	1	70.53	2.55	2.13	2	EF1911	hypothetical protein	NA	612	0	0	0	1	1	0	0	1		AAATAACTTTTCTCTTTAATGATAACCGAAATAGAGGTAAAATTACTAGAG
1854721	+	1	1	194	39.8	2.9	2	EF1911	hypothetical protein	26	612	1	0	0	0	1	0	0	1		TCTTCACTTTTCTCTAGTAATTTTACCTCTATTTCGGTTATCATTAAAGAG
1854721	+	1	1	194	39.8	2.9	2	EF1910	hypothetical protein	NA	960	0	0	0	1	1	0	0	1		TCTTCACTTTTCTCTAGTAATTTTACCTCTATTTCGGTTATCATTAAAGAG
1856039	+	1	1	56.15	8.83	>100	1	EF1912	ROK family protein	NA	882	0	0	0	1	1	0	0	1		CTGGTAAGCCAAACAACGCTTCTAATTCTTCATAAATGTTAAAATGATGAA
1856329	-	1	1	25.12	4.11	2.55	2	EF1912	ROK family protein	49	882	1	0	0	0	1	0	0	0		GTTGAAATTTCGCTTGACGAAAAATCCTGATGAGACCTATCATGGACCGTA
1856329	-	1	1	25.12	4.11	2.55	2	EF1913	hypothetical protein	NA	303	0	0	1	0	1	0	0	0		GTTGAAATTTCGCTTGACGAAAAATCCTGATGAGACCTATCATGGACCGTA
1856611	-	1	1	40.84	4.43	1.89	2	EF1913	hypothetical protein	26	303	1	0	0	0	1	0	0	1		TCTCGTAACTAAGACTTGCCAAACATGAAAAAACAAGCTATTCTTTAGTAA
1856611	-	1	1	40.84	4.43	1.89	2	EF1914	hypothetical protein	NA	99	0	0	0	1	1	0	0	1		TCTCGTAACTAAGACTTGCCAAACATGAAAAAACAAGCTATTCTTTAGTAA
1856740	+	1	1	266	2.67	1.63	2	EF1915	hypothetical protein	23	153	1	0	0	0	1	0	0	0		TCTTACATTTCTGTTGCTATCCAAATGAAAAAAAACGTGCTACACTATAAA
1856740	+	1	1	266	2.67	1.63	2	EF1914	hypothetical protein	NA	99	0	0	1	0	1	0	0	0		TCTTACATTTCTGTTGCTATCCAAATGAAAAAAAACGTGCTACACTATAAA
1857091	-	1	1	43.47	6.25	3.55	1	EF1916	ribosome biogenesis GTP-binding protein YsxC	NA	582	0	0	1	0	1	0	0	0		CAAATGTATGAATTTTTGAAATACTATGATTTGCCAGTTATTATTGTAGCA
1858910	-	1	1	9499.43	2.6	>100	1	EF1917	ATP-dependent protease ATP-binding protein ClpX	46	1254	1	0	0	0	1	0	0	0		TTCTATCTGAGATGTTCGCATTTTAAAGTGGTTTGTGCTATTATGATGAGA
1859002	+	1	1	1445.42	4.11	14.63	1	EF1918	hypothetical protein	54	1029	1	0	0	0	1	0	0	0		CAGATAGAAAGTTTTATTGTTCTTAGACTTCTTATGGTATACTACATTATA
1861458	-	1	1	22.12	>100	>100	1	EF1920	C4-dicarboxylate anaerobic carrier	NA	1374	0	0	1	0	1	0	0	0		AACGTAATCGCCGCAAATACCCTTGGTTATGATGTGTTAAATTATGTTGTA
1863131	+	1	1	33.81	2.46	8.15	1	EF1922	LacI family transcriptional regulator	25	1911	1	0	0	0	1	0	0	0		TAATTAGGCTTTTTCTTGACTTTCTGCTTTTAGAATGCTTACTATAAAAAA
1864171	+	1	1	18.04	>100	21.2	1	EF1922	LacI family transcriptional regulator	NA	1911	0	0	1	0	1	0	0	0		ACATAGCAAAATGATTGTAGTGGGTAGTTTAAACGTTGATAATTATCTGTA
1864721	+	1	1	24	25	4.43	1	EF1922	LacI family transcriptional regulator	NA	1911	0	0	1	0	1	0	0	0		AATGAAGATGAATTATTGGAACTTCAACCAGATACTGGTACATTAGAAGAG
1865168	+	1	1	173	25.71	9.57	1	EF1923	hypothetical protein	82	1443	1	0	0	0	1	0	0	0		AATTGTTCTTTTTTATTACAATTTATTAGGCGAACTATTATAATAAAAGAG
1866179	-	1	1	17.39	19	>100	1	EF1923	hypothetical protein	NA	1443	0	0	0	1	1	0	0	1		TGTGAAATAAATAATTGGTTATAGATAATATTTTTAAATAAAATAAGTAAG
1868390	-	1	1	307	2.76	4.13	1	EF1926	hypothetical protein	18	540	0	1	0	0	1	0	0	0		TTTGTCAATTTTAAGCTGGACAGTGTGTTATTCAGTAATATATACTAATTT
1868475	-	1	1	313.93	>100	61.67	1	EF1926	hypothetical protein	103	540	1	0	0	0	1	0	0	0		TTTGTCCAAATGCGGAACAGAACAATTTTCCTATATGATACAATAAAAGTG
1872879	-	1	1	155.69	>100	94	1	EF1929	glycerol kinase	150	1506	1	0	0	0	1	0	0	0		TTTTAAACAAAAATGTTTCTTTTTATTGAAAAATTAGAGATAATAAAAGTA
1875658	+	1	1	46.79	>100	>100	1	EF1932	pyridine nucleotide-disulfide family oxidoreductase	NA	1335	0	0	0	1	1	0	0	1		TTCCGTTATGTAACGTGCTTCGTGTAATTCATTGATGGTATGATTAAAATA
1875828	-	1	1	446.64	>100	20.27	1	EF1932	pyridine nucleotide-disulfide family oxidoreductase	32	1335	1	0	0	0	1	0	0	0		AACTATAGTTGTTGCTTTAGCATTCTTTTTAATCATGATAAACTGAGAGAA
1875952	+	1	1	8037.85	5.19	47.19	1	EF1933	hypothetical protein	24	357	1	0	0	0	1	0	0	0		CTGAGCGCATTGCTTTTCAAGCACTTTCATTTTCATTTATAATAAATGTTA
1876340	+	1	1	1050	34.87	7.72	1	EF1934	hypothetical protein	26	162	1	0	0	0	1	0	0	0		AATTGCCTTTGAACAATTGACGGATGACTACAATGTTCTATAATAGAAGAG
1876681	-	1	1	1563111	>100	>100	1	EF1935	hypothetical protein	NA	150	0	0	0	1	1	0	0	1		TTCATGTCTTTTTTATGGACAAAAGAGAAAGTGTATTGTATTATTAATTCA
1876694	-	1	1	45	12.25	4.34	1	EF1935	hypothetical protein	NA	150	0	0	0	1	1	0	0	1		ATTTAATATTTTTTTCATGTCTTTTTTATGGACAAAAGAGAAAGTGTATTG
1877232	-	1	1	2690	15.94	11.74	1	EF1936	hypothetical protein	29	435	1	0	0	0	1	0	0	0		CTGAAAAAGTGCCACTTGTCAGATGGAATAGAAAAAGTGTAAAATGGAGTG
1880623	-	1	1	171	4.35	2.95	1	EF1938	cation transporter E1-E2 family ATPase	33	2706	0	1	0	0	1	0	0	0		ACAAGTCTATTTTTTTTCATTTATTTTTGATGAAATGTAAAATAGTACTTG
1880834	-	1	1	18648	>100	>100	1	EF1938	cation transporter E1-E2 family ATPase	244	2706	1	0	0	0	1	0	0	0		GAGCAGAACTTTTATTTGAAAAAAAGAGTGGAAAACGGTATACTAATTAAG
1881582	-	1	1	22.97	>100	27	2	EF1939	hypothetical protein	24	651	1	0	0	0	1	0	0	1		ATAGGAGATATCTCCTATTTGTTTCTTCTATTGTAGCACATAATAGACGTA
1881582	-	1	1	22.97	>100	27	2	EF1940	cyclic AMP receptor protein	NA	666	0	0	0	1	1	0	0	1		ATAGGAGATATCTCCTATTTGTTTCTTCTATTGTAGCACATAATAGACGTA
1881609	+	1	1	112	8.25	7.89	2	EF1940	cyclic AMP receptor protein	38	666	1	0	0	0	1	0	0	1		TATAAAAACTCCTCTACTCTTGATACGTCTATTATGTGCTACAATAGAAGA
1881609	+	1	1	112	8.25	7.89	2	EF1939	hypothetical protein	NA	651	0	0	0	1	1	0	0	1		TATAAAAACTCCTCTACTCTTGATACGTCTATTATGTGCTACAATAGAAGA
1881966	-	1	1	37.68	>100	38.29	1	EF1940	cyclic AMP receptor protein	NA	666	0	0	0	1	1	0	0	1		GCATAAAAAGCACCTTGTTTTTTAAAACAGTTTCTGCGTAAGCTAAAGGTA
1882360	+	1	1	3085.66	96.45	32.72	1	EF1941	hypothetical protein	24	396	1	0	0	0	1	0	0	0		TAAAGTGGTGGATTGTTGACAAATAGTGCGCTTCCCGCTACCCTATTCTTA
1886114	-	1	1	939.05	>100	36.48	2	EF1945	hypothetical protein	28	1836	1	0	0	0	1	0	0	1		TTTGCTAGCTACTTCTTTACATTCTTTTTCAAGAAGCATAAAATAAATACA
1886114	-	1	1	939.05	>100	36.48	2	EF1946	hypothetical protein	NA	102	0	0	0	1	1	0	0	1		TTTGCTAGCTACTTCTTTACATTCTTTTTCAAGAAGCATAAAATAAATACA
1886236	+	1	1	371	>100	28.41	2	EF1947	hypothetical protein	59	150	1	0	0	0	1	0	0	0		AAAAAATGTTATTTGTTGCAAAAATAATTTTCCAGTGGTATAGTAACAATG
1886236	+	1	1	371	>100	28.41	2	EF1946	hypothetical protein	NA	102	0	0	1	0	1	0	0	0		AAAAAATGTTATTTGTTGCAAAAATAATTTTCCAGTGGTATAGTAACAATG
1886577	+	1	1	39	20.5	4.84	1	EF1948	hypothetical protein	18	351	1	0	0	0	1	0	0	0		GTTTTTTTGTATCTCCTTCGCCTTTTATTTTTTACATAGTATACTGAAACA
1887335	-	1	1	73	3.03	5.27	1	EF1949	hypothetical protein	29	351	1	0	0	0	1	0	0	0		TACTAAGACAAAATAGCCTCTTTTTCCAGCAAGCCTGTGGTAGACTGAAGA
1894994	+	1	1	7956	>100	6.81	1	EF1956	hypothetical protein	NA	216	0	0	0	1	1	0	0	1		AACCTGATTCTATCATTGCAGAATAGGCTTTCATTCAGTATACTGTAAATA
1895273	-	1	1	2048	10.99	57.05	1	EF1956	hypothetical protein	84	216	1	0	0	0	1	0	0	0		AAATTTTAAAGATGCTAGTAATTTCACTGAAAATCGGGTACACTAAAATTA
1895277	-	1	1	247.32	52.2	21.48	1	EF1956	hypothetical protein	88	216	0	1	0	0	1	0	0	0		GTAAAAATTTTAAAGATGCTAGTAATTTCACTGAAAATCGGGTACACTAAA
1897666	-	1	1	67	10	1.77	1	EF1959	hypothetical protein	63	825	1	0	0	0	1	0	0	0		TATTTTATAATTTTAGTATTGACTGGTTTCAGATAACGCTGTACGCTTAAA
1899301	-	1	1	9336	51.76	9.05	1	EF1961	enolase	47	1299	1	0	0	0	1	0	0	0		TTGCAAAAAAATGTTTGCATAGTTTGCGAGAATTAACTACAATCATACATG
1901458	-	1	1	130	2.4	1.4	1	EF1963	phosphoglycerate kinase	75	1194	1	0	0	0	1	0	0	0		ATTCATTCTTATCATTAGTGAAATTTGAACAATTGTGAAATAATAAGCGGG
1902401	+	1	1	127.53	>100	75.25	1	EF1964	glyceraldehyde-3-phosphate dehydrogenase	NA	1002	0	0	0	1	1	0	0	1		AAACGGCCTTGAGTTGTGTCATATTTTAACAAGTGTGCTAACATTTTAGCA
1903431	+	1	1	19	>100	>100	1	EF1965	SorC family transcriptional regulator	NA	1038	0	0	0	1	1	0	0	1		CGCTTTTTGAAGGTTCAATCAGGTTGAGTTGCTTTAAAACATCTGTTTCTG
1903589	+	1	1	43.47	22.5	>100	1	EF1965	SorC family transcriptional regulator	NA	1038	0	0	0	1	1	0	0	1		TCGAGCATATCTGGAGCAACTGCTTCAATCATTTTAAATTCTTTTAACATG
1903721	-	1	1	38572.6	>100	>100	1	EF1965	SorC family transcriptional regulator	133	1038	1	0	0	0	1	0	0	0		AAAGAATCATTTTTATTGAAAAGACCCAAAAAAACTGGTACACTAAGTGTG
1906921	-	1	1	1046.29	7.64	53.23	1	EF1969	phosphomethylpyrimidine kinase	21	816	1	0	0	0	1	0	0	0		TCTGCCAATTGGCTGTTTTTTCTTTTTAGAAAACTTTGTATGATAACTGAG
1909426	-	1	1	17.87	3	2.13	1	EF1971	histidyl-tRNA synthetase	NA	1302	0	0	1	0	1	0	0	0		AATGAACCATCTAAAGCACATTTTGAAGCAGTAACTGATATGTTAGATTTA
1910463	-	1	1	27981	>100	56.16	1	EF1972	hypothetical protein	55	249	1	0	0	0	1	0	0	0		TCCTGTCGGAACCCCTTGACTTTCTAAGAGAACTTTAGTAGTTTATAGATA
1913313	-	1	1	567.42	41.25	12.09	1	EF1974	GTP pyrophosphokinase	109	2214	1	0	0	0	1	0	0	0		AAAAAAGCGACAGTGATTGAAATTTAAGGGAAATTTAGTATAATAGAGTTG
1916265	-	1	1	120	2.62	34.83	1	EF1978	DNA-3-methyladenine glycosylase	NA	690	0	0	1	0	1	0	0	0		TTTTGGGTTTTAGATGGATATAGCGGAAGGTTTCGTGTATGATAGGGAGTG
1916269	-	1	1	68	74	37	1	EF1978	DNA-3-methyladenine glycosylase	2	690	1	0	0	0	1	0	0	0		GGTTTTTTGGGTTTTAGATGGATATAGCGGAAGGTTTCGTGTATGATAGGG
1916360	+	1	1	1027.7	>100	20.36	2	EF1979	recombination factor protein RarA	24	1278	1	0	0	0	1	0	0	1		CCAAAAAACCACCAAAAAGCGAATGTACGTTCTTTATGTTATAATAAGATG
1916360	+	1	1	1027.7	>100	20.36	2	EF1978	DNA-3-methyladenine glycosylase	NA	690	0	0	0	1	1	0	0	1		CCAAAAAACCACCAAAAAGCGAATGTACGTTCTTTATGTTATAATAAGATG
1917727	+	1	1	28.98	7.5	3.44	1	EF1980	hypothetical protein	208	333	0	1	0	0	1	0	0	0		TCAAAAAAAGAAACAATCTCGTTGCCGATTTTGAGAGAGTATGCTATTATA
1917733	+	1	1	1.29111e+06	>100	94.97	1	EF1980	hypothetical protein	202	333	1	0	0	0	1	0	0	0		AAAGAAACAATCTCGTTGCCGATTTTGAGAGAGTATGCTATTATAAAGATG
1917779	-	1	1	69.88	49.89	>100	1	orphan	orphan	NA	NA	0	0	0	0	1	0	0	0		GCATGTTACCAACTTTGATACAAGCAGGATCCCTAGATATCAATAAAAATG
1917872	-	1	1	61	3.1	>100	1	EF1980	hypothetical protein	NA	333	0	0	0	1	1	0	0	1		ATCCGTCGATGCCGGTAATCGTCCTAGAGTATTGAACCCGCAAGATAAGCA
1921431	-	1	1	3828	3.29	47.57	1	EF1984		42	1008	1	0	0	0	1	0	0	0		AGACAGTAAAGGCATTGATTATTCTTTCTTTTTTCGTTAAAATAAAACAGG
1922713	-	1	1	116.55	>100	>100	1	EF1987	hypothetical protein	NA	468	0	0	1	0	1	0	0	0		GGTGTATTTTTATCACAAAATTTACCACAGATTTGCGGTATTATTTACATA
1922889	+	1	1	34	>100	>100	1	EF1988	hypothetical protein	111	126	1	0	0	0	1	0	0	0		AAAAGACCTTATTCTTAAAAGAATGGAGGTCTTTTTTGTATTATAATAATA
1922893	+	1	1	22	1.56	69.55	1	EF1988	hypothetical protein	107	126	0	1	0	0	1	0	0	0		GACCTTATTCTTAAAAGAATGGAGGTCTTTTTTGTATTATAATAATAATCA
1923354	+	1	1	29.95	6.17	42.19	1	EF1989	ferrochelatase	NA	942	0	0	0	1	1	0	0	1		ATAAGCCGTTTAATTTTTGCTTAATTCTACTATATGCTATACCAGTAAATA
1923681	-	1	1	55.07	9.4	3.28	1	EF1989	ferrochelatase	NA	942	0	0	1	0	1	0	0	0		AACAAAATTAATAATGGATAAATTAGGAGATATTCGTTATTATCAAACCTA
1923797	-	1	1	39.99	8.83	2.21	1	EF1989	ferrochelatase	NA	942	0	0	1	0	1	0	0	0		AAAATAAATGAAGCTTTGAATGAAAGTCCAATAGATGCTATCGTTTTTTCA
1923906	-	1	1	28.07	5.8	2.98	1	EF1989	ferrochelatase	NA	942	0	0	1	0	1	0	0	0		GGTGTTTGATTCCGTTATGAATTATTTTATAAAAAGTGATAGGATAGTGGA
1924522	-	1	1	7477.21	8.19	46.23	1	tRNA-Met-8	tRNA-Met	56	74	0	1	0	0	1	0	0	0		GTGGTCGTTTTTTTGTTGAAAATTGAAAATCAGTAAAGTAAAATTGTTATA
1924621	-	1	1	33125	>100	>100	1	tRNA-Met-8	tRNA-Met	155	74	0	1	0	0	1	0	0	0		TTTTACATAAAAATATTGAACTCAAAAAATAGATATTGTAAAATATCTATA
1924736	-	1	1	52650	>100	>100	1	tRNA-Met-8	tRNA-Met	270	74	1	0	0	0	1	0	0	0		TTGTAAAATGAAAACTTGAAATTTAAAAAAGAAAGCGGTAAAATATCTTTA
1924816	+	1	1	517.25	3.35	67.46	1	orphan	orphan	NA	NA	0	0	0	0	1	0	0	0		TTTCAAGTTTTCATTTTACAAAACAATTGTATTTTATTTATAATTCAAATA
1925055	-	1	1	157	52	28.69	1	orphan	orphan	NA	NA	0	0	0	0	1	0	0	0		TAATAAAAAGACCCTAGTTTAGATTAGGGTCTTTGTGTTAAACTTAAGACA
1925188	+	1	1	255.22	92.5	>100	1	EF1990	hypothetical protein	NA	222	0	0	0	1	1	0	0	1		CTGTTTTTTCTTTTTTGTTTTTTGGCTTAGAACTGTCTATAATATTAATTA
1925740	-	1	1	8911.57	39.06	40.82	1	EF1991	cold shock protein CspC	117	201	1	0	0	0	1	0	0	0		TTTTAATACACTCATTTGCTTTATAGGAAATAGTATGGTATTATAAATAAG
1925921	-	1	1	724	>100	>100	1	EF1991	cold shock protein CspC	298	201	0	1	0	0	1	0	0	0		GAATAATTTTATTGGTTGAATTAACAAAACTAATTTGCTAGAATAATAAAG
1926210	+	1	1	437	>100	27.5	1	orphan	orphan	NA	NA	0	0	0	0	1	0	0	0		ATTCAAGCTTAACCTTGTTATAAAAAAAGAAAATCGGTTATGATTAACAAG
1926408	-	1	1	83295	>100	>100	1	orphan	orphan	NA	NA	0	0	0	0	1	0	0	0		TTTTTGCAAAATCGGTTGAAATTTAGAGGTACCTCATTTACAATAGAGTTA
1943341	-	1	1	34.78	26	3.82	1	EF2015	minor head protein	NA	1905	0	0	1	0	1	0	0	0		GAAGAGCATATAACACACGCATCGTCACTTTCTGAGTATAACATTAAAGAA
1943364	+	1	1	191	>100	>100	1	EF2015	minor head protein	NA	1905	0	0	0	1	1	0	0	1		ATATTTCCAAAAATCGCGTTCTAGCGCTTCTTTAATGTTATACTCAGAAAG
1943636	-	1	1	699.46	91.5	83.3	1	EF2015	minor head protein	NA	1905	0	0	1	0	1	0	0	0		TTTAGATCATTTAGATGGGATAACTGACCAAAGGGTGCTAAACTTAATAAA
1944367	+	1	1	21.27	>100	>100	1	EF2015	minor head protein	NA	1905	0	0	0	1	1	0	0	1		CCAGGTGCTGAACCGCCTAATAATTGTATCAACGCATTAGAATTAGAATTG
1946759	-	1	1	28.98	3.38	50.17	1	EF2017	terminase large subunit	NA	1392	0	0	1	0	1	0	0	0		AAAATTTTCAACATATGAAACACGCTCTAATTACATTAAAATATGGAATTA
1948411	-	1	1	3823	>100	65.14	1	EF2019	hypothetical protein	27	195	1	0	0	0	1	0	0	0		AGTTTGCTGAGATACTTTTTTTTCGATTTGTCATACGCTATACTTAAATTC
1949376	-	1	1	28.93	1.24	6.11	1	EF2020	hypothetical protein	14	813	0	1	0	0	1	0	0	0		AATCTTAAGTTGAAAGATATCGATAGTTAGTAGATAATTAAAATAAAACTA
1949384	-	1	1	63	7.44	4.02	1	EF2020	hypothetical protein	22	813	1	0	0	0	1	0	0	0		TTGAGGATAATCTTAAGTTGAAAGATATCGATAGTTAGTAGATAATTAAAA
1949783	+	1	1	839.54	33.64	66.31	1	orphan	orphan	NA	NA	0	0	0	0	1	0	0	0		TATATTTGTTTATTGTAAGACAAACACTTTAATCCCTGTTATACTCATTGA
1949936	+	1	1	10458.5	37.19	62.12	1	orphan	orphan	NA	NA	0	0	0	0	1	0	0	0		AAACAATCCAAATATCCGACAAAACTTGACAGCTATGTTACACTTGTTTTA
1949984	-	1	1	788.34	>100	>100	1	orphan	orphan	NA	NA	0	0	0	0	1	0	0	0		AAGCCACTAGAAATGGGATCTAGTGGCTAGGTAGCGTTAGTGAAAATCTCG
1950111	+	1	1	442	2.38	>100	1	orphan	orphan	NA	NA	0	0	0	0	1	0	0	0		GTGAATAAACGCTCTTTTATTCTTTATTCTTATTTGATATAATTTTTTAGG
1950779	-	1	1	235.66	3.56	4.03	1	orphan	orphan	NA	NA	0	0	0	0	1	0	0	0		AATGAAGGTGGGTATAGAAAACAAATTATCGATGCTGTAAAATAGTTTAAA
1951741	-	1	1	357	5.89	7.14	1	EF2022	hypothetical protein	33	924	1	0	0	0	1	0	0	0		AGTCAAGAAAAATGCTTGTTTTTCTGTCTTCTTTTTGATTTAATTATTTTA
1951822	-	1	1	251	>100	19.22	1	EF2022	hypothetical protein	114	924	0	1	0	0	1	0	0	0		AGTATTAGTTACACTTGACCGAACGTTCGTTCTCGTTTATAATATAAATTG
1952358	-	1	1	35	>100	12.41	1	EF2023	hypothetical protein	NA	291	0	0	1	0	1	0	0	0		TGGCGGAAAGTTGGCGGTTTTTATCAATATTTAGATGTTATTATGGTAGTG
1952877	+	1	1	177.81	5.83	26.6	1	EF2024	ArpU family transcriptional regulator	NA	417	0	0	0	1	1	0	0	1		TTAACAATAGAATCAAGTGAAATCGCTCCTTTTATGGTATAATAATTTATA
1952986	-	1	1	22.97	6.5	34	1	EF2024	ArpU family transcriptional regulator	144	417	1	0	0	0	1	0	0	0		GCTGAGAAGTGAATAGCTATTGGAATAGTATTCTTAGTATAATTTATATCA
1953002	+	1	1	1602.76	>100	57.93	1	orphan	orphan	NA	NA	0	0	0	0	1	0	0	0		AAATGCTTATTCTTTGCTCATCAGCGACTCCATATGATATAAATTATACTA
1953135	-	1	1	20.29	1.88	51.31	1	EF2024	ArpU family transcriptional regulator	293	417	0	1	0	0	1	0	0	0		ATGATGTGAAAGATGACGAATGGAAGATTGTAAAATATTGTAGAATTATTA
1953273	+	1	1	92897	>100	74.81	1	EF2025	hypothetical protein	NA	261	0	0	0	1	1	0	0	1		TTGGCATAGAAAGTATTTTCAAATCTATTTTTCAATGGTATAATCACTTTA
1953538	+	1	1	229	>100	>100	1	EF2025	hypothetical protein	NA	261	0	0	0	1	1	0	0	1		CAGCTGGCTTTTTTTGTTGCCTTAAATTTCATAGTAATGTATTATTAATTG
1954406	+	1	1	167.6	>100	54.59	1	EF2027	hypothetical protein	NA	858	0	0	0	1	1	0	0	1		GAACAATTCTTGTGGATGATACCAGTCGTTTAATTTGATATACTTAAGATA
1956941	+	1	1	114	>100	44.09	1	EF2032	hypothetical protein	NA	318	0	0	0	1	1	0	0	1		CTTCTCTACGATTCATTCACAAAACCTCTTTTCTGTGTTACAATTTTTCTA
1956941	+	1	1	114	>100	44.09	1	EF2033	hypothetical protein	NA	114	0	0	0	1	1	0	0	1		CTTCTCTACGATTCATTCACAAAACCTCTTTTCTGTGTTACAATTTTTCTA
1957293	+	1	1	68.06	>100	>100	1	EF2034	hypothetical protein	NA	339	0	0	0	1	1	0	0	1		ATCACAATCTGATTGTTCCAGTTTTTCTTTTGTTAGTGTATATTGGCTATG
1957458	+	1	1	5805.31	>100	>100	2	EF2036	hypothetical protein	283	189	1	0	0	0	1	0	0	1		TTTTTTAATCAATTTTTGAATTTTATCGTTCATTTTGGTATACTCTCCTTA
1957458	+	1	1	5805.31	>100	>100	2	EF2034	hypothetical protein	NA	339	0	0	0	1	1	0	0	1		TTTTTTAATCAATTTTTGAATTTTATCGTTCATTTTGGTATACTCTCCTTA
1957724	+	1	1	193	>100	9.42	1	EF2036	hypothetical protein	17	189	0	1	0	0	1	0	0	0		GTATTGCTTTCATATTTACCCTCCTATAATTTTTTTGATATAATTCAGTTG
1959310	+	1	1	238	>100	84.37	2	EF2040	Cro/CI family transcriptional regulator	200	342	1	0	0	0	1	0	0	1		GAATTTATAAAACTATTGACTTATGTATACAAATATTCTACAATCAGAACA
1959310	+	1	1	238	>100	84.37	2	EF2039	hypothetical protein	NA	192	0	0	0	1	1	0	0	1		GAATTTATAAAACTATTGACTTATGTATACAAATATTCTACAATCAGAACA
1959974	+	1	1	62.96	8.4	14	1	EF2041	hypothetical protein	NA	651	0	0	1	0	1	0	0	0		AAAAGTTGCTAATTACTATGGAATTGAACTAAAAGAGTTAAGATGGAAACA
1961236	+	1	1	35.26	>100	21.38	1	EF2043	phage integrase family site specific recombinase	101	1149	1	0	0	0	1	0	0	0		TACAAAACAAGAATTTGAAATAAAAAAACGTGAATTGTTACAATAAAAATA
1961300	-	1	1	306	>100	52.25	1	EF2042	hypothetical protein	NA	615	0	0	0	1	1	0	0	1		TTTAGTTTCGCCATATTTTCACGTCCTTTTCTTTGTGGTAAAATAGGCGTA
1961300	-	1	1	306	>100	52.25	1	EF2043	phage integrase family site specific recombinase	NA	1149	0	0	0	1	1	0	0	1		TTTAGTTTCGCCATATTTTCACGTCCTTTTCTTTGTGGTAAAATAGGCGTA
1965341	-	1	1	69	14	39.88	1	EF2046	competence protein	142	969	1	0	0	0	1	0	0	0		GAGAAATTTTTGAAAACTAAACGCAAGATTTTTTTAGTATAATACTAAGTG
1965363	+	1	1	30.92	>100	31	1	EF2047	amino acid permease	NA	1500	0	0	0	1	1	0	0	1		TCTTCCCCAAAATAGTGGAACTCCTAGACACTTAGTATTATACTAAAAAAA
1965534	+	1	1	18	5.5	>100	1	EF2047	amino acid permease	NA	1500	0	0	0	1	1	0	0	1		GAATTCCTAGAAGCGTAATCCCTATACCAATCAATGCTAGAATAGGCTGTG
1966873	-	1	1	152.64	1.97	40.33	1	EF2047	amino acid permease	NA	1500	0	0	1	0	1	0	0	0		TTGTGGTTTTCAAACTTGAAATTCTAAAAGAAATAGCTATACTGAAAAGAG
1967348	-	1	1	20.29	5.33	2.4	1	EF2048	23S rRNA (adenine(2503)-C(2))-methyltransferase RlmN	NA	1074	0	0	1	0	1	0	0	0		AGCAATTGATGAATACATTGAAAAAACCAACCGACGTGTTACATTTGAATA
1968163	-	1	1	2257	>100	31.48	1	EF2048	23S rRNA (adenine(2503)-C(2))-methyltransferase RlmN	31	1074	1	0	0	0	1	0	0	0		AGGCTCTTCGTGATATTGCATTCAAAGTGAGAATACGTTATAGTTATGAAG
1968644	+	1	1	54.45	>100	>100	1	EF2049	ABC transporter permease	NA	1830	0	0	0	1	1	0	0	1		ACAATACCGATAAATAGTCCGACAAAAAGAACTGGCGTATAATATTGCGTA
1970849	-	1	1	1479.1	37.6	44.58	1	EF2050	ABC transporter ATP-binding protein	24	750	1	0	0	0	1	0	0	0		TGTTATTCTTTTCTATTGTCGTTTTTTTTCGTTTTCGATACACTAAATGAG
1971672	-	1	1	701	13.09	12.73	1	EF2051	GntR family transcriptional regulator	28	702	1	0	0	0	1	0	0	0		TTTCAGCAAAGCATCATGTTATAATCATCATTTTCTGGTAAAATAGAAAGG
1972639	-	1	1	146.33	7.88	5.32	1	EF2052	cell division protein FtsK	NA	2424	0	0	1	0	1	0	0	0		CATGAAGTAAAATTAATGATGATTGACCCGAAAATGGTAGAATTGAATGTG
1974218	-	1	1	1840	64.45	34.44	1	EF2052	cell division protein FtsK	20	2424	1	0	0	0	1	0	0	0		AATGAGGTGGGCACTTTTGTTCGATTCCATTTTTATGTATAATGAGAAGTG
1975959	-	1	1	14262	>100	43.14	2	EF2055	pyridine nucleotide-disulfide family oxidoreductase	236	1212	1	0	0	0	1	0	0	0		GGCAAAGCAAGTTCTTTGAAATTATTCGTCGGATTAAATACAATAGCAATG
1975959	-	1	1	14262	>100	43.14	2	EF2056	1%2C4-dihydroxy-2-naphthoate octaprenyltransferase	NA	906	0	0	1	0	1	0	0	0		GGCAAAGCAAGTTCTTTGAAATTATTCGTCGGATTAAATACAATAGCAATG
1976746	+	1	1	4482	>100	25.73	2	EF2057	heptaprenyl diphosphate synthase%2C component II	33	981	1	0	0	0	1	0	0	1		TTAAAACTTAATTACTGTATTTCTGTCGCCAATTCGTATACAATCAAATAG
1976746	+	1	1	4482	>100	25.73	2	EF2056	1%2C4-dihydroxy-2-naphthoate octaprenyltransferase	NA	906	0	0	0	1	1	0	0	1		TTAAAACTTAATTACTGTATTTCTGTCGCCAATTCGTATACAATCAAATAG
1977745	-	1	1	3516.99	>100	36.22	1	EF2057	heptaprenyl diphosphate synthase%2C component II	NA	981	0	0	0	1	1	0	0	1		TCTATTTCAATTAATGGCAATTCTTCTATAAAACGTTTAAAATGAACGATG
1983924	-	1	1	833	21.83	6.07	1	EF2061	cytochrome d ubiquinol oxidase subunit I	156	1419	1	0	0	0	1	0	0	0		ATGCTTCTGTATTGTTTGGTTTCTGCCTCAGAAAGTTGTATACTTAGATTG
1984431	-	1	1	20.29	>100	1.56	1	orphan	orphan	NA	NA	0	0	0	0	1	0	0	0		AAATGGTGGGTTTTTCCGCCAAGAAGGAAAAAGTTTGGTATAATAAACGTG
1987557	-	1	1	42	15	1.84	1	EF2064	DNA topoisomerase III	28	2082	1	0	0	0	1	0	0	0		TATTCTCGGAATTTAGAGAAAATCGAACCAATATTTGGTATAATACGAAAA
1988049	-	1	1	5560.88	>100	9.5	1	EF2065	hypothetical protein	24	366	1	0	0	0	1	0	0	0		TCCGAAACCAAATCCTTGCAACTTTTTCAGAAAGTGACTATGATACCTACA
1988725	-	1	1	1248.9	92.75	41.35	2	EF2066	TetR family transcriptional regulator	33	570	1	0	0	0	1	0	0	1		CTATAATTTATAGTTTAAAAAGAGTCAATAGATATGATAAACTAATACTTG
1988725	-	1	1	1248.9	92.75	41.35	2	EF2067	hypothetical protein	NA	516	0	0	0	1	1	0	0	1		CTATAATTTATAGTTTAAAAAGAGTCAATAGATATGATAAACTAATACTTG
1988784	+	1	1	46.79	4.71	17.55	2	EF2067	hypothetical protein	41	516	0	1	0	0	1	0	0	1		GTTTATCATATCTATTGACTCTTTTTAAACTATAAATTATAGTTTATAATA
1988784	+	1	1	46.79	4.71	17.55	2	EF2066	TetR family transcriptional regulator	NA	570	0	0	0	1	1	0	0	1		GTTTATCATATCTATTGACTCTTTTTAAACTATAAATTATAGTTTATAATA
1988792	+	1	1	70.61	2.45	43.07	2	EF2067	hypothetical protein	33	516	1	0	0	0	1	0	0	1		TATCTATTGACTCTTTTTAAACTATAAATTATAGTTTATAATAATAATTTG
1988792	+	1	1	70.61	2.45	43.07	2	EF2066	TetR family transcriptional regulator	NA	570	0	0	0	1	1	0	0	1		TATCTATTGACTCTTTTTAAACTATAAATTATAGTTTATAATAATAATTTG
1990472	+	1	1	31.48	>100	14.89	2	EF2068	multidrug resistance protein	NA	1239	0	0	1	0	1	0	0	1		AATCAATCTTTCCAAGCGACAGGAAATGTGATTGGTCCTATGATTGGTTCA
1990472	+	1	1	31.48	>100	14.89	2	EF2069	hypothetical protein	NA	150	0	0	0	1	1	0	0	1		AATCAATCTTTCCAAGCGACAGGAAATGTGATTGGTCCTATGATTGGTTCA
1990647	-	1	1	22.97	2.14	45.61	2	EF2069	hypothetical protein	NA	150	0	0	1	0	1	0	0	1		AATATCCGCTTTTCTTTTTTGTTTTATATGCCTATTTTTTTTAAAATAAGA
1990647	-	1	1	22.97	2.14	45.61	2	EF2068	multidrug resistance protein	NA	1239	0	0	0	1	1	0	0	1		AATATCCGCTTTTCTTTTTTGTTTTATATGCCTATTTTTTTTAAAATAAGA
1991964	-	1	1	6141.54	53.05	84.71	1	EF2070	tRNA-specific 2-thiouridylase MnmA	65	1125	1	0	0	0	1	0	0	0		ATACGCCCGGCTTGCTTTACTTATTTCAAAAAAATAGTATAATGAAAAGCA
1992496	-	1	1	1584.09	>100	12.28	1	EF2071	hypothetical protein	27	345	1	0	0	0	1	0	0	0		GAAAAAATAATCTGATTGCGGCAGCTACAGGTTTTCGCTATAATGAAGATA
1993708	-	1	1	444	38	2.41	1	EF2072	class V aminotransferase	26	1146	1	0	0	0	1	0	0	0		AGAAAGTATTCTGATTTTGTGTTTTAAGCTTTTTATGCTAGAATAACGCCA
1994849	-	1	1	139	>100	>100	1	EF2073	ribose-phosphate pyrophosphokinase	36	975	1	0	0	0	1	0	0	0		ATTAAGGAGGATCCCATGATTTTTATGACAAAAAATGGTAGAATATGCATG
1994999	+	1	1	3650.9	>100	6.71	1	EF2074	ABC transporter ATP-binding protein	28	750	1	0	0	0	1	0	0	0		GCGCCTAAAAATTATTTGCATTTTCTTAAACTATCCCTTATACTGATTTTA
1999421	-	1	1	3552	>100	26.14	1	EF2078	hypothetical protein	18	108	1	0	0	0	1	0	0	0		TATAAACCAACGTGGCTTGCTTTCTTGTCATACTATGGTAGAATACAAGCA
2000703	-	1	1	194.82	>100	28.88	1	EF2079	M20/M25/M40 family peptidase	NA	1194	0	0	1	0	1	0	0	0		AGCCTGGGAAACATTTGGTAAAAAATAAAGGAGGCATTTATAATGAGTACA
2003659	-	1	1	136.12	9	5.47	1	orphan	orphan	NA	NA	0	0	0	0	1	0	0	0		AAATCAGTTTAAAATGAATAGAAATAAAAAAGCAGTGATATAGTAAGTACA
2004432	-	1	1	14783.4	63.08	36.34	1	EF2083	hypothetical protein	NA	207	0	0	0	1	1	0	0	1		TCTAAGAAAAACTGTTGACAATCTCTTTTTTCTCTAGTAAAGTGTAAATCA
2004553	+	1	1	4070.5	5.19	>100	2	tRNA-Thr-2	tRNA-Thr	127	73	1	0	0	0	1	0	0	0		TTACGAAAGAGCAATTGACAAACTTTCGTCTATACGTTATTCTATTTCTTG
2004553	+	1	1	4070.5	5.19	>100	2	EF2083	hypothetical protein	NA	207	0	0	1	0	1	0	0	0		TTACGAAAGAGCAATTGACAAACTTTCGTCTATACGTTATTCTATTTCTTG
2004895	+	1	1	6069.22	>100	78.58	1	EF2084	hypothetical protein	15	249	1	0	0	0	1	0	0	0		TTTATATTTCTTGATAGACAACACGAACGAAAGTTCGATATAATTGTATTA
2005410	-	1	1	57.85	5.53	2.22	1	EF2085	hypothetical protein	NA	969	0	0	1	0	1	0	0	0		CGAAGCCCGTTTGCAGGAGTGATTGGAAAGATTATTTGTATAATGTTAATA
2006028	-	1	1	324.99	>100	22.71	1	EF2085	hypothetical protein	NA	969	0	0	1	0	1	0	0	0		TGACCTCAAAAGATGTAGAAAAATTAAAAGTTATAGGATATTATCGAATTA
2006222	-	1	1	920	2.32	9.1	1	EF2085	hypothetical protein	77	969	1	0	0	0	1	0	0	0		AAATAAGTAAAAGCTATTGACAATATTTTAAAAGTATATTATTCTTTAAAA
2006405	-	1	1	11188.9	8.54	54.58	1	tRNA-Met-9	tRNA-Met	56	74	1	0	0	0	1	0	0	0		TGGTCGTTTTTTTTGTTGAAATTTGAAAATTAGTAAAGTAAAATTATTATA
2006417	+	1	1	112.3	40.5	68.5	1	tRNA-Met-9	tRNA-Met	NA	74	0	0	0	1	1	0	0	1		TTGAGGATAAAATAGTTCTTACTGGTTATAGCTTAATATATAATAATTTTA
2006502	-	1	1	59	6.3	76.57	1	tRNA-Met-9	tRNA-Met	153	74	0	1	0	0	1	0	0	0		TTTACATAAAAATTAATGAACTCAAAAAACAGATATTGTAATATTGATACA
2006789	-	1	1	328358	>100	>100	1	orphan	orphan	NA	NA	0	0	0	0	1	0	0	0		TTTTTATAAAAATAGTTGAAATATAAAAAAAGATGATTTAAAATATAGTTA
2007447	+	1	1	18.36	>100	>100	1	EF2086	endolysin	NA	987	0	0	0	1	1	0	0	1		AGGCAATTGACCATTTGACGTATATTGATACATTGAAATAAAATTCCAATA
2007855	-	1	1	28.93	3.83	22.8	1	EF2086	endolysin	NA	987	0	0	1	0	1	0	0	0		TTAACGTAGGTAAAGAAGGTGTCCCTGCAGATTTTGTTATAGTTAAAGCTA
2010234	-	1	1	19.14	>100	8.24	2	EF2091	hypothetical protein	18	489	1	0	0	0	1	0	0	0		ATGGAGTGTTTAAAGCAACTGTTGCAGAATTTTTCAAGTTTTCACATAGAA
2010234	-	1	1	19.14	>100	8.24	2	EF2092	hypothetical protein	NA	690	0	0	1	0	1	0	0	0		ATGGAGTGTTTAAAGCAACTGTTGCAGAATTTTTCAAGTTTTCACATAGAA
2013332	-	1	1	36.58	44	5.96	1	EF2093	endolysin domain-containing protein	NA	2577	0	0	1	0	1	0	0	0		ACTTATCATTGATCGCAGGCGGTTTTTTGCCAAGTGGTACAATGGGCAATA
2017789	+	1	1	47	21.5	>100	1	EF2096	tail protein	NA	5163	0	0	0	1	1	0	0	1		ATGCTGCTAACTTTTTGCTTAATTTATTTAACCAGAATATAGTAGTATCTG
2026158	-	1	1	28.07	5.71	10	2	EF2104	hypothetical protein	198	1179	1	0	0	0	1	0	0	0		AACTTTCCGAAAAAGAAGACCATACATTCGAACAACTTTATAATTTATCTA
2026158	-	1	1	28.07	5.71	10	2	EF2105	hypothetical protein	NA	1032	0	0	1	0	1	0	0	0		AACTTTCCGAAAAAGAAGACCATACATTCGAACAACTTTATAATTTATCTA
2027866	+	1	1	25	>100	>100	1	EF2108	hypothetical protein	NA	330	0	0	0	1	1	0	0	1		TAATTTTCGCCATAGTTTACACCCCCCTTCAATTATTCGATAATAAATTCA
2027866	+	1	1	25	>100	>100	1	EF2109	hypothetical protein	NA	582	0	0	0	1	1	0	0	1		TAATTTTCGCCATAGTTTACACCCCCCTTCAATTATTCGATAATAAATTCA
2033718	-	1	1	99	34.67	59.29	1	tRNA-Cys-2	tRNA-Cys	248	72	1	0	0	0	1	0	0	0		TTGCGGTTTTATGGCGGATAAAGTCATAAAAATGATGTTATTATACTAGTA
2033931	-	1	1	28282.6	>100	71.26	1	EF2115	ArpU family transcriptional regulator	NA	426	0	0	1	0	1	0	0	0		TGGCCCGATTGTCATTGATAAATAGACAACTATTGTATTATACTTACTGCA
2033957	+	1	1	25.52	18	>100	1	EF2115	ArpU family transcriptional regulator	NA	426	0	0	0	1	1	0	0	1		AAACATTAGTTTTCTTTTCAACACTGCAGTAAGTATAATACAATAGTTGTC
2034237	+	1	1	12110.4	>100	>100	1	EF2115	ArpU family transcriptional regulator	NA	426	0	0	0	1	1	0	0	1		AATATCAGGAAATAGCTGCATTTTTTATCCCTCCGTGATACAATATCTATG
2036345	+	1	1	76.32	>100	67	1	EF2120	hypothetical protein	NA	543	0	0	0	1	1	0	0	1		AAGCCATTTGTTATTCCTCCAACCTAAAAAATTAATGGTAAAATGAATGTA
2036345	+	1	1	76.32	>100	67	1	EF2121	hypothetical protein	NA	225	0	0	0	1	1	0	0	1		AAGCCATTTGTTATTCCTCCAACCTAAAAAATTAATGGTAAAATGAATGTA
2037239	+	1	1	25.12	>100	>100	1	EF2124	methyltransferase	NA	483	0	0	0	1	1	0	0	1		CCAGCTCTCAATAAATGCGGAGGATCAAATACAACATGATAGAATGAATTA
2042963	+	1	1	337	>100	>100	1	EF2134	hypothetical protein	NA	291	0	0	0	1	1	0	0	1		TGTTGTTTTTTTGCATTTAACTCCCTCCAAATTTATGTTATAATTTTCCTA
2042963	+	1	1	337	>100	>100	1	EF2135	hypothetical protein	NA	327	0	0	0	1	1	0	0	1		TGTTGTTTTTTTGCATTTAACTCCCTCCAAATTTATGTTATAATTTTCCTA
2044548	+	1	1	35.75	>100	>100	1	EF2139	hypothetical protein	NA	528	0	0	0	1	1	0	0	1		TCGTATAATTTGTTATTTCTATCCGACTGATATAGGTGTATTCTTTTAACA
2044548	+	1	1	35.75	>100	>100	1	EF2140	hypothetical protein	NA	303	0	0	0	1	1	0	0	1		TCGTATAATTTGTTATTTCTATCCGACTGATATAGGTGTATTCTTTTAACA
2044977	-	1	1	53	>100	>100	1	EF2141	Cro/CI family transcriptional regulator	35	213	1	0	0	0	1	0	0	0		AAGAGTACTTAGGGGTTGAATAAGTACGCGAAATGTATTATTATAAAAGTA
2045087	+	1	1	1785	>100	7.74	1	EF2142	Cro/CI family transcriptional regulator	14	360	1	0	0	0	1	0	0	0		CTTTTTTCAATATTCTTGGTATACGCATTTTGTAGTAGTATACTAAACTTA
2045919	+	1	1	374.85	4.76	4.37	2	EF2144	lipoprotein	39	861	1	0	0	0	1	0	0	0		ATCTATAAAAATTATCAAATAATTTTTAGGTGTGATGGTACAATTGGGGTA
2045919	+	1	1	374.85	4.76	4.37	2	EF2143	hypothetical protein	NA	468	0	0	1	0	1	0	0	0		ATCTATAAAAATTATCAAATAATTTTTAGGTGTGATGGTACAATTGGGGTA
2046927	-	1	1	21.25	>100	>100	1	EF2145	phage integrase family site specific recombinase	NA	1143	0	0	0	1	1	0	0	1		ATTTAAATACATTTAAGAACGATTTTTTATTGAATATGTTATAAGTAAGTA
2048190	-	1	1	24.15	>100	>100	1	EF2145	phage integrase family site specific recombinase	NA	1143	0	0	0	1	1	0	0	1		AAGAATATTGCTGTTTAATTAAAAACAATTCTATATGTTTTAATATATACA
2048402	+	1	1	1391.19	>100	48.39	1	EF2146	hypothetical protein	27	1491	1	0	0	0	1	0	0	0		AAATAACAAAAGCAATTTCTTCATTCCACTCGTTATGGTATATTTTAATTG
2049980	+	1	1	1160.42	>100	94.16	1	EF2147	hypothetical protein	140	192	0	1	0	0	1	0	0	0		CCAAAAACACTTCTTTTGCAATAAACGTGACTGTATGGTTTGATTAAGATG
2050101	+	1	1	1635	48.28	29.19	1	EF2147	hypothetical protein	19	192	1	0	0	0	1	0	0	0		AACAAAATTTTTGAGAAAAAACAGCTCGTTTTCTATGTTATGATAGAGAAG
2053156	-	1	1	1840.16	6.42	23.29	1	EF2150	FemAB family protein	NA	1281	0	0	1	0	1	0	0	0		TGAGGTAACTTTGTTTGAAAGAAAGCAAAAAGTAGGTTAAGCTGAAAAGTG
2053231	-	1	1	374	9.7	4.3	1	EF2150	FemAB family protein	73	1281	1	0	0	0	1	0	0	0		TTTCCGTTGAAAACTGTTTGCATTTTAGCAAAATTAGATATAATTAATAAG
2053569	+	1	1	56.33	>100	>100	1	EF2151	glucosamine--fructose-6-phosphate aminotransferase	NA	1809	0	0	0	1	1	0	0	1		GAACAATGCTAACTAAGGCAGAAAGTAACGGATGAACATCTGGAATAATCA
2055498	-	1	1	7485.36	11.99	82.73	1	EF2151	glucosamine--fructose-6-phosphate aminotransferase	263	1809	1	0	0	0	1	0	0	0		TTTTAGATTTTTGTTGACAAGTACCTACTTTTAATTGTATGATTGTTTATG
2058957	-	1	1	998	3.45	19.16	1	EF2154	hypothetical protein	91	552	1	0	0	0	1	0	0	0		AGCTCCGTCTATCATTGACATAGAGCGGTTAAAAGGGTACTATTTTAGAAG
2059595	-	1	1	108.04	5.25	1.72	1	EF2155		NA	1354	0	0	1	0	1	0	0	0		GCCAAGTATTTAGCTGAGAAAAAACGTTTGAAAAAAGATACAATCGTTACA
2060650	-	1	1	292.66	12.47	5.65	2	EF2155		201	1354	1	0	0	0	1	0	0	0		TACACCAGATGAGGTTGACGTTTCTTTGACCCCCGTGTACAATCAACAACA
2060650	-	1	1	292.66	12.47	5.65	2	EF2156	hypothetical protein	NA	1164	0	0	1	0	1	0	0	0		TACACCAGATGAGGTTGACGTTTCTTTGACCCCCGTGTACAATCAACAACA
2062515	-	1	1	952	20.43	50.69	1	EF2157	hypothetical protein	29	885	1	0	0	0	1	0	0	0		TTTCCGCTTGCGTTCTGTGATGAAAGAAAATAATGTGGTATACTTGTTAGG
2066422	-	1	1	19	15	3	1	EF2158	pyruvate ferredoxin/flavodoxin oxidoreductase family protein	50	3690	1	0	0	0	1	0	0	0		AAAATTGACAAAATCTTTCAAAATTTGTGAAATTCCGCTATAATAAACAAG
2068459	-	1	1	17516.4	11.71	31.98	1	EF2160	regulatory protein GlnR	21	384	1	0	0	0	1	0	0	0		TCTAACATAAGTTCTTGACAATTTGTCATTCTATTGTTATTCTAAGAAATA
2071577	-	1	1	80	29	>100	1	EF2163	glycerophosphoryl diester phosphodiesterase	15	747	1	0	0	0	1	0	0	0		TTTTTTCTACATTATTTGAACCCACCTCACTCCAATGGTACAATAAACAAG
2072480	+	1	1	18.36	20	>100	1	EF2164	hypothetical protein	NA	1812	0	0	0	1	1	0	0	1		CAAAACACTGTAAATTGGAGAAAACCTGATATTTACTTTATAATTTGGCAG
2073208	+	1	1	27	>100	>100	1	EF2164	hypothetical protein	NA	1812	0	0	0	1	1	0	0	1		AATTATACTTTTTATCTTGCTTTTGTAAAGTAAGTCTATAAACTAAATATG
2073963	-	1	1	78.27	7.13	5.94	1	EF2165	NAD-dependent epimerase/dehydratase	NA	975	0	0	1	0	1	0	0	0		TTATGCTGTGGATAAATTTGCTTCTGAAAAATATGTGTTAAACTATTGTCA
2074468	-	1	1	1906.12	22.44	42.55	1	EF2165	NAD-dependent epimerase/dehydratase	15	975	1	0	0	0	1	0	0	0		TGAAAAAACAAACTGTAGTCTTTGACACCTAAAAATGGTAAAATTAATGTA
2074472	-	1	1	110.14	58	18.89	1	EF2165	NAD-dependent epimerase/dehydratase	19	975	0	1	0	0	1	0	0	0		TTATTGAAAAAACAAACTGTAGTCTTTGACACCTAAAAATGGTAAAATTAA
2075291	-	1	1	18	2.31	1.89	1	EF2166	hypothetical protein	NA	1422	0	0	1	0	1	0	0	0		TTACTCCTGAAATAGTTGATAATATTAACATAGGTAGTAAACTAATGCTCA
2076034	+	1	1	297	12.04	>100	1	EF2166	hypothetical protein	NA	1422	0	0	0	1	1	0	0	1		CTAATTTTATATTTCATGATATGGTAGATATCTGTGCTAAAATAAAACTTG
2076034	+	1	1	297	12.04	>100	1	EF2167	glycosyl transferase group 2 family protein	NA	972	0	0	0	1	1	0	0	1		CTAATTTTATATTTCATGATATGGTAGATATCTGTGCTAAAATAAAACTTG
2077692	-	1	1	217.37	22.27	11.69	1	EF2168	licD1 protein	NA	825	0	0	1	0	1	0	0	0		GTCGATCTAACAACTTGCATTATACATTGTTTTATGGAACATTGATTGGTG
2077732	+	1	1	49.34	22	>100	1	EF2168	licD1 protein	NA	825	0	0	0	1	1	0	0	1		TGACGTTCTACACCAATCAATGTTCCATAAAACAATGTATAATGCAAGTTG
2082187	-	1	1	275.34	23.73	10.16	1	EF2172	2-C-methyl-D-erythritol 4-phosphate cytidylyltransferase	98	705	0	1	0	0	1	0	0	0		GTCTACGATAAATTATTGAAACTTACTGATAGTTATGAGAAAATGTAAAAG
2082328	+	1	1	33.17	6.35	17.89	1	EF2173	ISEf1%2C transposase	35	1179	1	0	0	0	1	0	0	0		AAATGAAAAAATCCATACAAAAAAGGAAGTCGCTTCTGTAGAATAAAGTTA
2082362	-	1	1	2204.81	>100	80.15	2	EF2172	2-C-methyl-D-erythritol 4-phosphate cytidylyltransferase	273	705	1	0	0	0	1	0	0	1		TCGCCTTTAGTGACTAGAGTTTGCACAATTTCTGTAGTAAAATCATTCATA
2082362	-	1	1	2204.81	>100	80.15	2	EF2173	ISEf1%2C transposase	NA	1179	0	0	0	1	1	0	0	1		TCGCCTTTAGTGACTAGAGTTTGCACAATTTCTGTAGTAAAATCATTCATA
2083983	+	1	1	36	6.67	43.33	1	EF2174	hypothetical protein	NA	2682	0	0	0	1	1	0	0	1		GCAGTTAAATACCCTTGTTTCGTCTTTAACCTTGGTATACCATTGTTTGTA
2085833	+	1	1	23.82	>100	>100	1	EF2174	hypothetical protein	NA	2682	0	0	0	1	1	0	0	1		TGTAAGCGTTGGATCTTCCGCATCATTAAACATTATGGTATTTTTATCTAA
2086698	-	1	1	808	5.06	80.7	1	EF2174	hypothetical protein	115	2682	1	0	0	0	1	0	0	0		TTAAAAAAGCGTAATTGAATTTGAAATAAAGGTATGAGATAATAATTGGTG
2087384	-	1	1	28.02	3.42	1.92	1	EF2175	licD-like protein	NA	849	0	0	1	0	1	0	0	0		GTTATCCATTGTTAGTTGCTTCAAAAACTTATAATGATCATAATTCATTTA
2088487	-	1	1	1579.58	4.04	>100	1	EF2176	glycosyl transferase group 2 family protein	38	759	1	0	0	0	1	0	0	0		GGAAACAAGGAACGTTGAAATAATAAAAGAGCTATGCGATAATATAAACTG
2090033	-	1	1	1518	4.76	17.77	1	EF2177	sugar transferase	52	1398	1	0	0	0	1	0	0	0		TCATCCTATAGAACTTTCTTGTCCGCTGACATTATGGTAATATAGGGGTTG
2092241	-	1	1	2124.31	93.48	30.05	1	EF2179	hypothetical protein	NA	1971	0	0	1	0	1	0	0	0		AAATCAAAGAAAACATTTACGGTTTTGTCTTATTCGTGTATTGTTTATTTA
2092733	-	1	1	2313.18	>100	38.11	1	EF2179	hypothetical protein	NA	1971	0	0	1	0	1	0	0	0		GCTTAGGTTTTTTAGTGGGAATTTATAATTATTTCTATTATCATAGTAGTG
2098673	+	1	1	30	>100	>100	1	EF2181	glycosyl transferase group 2 family protein	NA	3144	0	0	0	1	1	0	0	1		CCAAATTCCAAGACATCACTATTTTCTTTGATTTGTGCTACGATTTTCCCA
2098673	+	1	1	30	>100	>100	1	EF2182	ABC transporter ATP-binding protein	NA	1218	0	0	0	1	1	0	0	1		CCAAATTCCAAGACATCACTATTTTCTTTGATTTGTGCTACGATTTTCCCA
2098891	-	1	1	85.02	15.67	3.46	2	EF2181	glycosyl transferase group 2 family protein	174	3144	1	0	0	0	1	0	0	0		TGGCGTGCAAATTCCTTGGAAAAAAGGACGGAATGTTTTTTATTTAGAATA
2098891	-	1	1	85.02	15.67	3.46	2	EF2182	ABC transporter ATP-binding protein	NA	1218	0	0	1	0	1	0	0	0		TGGCGTGCAAATTCCTTGGAAAAAAGGACGGAATGTTTTTTATTTAGAATA
2100802	-	1	1	423	27.44	38.91	1	EF2183	ABC transporter permease	71	795	1	0	0	0	1	0	0	0		AAAAGGGGTCTACTATTGAAAAGCTAGGCGTTTATCGATAAAATAGAAATG
2100931	+	1	1	935	96	67.2	1	EF2184	hypothetical protein	48	342	1	0	0	0	1	0	0	0		ATATTAAAAAATCTTGTCCAATTTTTAGGAGATTATGCTACAATAATGGAG
2101562	+	1	1	33.17	6.35	17.89	1	EF2185	ISEf1%2C transposase	35	1179	1	0	0	0	1	0	0	0		AAATGAAAAAATCCATACAAAAAAGGAAGTCGCTTCTGTAGAATAAAGTTA
2101596	-	1	1	2204.81	>100	80.15	1	EF2185	ISEf1%2C transposase	NA	1179	0	0	0	1	1	0	0	1		TCGCCTTTAGTGACTAGAGTTTGCACAATTTCTGTAGTAAAATCATTCATA
2104275	+	1	1	4321.16	>100	68.8	1	EF2187	IS256%2C transposase	NA	1173	0	0	0	1	1	0	0	1		ATATTCAATAATGCTTTGAATCTCTTCGCTTTTCAGTGTAAAATGTACTTG
2104313	-	1	1	48.02	2.32	2.42	1	EF2187	IS256%2C transposase	32	1173	1	0	0	0	1	0	0	0		TGTAAAAGTAAAAAGGCCATATAACAGTCCTTTTACGGTACAATGTTTTTA
2109214	-	1	1	26	1.79	1.56	1	EF2194	glucose-1-phosphate thymidylyltransferase	NA	867	0	0	1	0	1	0	0	0		GGTTACCATGTAAATGATCCAGAGCGTTTCGGTGTGGTAGAATTTGATGAA
2109715	-	1	1	314	5.91	3.73	1	EF2194	glucose-1-phosphate thymidylyltransferase	52	867	1	0	0	0	1	0	0	0		ATTTACGTAAAAAACATGACAAACCCTATGCTTAATGCGATAATAGGGAAG
2112025	+	1	1	62.1	>100	>100	1	EF2197	glycosyl transferase group 2 family protein	NA	789	0	0	0	1	1	0	0	1		GCTGTTTCAGAATGATTGTCATAGATATGAATATCATAGATACTATCAGTA
2112186	-	1	1	169	2.41	2.81	1	EF2197	glycosyl transferase group 2 family protein	69	789	1	0	0	0	1	0	0	0		AAATCTTTAGGTTGCTTTGCGAGAGCGTAAACCTATGATATAATTCCATTA
2113400	-	1	1	868	7.63	16.1	1	EF2198	glycosyl transferase family protein	25	1137	1	0	0	0	1	0	0	0		AACACATGTTTCAGCTTGTAAATGCTTCAGTTTACGGTATAATATACCCTG
2113693	+	1	1	39	>100	>100	1	EF2199	ribonuclease BN	NA	909	0	0	0	1	1	0	0	1		AAACTCCCGATGATTTGATAACTTGCGATTCTAGAACTAAAATATTTTACG
2113724	+	1	1	21.5	1.6	>100	1	EF2199	ribonuclease BN	NA	909	0	0	0	1	1	0	0	1		TAGAACTAAAATATTTTACGTACAAACCAAAAATTTGTGATAATAGCATCC
2114502	-	1	1	146	7.04	5.82	2	EF2199	ribonuclease BN	108	909	1	0	0	0	1	0	0	0		CTTGGCGCATGAAAATGGACCCAAATGGTTGGACTGCTTATACTGAAGATG
2114502	-	1	1	146	7.04	5.82	2	EF2200	methionine aminopeptidase	NA	765	0	0	1	0	1	0	0	0		CTTGGCGCATGAAAATGGACCCAAATGGTTGGACTGCTTATACTGAAGATG
2115201	-	1	1	923.91	18.13	4.36	1	EF2200	methionine aminopeptidase	27	765	1	0	0	0	1	0	0	0		AAATTGGTGTTTGAACAATCTTTTTTGCAAAAAATGTGATAAAATAATTTG
2115322	+	1	1	334	7.42	2.58	1	EF2201	flavodoxin	27	444	1	0	0	0	1	0	0	0		AGCACTCGCTAGTCTTTTATAAGAAATGCGCATCTGCTATAATAAGTGACA
2116161	-	1	1	23	4.29	5.32	1	EF2202	tspO protein	NA	474	0	0	1	0	1	0	0	0		CCGCCAGGCTGGTTATTTGGACCAGTGTGGTTGGTGTTGTATATTTTTATG
2116237	-	1	1	17.87	4.5	3.58	1	EF2202	tspO protein	NA	474	0	0	1	0	1	0	0	0		ACTAGGGCTCTTGTCGGGCTTATTTTCAGTAAATGCGAGAGAATATTATCA
2116364	-	1	1	837.13	9.59	17.7	1	EF2202	tspO protein	24	474	1	0	0	0	1	0	0	0		TGTTAAGTGTATTAATGGTAGATTATTCGCAACCATGCTACAGTAAAGAAG
2117122	-	1	1	36093.8	>100	39.47	1	EF2203	TetR family transcriptional regulator	52	573	1	0	0	0	1	0	0	0		AAGAGTTGTTCTAATTTTGCATAATAGAAAAATCGTGTTACAATAACCATA
2117286	+	1	1	722	>100	26.51	1	EF2204		35	1238	1	0	0	0	1	0	0	0		AAAGGCTTTATTTCGTTGAGTTCCCCGCTCTTCCGTGTTATGATATGAGCA
2118737	+	1	1	26	>100	27.65	1	EF2205	hypothetical protein	81	381	1	0	0	0	1	0	0	0		TGCTAAAAAATCAATTGCATTCGAAGGACCTTTAACGTTATAATCAAATTG
2119382	-	1	1	10318	3.56	57.93	1	orphan	orphan	NA	NA	0	0	0	0	1	0	0	0		ATCAAAAGAAAGACTAGTCAAAAGAATAAAAATACGTTATACTAGGTTTTG
2119979	-	1	1	178	5.68	7.85	2	EF2206	cytidine/deoxycytidylate deaminase	42	522	1	0	0	0	1	0	0	1		ATTTTCAATAATCATAGACACACCTCACTGATTTATTGTACCATGAAGCAA
2119979	-	1	1	178	5.68	7.85	2	EF2207	Fis family DNA-binding protein	NA	852	0	0	0	1	1	0	0	1		ATTTTCAATAATCATAGACACACCTCACTGATTTATTGTACCATGAAGCAA
2120002	+	1	1	2205.61	14.54	50.14	2	EF2207	Fis family DNA-binding protein	13	852	1	0	0	0	1	0	0	1		TCGGCTTTTTCCCACTAAACTTCTGTCTTGCTTCATGGTACAATAAATCAG
2120002	+	1	1	2205.61	14.54	50.14	2	EF2206	cytidine/deoxycytidylate deaminase	NA	522	0	0	0	1	1	0	0	1		TCGGCTTTTTCCCACTAAACTTCTGTCTTGCTTCATGGTACAATAAATCAG
2122159	-	1	1	1316.8	68.37	1.55	1	EF2209	hypothetical protein	26	339	1	0	0	0	1	0	0	0		TAAAGGTCTTTCTATTACGCATAAAAGTAATAATATGTTATGATTAAAGTA
2123108	+	1	1	148	17.44	16.7	1	EF2211	hypothetical protein	12	354	1	0	0	0	1	0	0	0		AACGGAAAAAAATATGGCAAATTTCCTAAAAAAAAGGCATACTATTCCTTG
2123204	-	1	1	55	2.57	>100	2	EF2210	hypothetical protein	283	705	1	0	0	0	1	0	0	1		TTTTTCATCTTTCTTTTCACCAGATGTTGTGATTTGTGTATAATAGGCTTC
2123204	-	1	1	55	2.57	>100	2	EF2211	hypothetical protein	NA	354	0	0	0	1	1	0	0	1		TTTTTCATCTTTCTTTTCACCAGATGTTGTGATTTGTGTATAATAGGCTTC
2123822	-	1	1	328	83	25.08	1	EF2212	hypothetical protein	NA	1005	0	0	1	0	1	0	0	0		ATGAGTTTGAACTAATGGCTTCTGTAAAAGAAGCGGTGTATGATAGCATTG
2124538	-	1	1	541.02	5.33	42.06	1	EF2212	hypothetical protein	23	1005	1	0	0	0	1	0	0	0		TTTTTATAGAAACTATTGGCTTTTTTCTCTCTTTCAGTTAGACTAAAAAGG
2126150	-	1	1	2822.78	93.96	25.63	1	EF2213	PTS system transporter subunit IIBC	41	1467	1	0	0	0	1	0	0	0		TTCGAAAGAAAGCGCTTGCCAAAAAAAGAATAATCGAGTATGATGTATATA
2126295	+	1	1	19	3.11	7.44	1	EF2214	glyoxylase	26	381	1	0	0	0	1	0	0	0		AGTCAAACAGAACGCTTTTTTAGCTGCTTCTTTATTGCTATACTACAGAGG
2128376	-	1	1	38	39	>100	1	EF2216	hypothetical protein	15	1113	1	0	0	0	1	0	0	0		TGGTATATTCAATTTGAAGAGGGAATTGACAAGCATGTTACAATGGATAAG
2128498	+	1	1	318.18	25.93	33.7	1	EF2217	alpha-1%2C2-mannosidase	36	2142	1	0	0	0	1	0	0	0		AAGCGAATAAACACGCTTTCATTTCTTGTTTTTTGTGCTATAATCAGCCTA
2134146	-	1	1	152	3.98	28.93	2	EF2219	sensor histidine kinase	225	1713	1	0	0	0	1	0	0	0		TGTTTCCCTAATACTCGTTATTTTTTACATTTATATGCTACTATATGAAGG
2134146	-	1	1	152	3.98	28.93	2	EF2220	hypothetical protein	NA	636	0	0	1	0	1	0	0	0		TGTTTCCCTAATACTCGTTATTTTTTACATTTATATGCTACTATATGAAGG
2134250	-	1	1	38	>100	40.41	1	EF2220	hypothetical protein	NA	636	0	0	1	0	1	0	0	0		TTTTTACTTTTTCTCTTCACTTTAGGATTTGTTTTTTATAATATTTATTTA
2135193	+	1	1	143.78	>100	>100	1	EF2221	ABC transporter substrate-binding protein	NA	1467	0	0	0	1	1	0	0	1		AGTGGACGAGAAACAAGTGGTTTGCCAGCAGCTTGTGTTAAGATTGTATCA
2136512	-	1	1	97	>100	45.61	1	EF2222	ABC transporter permease	NA	924	0	0	1	0	1	0	0	0		ATTTGGGCGTTAATTTTGCCTTTAGCTTTAGGACCATTTAATATTTTAGTG
2136881	-	1	1	145.48	>100	71.26	1	EF2222	ABC transporter permease	NA	924	0	0	1	0	1	0	0	0		ATTTTTGCTATTTCCTGTGTGGTTCCGTTTTTCTTTGTTATTATGATTTCA
2137622	+	1	1	266.28	>100	36.32	1	EF2223	ABC transporter permease	NA	939	0	0	0	1	1	0	0	1		TCCAAGATAAGAAATATGGTAGCAATGACATCGTGTGATAAACTTTAACCA
2141698	+	1	1	27.05	>100	>100	1	EF2224	cell wall surface anchor family protein	NA	4500	0	0	0	1	1	0	0	1		ATCCTTTGTAACAACAAACAAACTCCAACCACTAAAGTTATAATATTGATA
2141803	+	1	1	18.72	>100	>100	1	EF2224	cell wall surface anchor family protein	NA	4500	0	0	0	1	1	0	0	1		CGCACTTTTATCCCCTTGTAAAATTGAAGTTACATCTGCATAATTAGAAAA
2142506	+	1	1	31	>100	>100	1	EF2224	cell wall surface anchor family protein	NA	4500	0	0	0	1	1	0	0	1		GTTTCCTGTTTTTCCTTCGAAACCGACTCTTTATCTGCTAGTATATCTTTA
2143192	-	1	1	167	8.65	23.44	1	EF2224	cell wall surface anchor family protein	174	4500	1	0	0	0	1	0	0	0		ATATCGGGTTTTTTCTTTTTTTAGCTAATATAATGTGTTACTTTTTGATTA
2143860	-	1	1	18.36	3.71	2.28	1	EF2225	MerR family transcriptional regulator	NA	768	0	0	1	0	1	0	0	0		AAACATTGGTTTTTTCAGATGAACCAATTCCTTTTGATAAAATTGTTGTTG
2144271	-	1	1	156	40	48.33	1	EF2225	MerR family transcriptional regulator	12	768	1	0	0	0	1	0	0	0		CACGTTCAAGTAACTTGAATGTCAACAGTAGAAATGCTAAACTTTTTGATG
2158623	+	1	1	45.94	15	61	1	EF2235	glucuronyl hydrolase	NA	1143	0	0	0	1	1	0	0	1		CATAATACTCTTGCTTGCCAGTCATTTTTGCTGCAAAGTATAATAATGGTA
2161435	+	1	1	284.15	7.09	12.76	1	EF2238	LacI family sugar-binding transcriptional regulator	30	1062	1	0	0	0	1	0	0	0		AAAAAGCTTTTTCTTGCTTTTTTTTACTAAAAAGAAATATACTATATGCTA
2161447	+	1	1	132.36	1.39	12.95	1	EF2238	LacI family sugar-binding transcriptional regulator	18	1062	0	1	0	0	1	0	0	0		CTTGCTTTTTTTTACTAAAAAGAAATATACTATATGCTATAATAGTACTTG
2164381	-	1	1	41.69	7.2	3.5	1	EF2240	phage integrase family site specific recombinase	NA	1149	0	0	1	0	1	0	0	0		GTTGTGGCATTTTGGACTGTTGATGAATTCAAGAAAGTATATAATTGTTCA
2165154	-	1	1	16486.6	>100	64.95	2	EF2240	phage integrase family site specific recombinase	183	1149	1	0	0	0	1	0	0	0		CATTTTTTATAAGAGCTGACAGCTGAAAAAGAAGGTGGTAGAATGAAGACA
2165154	-	1	1	16486.6	>100	64.95	2	EF2241	hypothetical protein	NA	186	0	0	1	0	1	0	0	0		CATTTTTTATAAGAGCTGACAGCTGAAAAAGAAGGTGGTAGAATGAAGACA
2169621	-	1	1	23.82	>100	4.68	1	EF2248	hypothetical protein	NA	3015	0	0	1	0	1	0	0	0		GAGGAGCAAAAAGATAAAGGGAATCAAACAAATGATTTAGAGTTATTATCA
2170410	-	1	1	33.81	23	5.33	1	EF2248	hypothetical protein	NA	3015	0	0	1	0	1	0	0	0		TTAGATGTATCAAAGTTTGATACAAGTAAAGTAACCGGTATGATTTATATG
2171408	-	1	1	27.83	>100	7.93	1	EF2248	hypothetical protein	NA	3015	0	0	1	0	1	0	0	0		TTGATACGAGTCAAGTGACTAATATGAGTATGATGTTTTATAATTGTCGTG
2172552	+	1	1	24	25	>100	1	EF2249	hypothetical protein	NA	219	0	0	0	1	1	0	0	1		AGTTTAGAAAATACTGTAACTGTTCTTGCCAGTTGAGATATAATAGAACAG
2174433	+	1	1	30.92	>100	>100	1	EF2250	hypothetical protein	NA	1944	0	0	0	1	1	0	0	1		AAGCTATCTAAATTTTTATTAGTGACAGTAATTTTTGTTAAACTTGACATA
2177091	+	1	1	932	35.52	12.91	1	orphan	orphan	NA	NA	0	0	0	0	1	0	0	0		GTTAATACCAATTTTTTCAAAAAAGATTAGATTGATGGTAAAATGTAATGG
2177818	-	1	1	52.75	13.4	>100	1	EF2255	phage integrase family site specific recombinase	NA	1110	0	0	1	0	1	0	0	0		TCAGTTATTGTCGCTTTACATACCGGCTTACGTATAGGAGAATTAGCTGCG
2178627	+	1	1	75590.7	>100	65.19	1	orphan	orphan	NA	NA	0	0	0	0	1	0	0	0		TTATTTTACTTTTTGTTGACACATATTTTGAAGTAGATTATAATTTTATTG
2180889	+	1	1	308.19	>100	21.87	2	EF2259	phosphosugar-binding transcriptional regulator	25	693	1	0	0	0	1	0	0	1		TGCCCAAGGATCTTGAATAAATTTTTTTTCTGTCATGTTATAATACTCCTA
2180889	+	1	1	308.19	>100	21.87	2	EF2258	hypothetical protein	NA	618	0	0	0	1	1	0	0	1		TGCCCAAGGATCTTGAATAAATTTTTTTTCTGTCATGTTATAATACTCCTA
2181631	-	1	1	21.27	>100	>100	1	EF2259	phosphosugar-binding transcriptional regulator	NA	693	0	0	0	1	1	0	0	1		TTAGTAGATAAATGCTTACAATTTTTTTCAAGCAATTTATACTAAGGATTA
2181818	+	1	1	1656.86	>100	38.81	1	EF2260	hypothetical protein	34	558	1	0	0	0	1	0	0	0		TCTCTTTAAAAGTTGCTTGAATTTAAAATCTTTAGTGATAGAATTCATTTG
2182469	+	1	1	25.52	16	>100	1	EF2261	hypothetical protein	296	156	1	0	0	0	1	0	0	0		TAAAAGAATATAATTTAACAGTGAAGTAATTTCTTTGTAAAATAGTAATTA
2182608	-	1	1	56.15	1.63	>100	1	orphan	orphan	NA	NA	0	0	0	0	1	0	0	0		GTTGCTAGAAGTGTATTTCTATTTAAGCGATTTTAACTGGTATAATAGAAT
2190868	+	1	1	63	64	71.83	1	EF2269	PTS system transporter subunit IID	NA	816	0	0	0	1	1	0	0	1		ATGATCGTGTATAAATAACTTACCCCTTGATAAGATGTATAATTAAAAGCG
2190868	+	1	1	63	64	71.83	1	EF2270	PTS system transporter subunit IIC	NA	816	0	0	0	1	1	0	0	1		ATGATCGTGTATAAATAACTTACCCCTTGATAAGATGTATAATTAAAAGCG
2193523	-	1	1	55.3	66	>100	1	EF2272	glucuronyl hydrolase	41	1188	1	0	0	0	1	0	0	0		TTTTTTAGAAAGCGGTTTACAAATCTGAATCAGTATTGTATGATGTAATCA
2194411	-	1	1	4621.25	14.45	40.47	1	EF2273	GntR family transcriptional regulator	28	738	1	0	0	0	1	0	0	0		TATTACTCATTCTATTTACATAAATATAAAAGTTCTTTACAATGAAGATTA
2194578	+	1	1	197.37	63.67	31.11	1	orphan	orphan	NA	NA	0	0	0	0	1	0	0	0		TTGGGAATTGATTTCAATAAATTTGAGTTCTTTTTTAGTATAATTAGCTTA
2194812	+	1	1	1420.17	31.16	>100	1	EF2275	hypothetical protein	67	222	1	0	0	0	1	0	0	0		GTTCATTGATTCACTTGACTAAATCAAAATTCACTACTACACTAGATACTG
2196992	+	1	1	25	>100	14.36	1	orphan	orphan	NA	NA	0	0	0	0	1	0	0	0		TTCAAAATCTATCCTTTACTCTTTTATCTGTAGTGCTAATATAAATGATTG
2199952	+	1	1	31	4.1	2.85	1	EF2279	hypothetical protein	NA	2115	0	0	0	1	1	0	0	1		ATAATGTCGCCTAATTTGAAATAAATCCCGGCAAAGGTTACAATTTGTAGA
2204047	+	1	1	912.5	>100	40.57	2	EF2282	hypothetical protein	19	615	1	0	0	0	1	0	0	1		TCTCCAAATATATTGTTTTTTAAATTAAATATTCTGTTATAATTAAAATTA
2204047	+	1	1	912.5	>100	40.57	2	EF2281	hypothetical protein	NA	390	0	0	0	1	1	0	0	1		TCTCCAAATATATTGTTTTTTAAATTAAATATTCTGTTATAATTAAAATTA
2205710	+	1	1	135.25	>100	>100	1	EF2283	resolvase family site-specific recombinase	NA	1614	0	0	0	1	1	0	0	1		CCCATACGTTTCTGCGCTTCGTCAAACAGTTCCCGTGATACAATAGGTTCG
2206625	-	1	1	4332	>100	11.41	1	EF2283	resolvase family site-specific recombinase	52	1614	1	0	0	0	1	0	0	0		CAGCAGGCTGTCAGCTTGACTTTAACGCTTTAATGTGGTATAGTATAGATG
2210696	+	1	1	23.82	>100	>100	1	EF2290	ECF subfamily RNA polymerase sigma factor	NA	381	0	0	0	1	1	0	0	1		AGAGAGGTCAAAAATTGACGAGGTAGAGAAAATATTTGAAAATATTTTTTA
2211588	+	1	1	6443	>100	22.96	1	EF2291	Cro/CI family transcriptional regulator	13	366	1	0	0	0	1	0	0	0		ACAACTCTAAGGGAGTACCAAAATACAAATTGGTACGATAGAATATATATG
2215615	+	1	1	90.18	54	>100	1	EF2296	vancomycin B-type resistance protein VanW	NA	828	0	0	0	1	1	0	0	1		GAACACCTTGTTTTCTTGGTATATCATGTCAAATCCGGTATTGTGGTTGTA
2219063	-	1	1	413.46	49.43	6.22	1	EF2300	streptomycin resistance protein	32	189	0	1	0	0	1	0	0	0		CTTACTATTTTTGAATGGAATTTAGAGAAAATTTAACTTATAATAAGAGCA
2219217	-	1	1	2428.03	>100	25.09	1	EF2300	streptomycin resistance protein	186	189	1	0	0	0	1	0	0	0		TTAATTATCATTATCTTGATTTAATTTGTTTAAACGGATACTATAGATGCA
2221470	+	1	1	163	>100	87.21	2	EF2304	Cro/CI family transcriptional regulator	89	276	1	0	0	0	1	0	0	1		GACTGCTGACGGGTGCGGTTTTTCATAATCTTTCGTGGTAAAATATTAGAG
2221470	+	1	1	163	>100	87.21	2	EF2303	hypothetical protein	NA	1413	0	0	0	1	1	0	0	1		GACTGCTGACGGGTGCGGTTTTTCATAATCTTTCGTGGTAAAATATTAGAG
2221570	+	1	1	862	4.69	7.78	2	EF2304	Cro/CI family transcriptional regulator	NA	276	0	0	1	0	1	0	0	1		AGTAGCATGGGTAGCCTACTTTTGCAAGCCATATTTTGTATGCTTGATACA
2221570	+	1	1	862	4.69	7.78	2	EF2303	hypothetical protein	NA	1413	0	0	0	1	1	0	0	1		AGTAGCATGGGTAGCCTACTTTTGCAAGCCATATTTTGTATGCTTGATACA
2224251	-	1	1	28	2.4	2.32	1	EF2307	hypothetical protein	NA	9522	0	0	1	0	1	0	0	0		GCAGGCACGAATGTGCAGAACCGCATTGTCGCGTCCCATGACCTGGATTGC
2228261	-	1	1	18	1.42	2.03	1	EF2307	hypothetical protein	NA	9522	0	0	1	0	1	0	0	0		CAGAGCCGGAAATTTTTCCAGAGAAGGACGTTTCTCCAGAACAGGAAGCAC
2229321	+	1	1	87.5	>100	>100	1	EF2307	hypothetical protein	NA	9522	0	0	0	1	1	0	0	1		CCGGTGGGTTCTGCGCCCGCCTTTTGCGCGGGGGATGGTACAATATTGCTG
2229745	-	1	1	36.58	3.53	1.43	1	EF2307	hypothetical protein	NA	9522	0	0	1	0	1	0	0	0		TCCTGAACCGGAGCCGGAACTTTCGCAGGCAGAAACCGGCGCATCTGAAAC
2231879	-	1	1	26294	>100	13.84	1	EF2307	hypothetical protein	NA	9522	0	0	1	0	1	0	0	0		ATCCCGAAAAACCACTTGCAAAAGAACCGGTGATCGGTTATACTAAAGTCA
2231880	+	1	1	1204.66	33.46	38.63	1	EF2307	hypothetical protein	NA	9522	0	0	0	1	1	0	0	1		TGTATGCTCCTTTCTTCGCTTTCGCGTTTTAATGTGTTAAACTGTTCCTTG
2233230	-	1	1	6250	>100	38.65	2	EF2308	hypothetical protein	224	102	1	0	0	0	1	0	0	0		AGGCATGGCGGCTGATTGTTCCCGCTGTCCGGCTGTGGTATAATCAAATCC
2233230	-	1	1	6250	>100	38.65	2	EF2309	hypothetical protein	NA	219	0	0	1	0	1	0	0	0		AGGCATGGCGGCTGATTGTTCCCGCTGTCCGGCTGTGGTATAATCAAATCC
2247552	+	1	1	69	70	74.45	1	EF2322	hypothetical protein	NA	1305	0	0	0	1	1	0	0	1		CCGAATAGGTCAGAACCGGCTCCCTTGTCTGTGTGTGGTAGAATTGCAGTG
2259162	-	1	1	28.98	>100	34.2	1	EF2335	hypothetical protein	NA	501	0	0	1	0	1	0	0	0		TTTCGAGGAAATGGTGGAGCATGTGGATGATATTGTGTATTATCCAGATTG
2264125	-	1	1	557	>100	49.45	1	EF2342	hypothetical protein	42	459	1	0	0	0	1	0	0	0		AATATAACATAAAAAAGATTTTCGCCTTCTTTTTGTGATAAAATTACTATA
2272647	-	1	1	166.75	29	11.94	1	EF2349	hypothetical protein	NA	1380	0	0	1	0	1	0	0	0		TCCTACTGAAGTAATCAATTATTTTGGTAAAAAGTATTATAATCAATTACA
2274529	-	1	1	678.04	>100	84.93	2	EF2350	Cro/CI family transcriptional regulator	26	930	1	0	0	0	1	0	0	0		AAAGGAATAATTTCCTTGAGGATTTTTACTTGTCAGCGTATGATGAAAGCA
2274529	-	1	1	678.04	>100	84.93	2	EF2351	hypothetical protein	NA	207	0	0	1	0	1	0	0	0		AAAGGAATAATTTCCTTGAGGATTTTTACTTGTCAGCGTATGATGAAAGCA
2276654	-	1	1	390	7.09	22.99	1	EF2352	GTP-binding protein LepA	117	1836	1	0	0	0	1	0	0	0		TAAAAGGGAAGTGCTTTAAATCTTCTTCAAAAATTGGTATAATGAAAAGTG
2276760	+	1	1	1582.47	>100	16.99	1	EF2353	acetyltransferase	24	1221	1	0	0	0	1	0	0	0		TTGGTTTCGAAAGGCTAACAGAGTTTCGAAAAATTTGGTATACTAAAAACA
2280573	+	1	1	29.78	>100	>100	1	EF2355	ATP-dependent Clp protease%2C ATP-binding protein ClpB	NA	2607	0	0	0	1	1	0	0	1		TCACCAATTAAGACTGGATTATTTTTAGTTTTTCTTGATAAAATCCGAATA
2281177	-	1	1	37	14	4.45	1	EF2355	ATP-dependent Clp protease%2C ATP-binding protein ClpB	29	2607	0	1	0	0	1	0	0	0		TCCATCAAAAGTCGGATAATAATAATTGTAAAGAATGTTAAAATAAAAAAG
2281261	-	1	1	134	6.36	42.27	1	EF2355	ATP-dependent Clp protease%2C ATP-binding protein ClpB	113	2607	1	0	0	0	1	0	0	0		AGGTCAATTTATTCATTGACCTTTACTGACCAATGAGGTATAATAAATCTA
2281834	-	1	1	41	2.37	>100	1	EF2357	hypothetical protein	44	372	1	0	0	0	1	0	0	0		CGTTTGTTTTTTTCTATACTTTTTTCGATTTATCCTTTATAATGTAACTTA
2281986	+	1	1	38.28	46	>100	1	EF2359		NA	1292	0	0	1	0	1	0	0	0		GGAGGTTTTTTTGTATGGCAAAATACAGTTTTGAATTTAAACTTAAACTTG
2282174	+	1	1	334.27	>100	36.75	1	EF2359		NA	1292	0	0	1	0	1	0	0	0		AATAAGAATTACTCTGTTCAATTTAAGCTAGATGCGATAGAGTTATATTTA
2283437	-	1	1	35.75	4.7	27	1	EF2360	hypothetical protein	NA	114	0	0	0	1	1	0	0	1		AGAAAGCGAGAAGGAGGATGATTCTTCTCGCTTTTCTCTTATAATGTTATA
2286020	-	1	1	104	3.53	4.08	2	EF2362	5-(carboxyamino)imidazole ribonucleotide synthase	77	1116	1	0	0	0	1	0	0	0		AAACACTGCTGGCACTTGAAGTTGAGCCTTTTTCCTTGTATCATGTAAAAA
2286020	-	1	1	104	3.53	4.08	2	EF2363	hypothetical protein	NA	105	0	0	1	0	1	0	0	0		AAACACTGCTGGCACTTGAAGTTGAGCCTTTTTCCTTGTATCATGTAAAAA
2287753	-	1	1	18.36	4.8	2.49	2	EF2364	xanthine permease	178	1305	1	0	0	0	1	0	0	0		TGACTTTTTAGCTAACGGACAAGCTGCCAAAGGATTGGTAGAATTATGCCA
2287753	-	1	1	18.36	4.8	2.49	2	EF2365	xanthine phosphoribosyltransferase	NA	582	0	0	1	0	1	0	0	0		TGACTTTTTAGCTAACGGACAAGCTGCCAAAGGATTGGTAGAATTATGCCA
2288416	-	1	1	3795	29.11	30.96	1	EF2365	xanthine phosphoribosyltransferase	242	582	1	0	0	0	1	0	0	0		AAAGTTGTTAAACCATTGAAAGTTAGAGATTTTTGTACTATCCTAGAGAAA
2289985	-	1	1	1506.67	3.23	20.52	1	EF2367	N-acetylmuramoyl-L-alanine amidase	65	642	1	0	0	0	1	0	0	0		CAGTGATGAAAGTTGATAATTTTCTGTGAAAATGATACAATTATTCGGTTA
2290791	-	1	1	257	13.85	29.46	1	EF2369	hypothetical protein	14	519	1	0	0	0	1	0	0	0		CCAGAGATAAAAAGATGCTTTTTTTAGAGAATTTCAGTAAAATAGAAAATG
2290886	-	1	1	49	25.5	1.52	2	EF2369	hypothetical protein	109	519	0	1	0	0	1	0	0	1		AATCTATGCAATTTCTTCAAATCTTCTTCATTATTTATTATACTGTAAACA
2290886	-	1	1	49	25.5	1.52	2	EF2370	Gfo/Idh/MocA family oxidoreductase	NA	960	0	0	0	1	1	0	0	1		AATCTATGCAATTTCTTCAAATCTTCTTCATTATTTATTATACTGTAAACA
2290908	+	1	1	928.16	21.38	33.65	1	EF2370	Gfo/Idh/MocA family oxidoreductase	42	960	1	0	0	0	1	0	0	0		AAAATTGTCCTTGTTTTCTAATTTCTCTTGTTTACAGTATAATAAATAATG
2292806	+	1	1	25.12	>100	>100	1	EF2371	asparaginyl-tRNA synthetase	NA	1353	0	0	0	1	1	0	0	1		TCAAATAATTCTGTTGTGCCTTCTGGTGCTGAGCCTGTTAAAATTGGGCTA
2293883	-	1	1	153.99	37.2	5.81	1	EF2372	aspartate aminotransferase	NA	1200	0	0	1	0	1	0	0	0		TCCTCATTATTGCAGATGATATTTATGGTCGTTTGGTGTACAATGGACATC
2295098	-	1	1	2020	15.1	24.69	1	EF2373	hypothetical protein	16	519	1	0	0	0	1	0	0	0		TTTAGGTCATATTTGTGAAAGGCCGCTATTTTTCTGCTATAATAAGACCCA
2295201	+	1	1	17.87	>100	>100	1	EF2374	DNA polymerase III%2C subunit epsilon/ATP-dependent helicase DinG	NA	2790	0	0	0	1	1	0	0	1		TAATCGATTATTTGTTTAAAAATTCCTTTAATTCTTCTAAAATTTCAGGCA
2297953	-	1	1	348	25.86	8.74	1	EF2374	DNA polymerase III%2C subunit epsilon/ATP-dependent helicase DinG	6	2790	1	0	0	0	1	0	0	0		AATTTTTGAAATACTAGTGAAAATCCTATAAATTGTAGTATAATTTTCAAA
2301155	-	1	1	61	2.61	6.58	1	EF2377	amino acid permease	38	1458	1	0	0	0	1	0	0	0		TTAATTATGTTGAGCTTGTGCATAAAAAGTAAAATGCTTATGATAAATGAA
2304350	-	1	1	23.82	15	3.46	1	EF2378	DNA polymerase III PolC	NA	4356	0	0	1	0	1	0	0	0		TTTGACGTGGAAACAACGGGGCTTTCCGCTGTTTATGATACAATTATTGAA
2305768	-	1	1	386.44	5.55	14.64	1	EF2378	DNA polymerase III PolC	84	4356	1	0	0	0	1	0	0	0		AGAAAAGAAACAAGATTGTTTTTTTACAAAAAACGAGTATACTTAATAGAG
2307645	-	1	1	101	5.04	1.53	1	EF2379	prolyl-tRNA synthetase	NA	1719	0	0	1	0	1	0	0	0		AGAAATCAAAAATAGTTGATTTTAAAATAGAGGAGAGTTTTAATGAAACAG
2309152	-	1	1	6382	56.06	56.85	1	EF2380	membrane-associated zinc metalloprotease	159	1269	1	0	0	0	1	0	0	0		GTGGTCAAGTCCAATGGTTAGTTATGAGTGAATATGCTAAAATAAAACTTG
2309157	-	1	1	25	>100	>100	1	EF2380	membrane-associated zinc metalloprotease	164	1269	0	1	0	0	1	0	0	0		GCGAAGTGGTCAAGTCCAATGGTTAGTTATGAGTGAATATGCTAAAATAAA
2309380	+	1	1	101.24	81	24.8	2	EF2382	glucose 1-dehydrogenase	30	780	1	0	0	0	1	0	0	1		GTTTGTCGTATTTTATCAACACGCTGATTGACATGTGCTACCATGAAAGTA
2309380	+	1	1	101.24	81	24.8	2	EF2381	hypothetical protein	NA	96	0	0	0	1	1	0	0	1		GTTTGTCGTATTTTATCAACACGCTGATTGACATGTGCTACCATGAAAGTA
2310444	-	1	1	70.61	>100	>100	1	EF2383	hypothetical protein	NA	603	0	0	0	1	1	0	0	1		AGACCAATGGCTTTTTTGTTTTTTAAATAGACATAGAATAAAATAAACGCA
2311386	-	1	1	272	23.33	17.5	1	EF2385	hypothetical protein	NA	873	0	0	1	0	1	0	0	0		AAGAATAAACTTGGCTATTTGATAGGGGAATTTGGTGTTAAAATAGTAAAA
2312820	-	1	1	55	4.67	2.33	1	EF2387	ParA family chromosome partitioning ATPase	NA	843	0	0	1	0	1	0	0	0		TATTACAAAAAATAACTTAAGGAATTATTATGATTATATTATAATTGATTG
2313266	-	1	1	2909.5	>100	43.46	1	EF2387	ParA family chromosome partitioning ATPase	28	843	1	0	0	0	1	0	0	0		TTTCATGTGCAGCAAGTTAAAGAATACTTTTTTATGGTATAATTGTAGATG
2313347	-	1	1	1021	46.71	31.65	1	EF2387	ParA family chromosome partitioning ATPase	109	843	0	1	0	0	1	0	0	0		AAAAATAGTTTTTAGTTGAAAATACTTAAAAAGTAGTGCATAGTTGTGGGA
2319198	-	1	1	252	13.06	13.98	1	EF2394	ABC transporter ATP-binding protein	40	771	1	0	0	0	1	0	0	0		TTTAGCAATTGTAATTTGCGATTCATTCTCAATTAGGCTAAAATGAGTGAG
2322968	-	1	1	3268	12.88	34.05	2	EF2398	30S ribosomal protein S2	124	786	1	0	0	0	1	0	0	0		TTCTAGTTTTAAGGCTTGCTATTTTTCTGAAAATATCTTATACTGTTAAAG
2322968	-	1	1	3268	12.88	34.05	2	EF2399	acetyltransferase	NA	747	0	0	1	0	1	0	0	0		TTCTAGTTTTAAGGCTTGCTATTTTTCTGAAAATATCTTATACTGTTAAAG
2324274	-	1	1	555	24.16	30.78	2	EF2400	RNA methyltransferase	12	777	1	0	0	0	1	0	0	1		TTGGTTCTAGCAAGTATCCAAGCAAGCTAGAAGCATGCTATAATACAAAGG
2324274	-	1	1	555	24.16	30.78	2	EF2401	acylphosphatase	NA	276	0	0	0	1	1	0	0	1		TTGGTTCTAGCAAGTATCCAAGCAAGCTAGAAGCATGCTATAATACAAAGG
2324345	+	1	1	31.48	19.5	1.5	2	EF2401	acylphosphatase	24	276	1	0	0	0	1	0	0	1		CTAGCTTGCTTGGATACTTGCTAGAACCAAGAAAAATCGCTATCATAAAGA
2324345	+	1	1	31.48	19.5	1.5	2	EF2400	RNA methyltransferase	NA	777	0	0	0	1	1	0	0	1		CTAGCTTGCTTGGATACTTGCTAGAACCAAGAAAAATCGCTATCATAAAGA
2324780	+	1	1	3529	>100	19.82	1	EF2403		31	706	1	0	0	0	1	0	0	0		CTTTTCGATTTTGATTGAAAAAGAGCGCTGTTTCAAGTATAGTTAACCATG
2329579	-	1	1	1305	9.26	5.96	1	EF2408	hypothetical protein	206	102	1	0	0	0	1	0	0	0		TTTTCTAAAAAAAATTTGACAACTTCCCTCAGACACCGTATTATGATAGAG
2332971	+	1	1	18.36	>100	>100	1	EF2413	HD domain-containing protein	NA	2199	0	0	0	1	1	0	0	1		GCAACAGCGTTAGCGCTCAAACTAGCCACCATCATGCTATGATGATAGGTA
2333441	+	1	1	1120	>100	17.62	1	EF2413	HD domain-containing protein	NA	2199	0	0	0	1	1	0	0	1		ACGACGATTTACAAAATGATTTAGAATCAGCGGCGCAAAGGCTGCCGGATA
2335423	+	1	1	19	>100	>100	1	EF2414	phoH-like protein	NA	975	0	0	0	1	1	0	0	1		CTATTAATCGTTACGTGAGTATTCTCTTCTAAAAATTTGATATGTTTATCA
2335530	-	1	1	1837	21.88	20.68	1	EF2414	phoH-like protein	30	975	1	0	0	0	1	0	0	0		ATCAGGTACGACTTCTTTTTAAACAGATAAGAATGTGGTATCATTGTAAAG
2336414	-	1	1	44342.2	19.78	58.75	1	EF2416	30S ribosomal protein S21	79	177	1	0	0	0	1	0	0	0		TTATCAGTAGAGTGGTTGACGGTTATTTATGCTTTAGCTATAATATAACAA
2336987	-	1	1	3176.69	>100	>100	2	EF2417	FUR family transcriptional regulator	52	435	1	0	0	0	1	0	0	1		AGGGTAAGTCCTTTCTTGCATTTTTAATAATTTTATTATACCATAAGTCCA
2336987	-	1	1	3176.69	>100	>100	2	EF2419	hypothetical protein	NA	831	0	0	0	1	1	0	0	1		AGGGTAAGTCCTTTCTTGCATTTTTAATAATTTTATTATACCATAAGTCCA
2337010	+	1	1	327.54	>100	9.88	2	EF2419	hypothetical protein	57	831	1	0	0	0	1	0	0	1		AAATCAGAATCATTACGAAATAGATTCTGGACTTATGGTATAATAAAATTA
2337010	+	1	1	327.54	>100	9.88	2	EF2417	FUR family transcriptional regulator	NA	435	0	0	0	1	1	0	0	1		AAATCAGAATCATTACGAAATAGATTCTGGACTTATGGTATAATAAAATTA
2341461	+	1	1	73.16	>100	>100	1	EF2423	ArsR family transcriptional regulator	NA	288	0	0	0	1	1	0	0	1		GCAAAATTCTTAAACGTGTTGGATCACTTAATACTTTATATAATTGACTTA
2341507	-	1	1	224	7.29	3.02	1	EF2423	ArsR family transcriptional regulator	18	288	1	0	0	0	1	0	0	0		AAAGAACAATCGCAGTTCTTATTTTAAAAAACTCTGTGTTATAATGAGTGC
2344234	+	1	1	18.36	>100	>100	1	EF2425	phosphoglucomutase/phosphomannomutase	NA	1725	0	0	0	1	1	0	0	1		ATTTTCTGGAATATTTTCTTCATCTAACCATTGTTGGTAAACTTGTTCCCA
2345835	-	1	1	684.85	>100	53.91	1	EF2426	GntR family transcriptional regulator	23	1452	1	0	0	0	1	0	0	0		TTCTTGTATTTTCGATTGACAAAAGCATTAAACTGGATTACTTTTAACTCA
2345938	+	1	1	30.63	>100	>100	1	EF2427	hypothetical protein	NA	1029	0	0	0	1	1	0	0	1		GTGGGACAGCCGTTTTGACGAATGTCCCACTTTTCTGTTTTACTATTAACA
2346285	-	1	1	30.63	7.25	10.9	1	EF2427	hypothetical protein	NA	1029	0	0	1	0	1	0	0	0		TGCGCCGTTCCATGCATCAAATGATGGGCGGACAATATTATAATGGAACGA
2346790	-	1	1	17.87	4	4	1	EF2427	hypothetical protein	NA	1029	0	0	1	0	1	0	0	0		GAAAATGAAGCAATTGGTACAATTATTTCTGAATTTGGTACTATTGATGAA
2347280	+	1	1	29.78	29	>100	1	EF2428	PadR family transcriptional regulator	NA	333	0	0	0	1	1	0	0	1		ATATGAAGCGCCGGATTGTAAGATTGAGAGAATAAAGGTATCGTTGTATCC
2347288	+	1	1	71.49	3.06	62.71	1	EF2428	PadR family transcriptional regulator	NA	333	0	0	0	1	1	0	0	1		CGCCGGATTGTAAGATTGAGAGAATAAAGGTATCGTTGTATCCTCGAATTG
2347352	-	1	1	794	>100	27.34	1	EF2428	PadR family transcriptional regulator	48	333	1	0	0	0	1	0	0	0		CGTGCTTTTTTTTACTTTACCTATCGTAGTAATCGTGTTAAGATAATTACA
2348524	-	1	1	300	34.33	14.29	1	EF2429	guanosine 5'-monophosphate oxidoreductase	80	978	1	0	0	0	1	0	0	0		TTCGTTAAAACGCCTTTGACAAGTGGCGGTAAATAGTGTAAATTAACAATG
2351329	-	1	1	1049	>100	46.69	1	EF2431	chlorohydrolase	23	1386	1	0	0	0	1	0	0	0		AAAATCACATTTTTATAGTTATTAAGCGAAAGTTTATGTATAATCTTCATG
2351497	+	1	1	848.19	32.32	11.02	1	EF2432	metallo-beta-lactamase superfamily protein	29	627	1	0	0	0	1	0	0	0		GATAAACAAGAAAACTTTCTATTCTTAAGATTCTTCGGTATACTTGAAGAG
2351595	+	1	1	85.07	3.96	4.46	1	EF2432	metallo-beta-lactamase superfamily protein	NA	627	0	0	1	0	1	0	0	0		TTAGAACAGGTGTTATTCAAGAAAACTGTTATCTTGTTTATAATGAAGAAG
2352600	+	1	1	28.07	2.5	3.43	1	EF2433	phosphoglycerate mutase	NA	711	0	0	1	0	1	0	0	0		ATGACCACGAAGATTACCTATCGTGAGCTAGCAAATGCTATTATTGAAGCC
2353540	-	1	1	312.22	>100	24.13	1	EF2434	RpiR family phosphosugar-binding transcriptional regulator	NA	849	0	0	1	0	1	0	0	0		TATTATCTGCAAATCTTGGCCAAATGAAGCAGCAAATGTATACTGAAGTTA
2353834	-	1	1	753	>100	>100	1	EF2434	RpiR family phosphosugar-binding transcriptional regulator	33	849	1	0	0	0	1	0	0	0		TAGAAAAAGGAGAACTTGGCTTCTCCCTTTTTCTTTGTTAAAATTTAATTG
2355588	-	1	1	17.87	>100	>100	2	EF2435	PTS system transporter subunit IIBC	245	1455	1	0	0	0	1	0	0	0		ATGTTATCAACTATTTCCATGATTGGTATTGGGAAAGTCTATAATAACTTA
2355588	-	1	1	17.87	>100	>100	2	EF2436	N-acetylmuramic acid 6-phosphate etherase	NA	891	0	0	1	0	1	0	0	0		ATGTTATCAACTATTTCCATGATTGGTATTGGGAAAGTCTATAATAACTTA
2357362	-	1	1	95.28	>100	56	1	EF2437	hypothetical protein	22	1110	1	0	0	0	1	0	0	0		TATTTAGAAAAATAGTTGAAATTTTATTTCAAACAAGTTATAATGAAAGCG
2358009	-	1	1	10387.6	>100	56.85	1	EF2438	PTS system transporter subunit IIA	24	495	1	0	0	0	1	0	0	0		ATACAAAGGTGCCACTTGTAATTCATGAAACTTTTTTCTATACTAGTGATA
2358091	+	1	1	285	2.85	60.09	1	EF2439	UDP pyrophosphate phosphatase	76	831	0	1	0	0	1	0	0	0		ACAAGTGGCACCTTTGTATAATTCTAAAATTTATTTTAAAATAAGAATTTG
2358130	+	1	1	2834	6.17	54.5	1	EF2439	UDP pyrophosphate phosphatase	37	831	1	0	0	0	1	0	0	0		AATAAGAATTTGCATTGGCATTTACTTTGTCAGCGGGTATACTTATACTTG
2361515	-	1	1	2425	96.95	19.93	1	EF2442	phosphate transporter family protein	5	1035	1	0	0	0	1	0	0	0		GCCTTAAGAAAAAAGCATACATTTTTTTTAAAACATGCTATGATAAAATAG
2361667	+	1	1	126815	5.47	23.17	1	EF2443	30S ribosomal protein S20	54	252	1	0	0	0	1	0	0	0		CTTGTCGTCTTTTATTGCAATGGAACAATGGATTAGGTATAATGATTACTG
2362632	-	1	1	509.6	>100	39.38	1	EF2444	acyl-CoA thioesterase	37	537	1	0	0	0	1	0	0	0		TCCTAAAAAGTAAGGATTGCATCAAATGGTAAAGTAAGCTAAAGTAAAGCG
2362754	+	1	1	3047	71.86	64.44	1	EF2445	2-dehydropantoate 2-reductase	31	942	1	0	0	0	1	0	0	0		TTGCAAGTCCCATTTATTCATTTTTAGGAAAGTTGCTGTATAATAATAACG
2363217	+	1	1	45.09	4.79	1.61	1	EF2445	2-dehydropantoate 2-reductase	NA	942	0	0	1	0	1	0	0	0		CCATGTGGACAGCTGGTTTAGAAGGACCGGGACGTGTTAAACTTTTAGGTG
2364831	-	1	1	147	5.32	7.25	1	EF2446	DNA polymerase III subunit delta	25	1029	1	0	0	0	1	0	0	0		GTTAAAGAACAAGACTAGTATTTCCAGAAGTAACATGATAGGATAAACAAG
2366029	-	1	1	91	>100	>100	1	EF2447	DNA internalization-related competence protein ComEC/Rec2	NA	2340	0	0	1	0	1	0	0	0		CTCTTTCCTATTGGCTGTGGCTTCCTTACCTATTTTAGTACAATCATTTTA
2367725	-	1	1	224.6	8.07	8.89	1	EF2448	comE operon protein 2	59	504	1	0	0	0	1	0	0	0		ATTCCTGAGAATTCTTGACTATGGGATGCGGATAACATACTATTTGTAATA
2368309	+	1	1	31.4	>100	>100	1	EF2449	competence protein comEA	NA	645	0	0	0	1	1	0	0	1		CTGTGGCGACCTCTGTCGTAGTGGTCAAACTTGTTTCTTCCCACATTGTGG
2370665	-	1	1	258.92	94	5.48	1	EF2452	methylase	32	555	1	0	0	0	1	0	0	0		ATGTTATGAGAAATTTCAAACATTTTTCACTCTTTTTGTTATAATGAATTA
2372253	-	1	1	58	12.6	2.59	1	EF2455	hypothetical protein	NA	1125	0	0	1	0	1	0	0	0		ATTAAGGCCTTTAACAATGACAAAATGATAGAACCGTTTAAAATAGATATG
2376303	-	1	1	2131.12	>100	29.06	2	EF2456	pyruvate carboxylase	231	3429	1	0	0	0	1	0	0	0		AAGAAACCTTTTAATTCACTAATGTGTATTGGAATTGGTACAATGTTATTA
2376303	-	1	1	2131.12	>100	29.06	2	EF2457	cell cycle protein FtsW	NA	1209	0	0	1	0	1	0	0	0		AAGAAACCTTTTAATTCACTAATGTGTATTGGAATTGGTACAATGTTATTA
2377648	-	1	1	889.03	22.15	32.59	1	EF2458	hypothetical protein	26	306	1	0	0	0	1	0	0	0		ATTTTCTGAAATCATCATGTATCTAACTGAGAATTATGTTATAATTATTTA
2377759	-	1	1	34.78	19	5.14	1	EF2458	hypothetical protein	137	306	0	1	0	0	1	0	0	0		AAGAAAAAAGTCTTTTAATGTATTTGTTGTTGTAGTGATAAAATAAGCTTG
2379366	+	1	1	45.94	>100	42.19	1	EF2459	ATP-dependent DNA helicase RecQ	NA	1770	0	0	0	1	1	0	0	1		TAATTGAATACGATGATTCATCTCTTGATAGGAAATGGTACTATTGATATA
2379644	-	1	1	428	>100	>100	1	EF2459	ATP-dependent DNA helicase RecQ	26	1770	1	0	0	0	1	0	0	0		CTTGTTTTAACACACCTTGTTCCTGTTAGATTAGCGTGTTAAAATGACTTG
2381826	-	1	1	3552	24.22	26.3	1	EF2460	GTP-binding protein TypA	55	1836	1	0	0	0	1	0	0	0		TTTGCAGGCGAAAGCCTTTTTTTAATGAAAAAAGTTTGCTATAATAAGCAG
2383067	-	1	1	3898.97	14.21	23.04	1	EF2462	hypothetical protein	14	279	1	0	0	0	1	0	0	0		AATCGACGTAAATAAGATGTTTTTTTATGAAAATATGCTAAACTAGAGAAG
2384521	-	1	1	17540	34.46	>100	1	EF2463	voltage-gated chloride channel family protein	153	1266	1	0	0	0	1	0	0	0		CAATTGATTTTTTATTGCACTTTCCAGAGTTGCGTGGTATTATTTTTATTA
2384528	-	1	1	19	7.33	>100	1	EF2463	voltage-gated chloride channel family protein	160	1266	0	1	0	0	1	0	0	0		CGGAACGCAATTGATTTTTTATTGCACTTTCCAGAGTTGCGTGGTATTATT
2386013	-	1	1	82.12	3.3	46.37	2	EF2465	hypothetical protein	59	144	1	0	0	0	1	0	0	0		CTATAATCCACCTGTGTACTATAATCCTCCAAAGTATTATTATAGGGGGTG
2386013	-	1	1	82.12	3.3	46.37	2	EF2466	hypothetical protein	NA	4536	0	0	1	0	1	0	0	0		CTATAATCCACCTGTGTACTATAATCCTCCAAAGTATTATTATAGGGGGTG
2386880	+	1	1	53.5	>100	65	1	EF2466	hypothetical protein	NA	4536	0	0	0	1	1	0	0	1		TCAGTACTTCACCGTTCCTATTCGCTGTAAACGTTGCAGTATAATTATTGG
2387159	+	1	1	53.5	>100	65	1	EF2466	hypothetical protein	NA	4536	0	0	0	1	1	0	0	1		TCAGTACTTCACCGTTCCTATTCGCTGTAAACGTTGCAGTATAATTATTGG
2390454	-	1	1	24.67	10.67	>100	1	EF2466	hypothetical protein	NA	4536	0	0	1	0	1	0	0	0		TTAATAAGTTATTTTCGATTTGTTTAATTATCTTTACTATTATAGGATCTA
[truncated: 720 more rows]

## Sheet: E. faecalis V583 pTEF1
Table S1. TSS detected in E. faecalis V583 and E. faecium AUS0004 - V583 pTEF1
This table lists all TSS that were detected in the E. faecalis V583 plasmid pTEF1
Pos	Strand	detected	enriched	stepHeight	stepFactor	enrichmentFactor	classCount	Locus_tag	Product	UTRlength	GeneLength	Primary	Secondary	Internal	Antisense	Automated	Manual	Putative sRNA	Putative asRNA	Comment	Sequence -50 nt upstream + TSS (51nt)
2404	+	1	1	348.71	20.85	8.89	1	EFA0003	traC protein	NA	1632	0	0	1	0	1	0	0	0		AAGAGAACGATGCTTTCATTTTTTTGTGTAAGTGTGCTAGTTTTGATTTTA
5087	+	1	1	252472	>100	32.17	1	EFA0005,1	sex pheromone inhibitor determinant	35	69	1	0	0	0	1	0	0	0		ATTTTTGCATTTTTGTTTATTTTTATTTTAATCTATGCTATTATTAATTTG
7392	+	1	1	360	4.16	2.05	1	EFA0008		40	129	1	0	0	0	1	0	0	0		TTTGTGATTAATCACTTGTGATTTACAAGGTGTAACGATATAATTAAATGG
8409	-	1	1	1227	>100	26.43	1	EFA0009	IS1216 transposase	140	687	1	0	0	0	1	0	0	0		AAAACACAAAAAAAGTTGCTTTTTTCAGCATACTATTTTATGATTAAGGTG
8687	+	1	1	25163.6	>100	51.74	1	EFA0010	multidrug resistance protein	25	324	1	0	0	0	1	0	0	0		ACAAGTCTATTTATTATTGAATTAGCCACCTAAAATGTTAAAATATAAATA
9075	+	1	1	60.28	1.67	2.86	1	orphan	orphan	NA	NA	0	0	0	0	1	0	0	0		CATCACACTAATTACTTTATTCCAATTTCCTTTTCGGTAGAAACTTTGACC
9278	+	1	1	3872	2.36	1.52	1	orphan	orphan	NA	NA	0	0	0	0	1	0	0	0		GAAAATCGTATCATTTTACAACTTTTATTTTTGACTGTATAATCTAGTTAA
10772	+	1	1	12024.2	7.31	71.99	1	EFA0012	replication protein	NA	888	0	0	0	1	1	0	0	1		AAGTTCTGAAACACTTGATTTCTCTTCTTTTTCTCAGTATACTTTTCCATA
10772	+	1	1	12024.2	7.31	71.99	1	EFA0013	IS1216 transposase	NA	687	0	0	0	1	1	0	0	1		AAGTTCTGAAACACTTGATTTCTCTTCTTTTTCTCAGTATACTTTTCCATA
11987	+	1	1	54.38	7.56	8.21	1	EFA0014	drug resistance transporter%2C putative	NA	492	0	0	0	1	1	0	0	1		TTATTCAATGGTTTCCCATCTGTCAATATATCGATAATTCTTTTTAAAACG
12281	+	1	1	166	56.33	3.77	1	EFA0015	hypothetical protein	NA	135	0	0	0	1	1	0	0	1		CATTAATTTTCCTCCTTTCATTGTTATGCCTATAAGATTATAATAGATATA
12284	-	1	1	17139	>100	67.17	1	EFA0015	hypothetical protein	51	135	1	0	0	0	1	0	0	0		ATTTTAACAAAAATAGTAAAAATCTATTTAAAGTATGCTAAAATGTAATTG
12341	+	1	1	201.88	2.14	5.94	1	orphan	orphan	NA	NA	0	0	0	0	1	0	0	0		ATTTTAGCATACTTTAAATAGATTTTTACTATTTTTGTTAAAATATTGATA
13467	+	1	1	72241	>100	21.33	1	EFA0017	hypothetical protein	NA	243	0	0	1	0	1	0	0	0		AAAGCCTTGTATTGCAAGCAATACAAGGCTTTTTATGCTATAATAGAATTG
13773	-	1	1	267611	>100	>100	1	orphan	orphan	NA	NA	0	0	0	0	1	0	0	0		AAGGTAGGCATTCGCCTACCTTTTCGCACAAAATGTGGTATAATAATTATG
14641	+	1	1	237.98	>100	68.61	1	EFA0020		NA	972	0	0	0	1	1	0	0	1		TGCACTTGTATCACTCTTTTTTCACGGTATTCTAAGGTAAAATATGGTTTA
16683	+	1	1	125343	>100	>100	1	EFA0021	hypothetical protein	NA	756	0	0	0	1	1	0	0	1		GGAGCAAATTTTCACTTGTCAAAGGTCGTTAGGTAAGTTATACTTGAGTTA
16683	+	1	1	125343	>100	>100	1	EFA0022	hypothetical protein	NA	267	0	0	0	1	1	0	0	1		GGAGCAAATTTTCACTTGTCAAAGGTCGTTAGGTAAGTTATACTTGAGTTA
17372	-	1	1	115.59	>100	49.46	1	orphan	orphan	NA	NA	0	0	0	0	1	0	0	0		CGAGCAAGCTCGCCCTTGTTTTTTCTTTATGTCTACGGTCCTTTCTCGGCA
17469	+	1	1	67.02	>100	30.04	1	orphan	orphan	NA	NA	0	0	0	0	1	0	0	0		CTCGTTTATATACCCTTGTTTTTTCGACTGGCTATGGTACTGTAACAAACA
19677	-	1	1	328	43.86	98.37	2	EFA0028	hypothetical protein	49	240	1	0	0	0	1	0	0	1		AACGGCCTAAAGGTATGCCTAATAGTATGCCTAAAGGTATGCTTAAAAGTA
19677	-	1	1	328	43.86	98.37	2	EFA0029	hypothetical protein	NA	144	0	0	0	1	1	0	0	1		AACGGCCTAAAGGTATGCCTAATAGTATGCCTAAAGGTATGCTTAAAAGTA
23400	-	1	1	158.81	39.8	47.2	1	EFA0031	hypothetical protein	NA	2346	0	0	1	0	1	0	0	0		ATCAACTTATTGTTAGACAACGATATGAATAGCGAAGAAAATAATAAGTTA
24478	-	1	1	118.5	9.71	4.7	2	EFA0031	hypothetical protein	176	2346	1	0	0	0	1	0	0	0		CTACTTACACTTTTTTTGATGATGAAACTTTTTCGAGGTATAATTCAAAAA
24478	-	1	1	118.5	9.71	4.7	2	EFA0032	putative lipoprotein	NA	342	0	0	1	0	1	0	0	0		CTACTTACACTTTTTTTGATGATGAAACTTTTTCGAGGTATAATTCAAAAA
24950	-	1	1	640.11	>100	12.31	2	EFA0032	putative lipoprotein	289	342	1	0	0	0	1	0	0	0		TGACCGATATATACCTTGTCACACAAGCGTTTATGGATTATGATAAAGAAG
24950	-	1	1	640.11	>100	12.31	2	EFA0033	hypothetical protein	NA	2493	0	0	1	0	1	0	0	0		TGACCGATATATACCTTGTCACACAAGCGTTTATGGATTATGATAAAGAAG
27802	-	1	1	770.27	9.25	49.26	1	EFA0034	single-strand binding protein	75	459	1	0	0	0	1	0	0	0		AGACTAGTAGAATAAAAGAAAAGTAGATTAGCACATGTTATAATGATTAGG
35897	+	1	1	622.63	>100	>100	1	EFA0047	aggregation substance Asa1	NA	3891	0	0	0	1	1	0	0	1		TTGGTTTTAATTCGTTGACCAAATGTATTTTGTTCCGCTAAATTATACACA
38693	+	1	1	457.5	11.02	>100	1	EFA0047	aggregation substance Asa1	NA	3891	0	0	0	1	1	0	0	1		TTTTCTGCTCCTACTGTTGGTTGTTGCGCGTTTGTGGTATCATTTGGAGTA
39210	+	1	1	159.3	>100	>100	1	orphan	orphan	NA	NA	0	0	0	0	1	0	0	0		TATTCATTGGTATTTTTTCTTGATAAGTAACCCTTTTCATGGTATAAATAA
39214	+	1	1	29616.2	>100	>100	1	EFA0048	hypothetical protein	NA	336	0	0	0	1	1	0	0	1		CATTGGTATTTTTTCTTGATAAGTAACCCTTTTCATGGTATAAATAATTTA
40120	+	1	1	582	6.7	63.67	1	EFA0051	hypothetical protein	NA	186	0	0	0	1	1	0	0	1		GAATAGATATTGCTTAATTAAACAATACGGGTAGGATAGAATATAAATTTG
44029	-	1	1	166.1	19.13	11.06	1	EFA0054	regulatory protein TraE1	NA	357	0	0	1	0	1	0	0	0		AATGCTACATCAAAGTTTGTTAGAAAGACAAAAACATATAGAATTGAGGGG
44525	+	1	1	2594.94	30.77	33.83	1	EFA0056	IS1216 transposase	NA	687	0	0	0	1	1	0	0	1		AGTTTAAAAAAGTCTAGAATTTTACATAAAAAATTGTTATACTATACGTTG
45590	+	1	1	35897.4	>100	17.26	1	EFA0058	repE protein	332	1491	1	0	0	0	0	1	0	0	automated classification was orphan	TATTTAACGAAATTGTTGCTTATTTTTTTTAAAAGCGGTATACTAGATATA
45764	-	1	1	11646	78.19	>100	1	orphan	orphan	NA	NA	0	0	0	0	1	0	0	0		TATCTTCTTAAAGACTTGAAATTCCCTCAAAAACCCGATATAATGGGTTTA
47525	-	1	1	4227.46	60.52	73.25	1	EFA0059	IS256%2C transposase	NA	1173	0	0	0	1	1	0	0	1		ATATTCAATAATGCTTTGAATCTCTTCGCTTTTCAGTGTAAAATGTACTTG
51876	+	1	1	4293.15	>100	73.57	1	EFA0062	IS256%2C transposase	NA	1173	0	0	0	1	1	0	0	1		ATATTCAATAATGCTTTGAATCTCTTCGCTTTTCAGTGTAAAATGTACTTG
53017	+	1	1	56	4.29	11.24	2	EFA0066	hypothetical protein	281	270	0	1	0	0	1	0	0	0		TTTTATTCTATATATTGGAGTAATCATCACATTTATAATAACATTGTATTG
53017	+	1	1	56	4.29	11.24	2	EFA0065	hypothetical protein	NA	345	0	0	1	0	1	0	0	0		TTTTATTCTATATATTGGAGTAATCATCACATTTATAATAACATTGTATTG
53050	+	1	1	6371.03	>100	23.19	2	EFA0066	hypothetical protein	248	270	1	0	0	0	1	0	0	0		TATAATAACATTGTATTGACAAAATCCCTTGTTTTTAATACAATGTTATTA
53050	+	1	1	6371.03	>100	23.19	2	EFA0065	hypothetical protein	NA	345	0	0	1	0	1	0	0	0		TATAATAACATTGTATTGACAAAATCCCTTGTTTTTAATACAATGTTATTA
53894	+	1	1	93.25	>100	50.5	1	EFA0067	PTS system%2C IIABC components	NA	1932	0	0	0	1	1	0	0	1		TAGTTATAGGAATAACTTCTGAATAATCTTTAGAGTTTGTTACAATAACCA
54560	-	1	1	260.32	>100	53.68	1	EFA0067	PTS system%2C IIABC components	NA	1932	0	0	1	0	1	0	0	0		AGCACTTCTTGGTATTACTGAACCAGCATTGTTTGGAGTAAACTTAAAATA
55894	+	1	1	1080.13	13.22	8.41	1	EFA0069	sucrose-6-phosphate hydrolase	28	1440	1	0	0	0	1	0	0	0		TTTAGATAGAATGATTGATTTTTATAGAGAAAACGTTTACTATATTAGTTA
56366	+	1	1	160.27	19	4.75	1	EFA0069	sucrose-6-phosphate hydrolase	NA	1440	0	0	1	0	1	0	0	0		GTGATTCATTTCAATTGGGAGCATGGATGGATAGAAGTTACAATATTACTA
59030	-	1	1	713.94	3.59	5.48	1	EFA0072	PemI family protein	21	264	1	0	0	0	1	0	0	0		AAGGATAATTATGTATATACTTTATTTTTTTAATATGTTATACTATGTATA
59168	+	1	1	598.35	61.42	48.35	1	EFA0073	resolvase family site-specific recombinase	42	597	1	0	0	0	1	0	0	0		AAACTTTTAAGTTTTTGACCTCTTTATTTTTTCGTGCTATACTTGGAATTA
61319	+	1	1	138	5.45	13.73	1	EFA0078	ImpB/MucB/SamB family protein	20	1329	1	0	0	0	1	0	0	0		ACTGAATTTTACTAGTTGCAAAAGAGAACATTCGTTCGTATAATGGGTTAG
61581	-	1	1	418	2.84	80.97	1	EFA0078	ImpB/MucB/SamB family protein	NA	1329	0	0	0	1	1	0	0	1		TCTTGATTTTTCTTCATGTATAATTTCATGCGTGGAGGTACAATAATTAAG
61600	-	1	1	282	>100	>100	1	EFA0078	ImpB/MucB/SamB family protein	NA	1329	0	0	0	1	1	0	0	1		TTTATATAAATTGTTAATTTCTTGATTTTTCTTCATGTATAATTTCATGCG
62061	+	1	1	89.36	56	30.71	1	EFA0078	ImpB/MucB/SamB family protein	NA	1329	0	0	1	0	1	0	0	0		GCGCACATTGAACCTTACATGTTAAAAGAGCGTTTTGGTATCATGGGGCTA
63242	+	1	1	658496	96.56	>100	1	orphan	orphan	NA	NA	0	0	0	0	1	0	0	0		AGGTTTTATTATTAAATTGGCAGAATTTCAAATTATGATATAATTAATGCG
63483	-	1	1	11105	>100	24.65	1	orphan	orphan	NA	NA	0	0	0	0	1	0	0	0		TGCATAGTCACAAAACTTGACCCAAAATAAAAATATGCTATACTAAAAGTG
63631	+	1	1	53986.2	>100	47.23	1	EFA0081	hypothetical protein	83	462	1	0	0	0	1	0	0	0		TATTAATAAAATAGTAGTAGAAAAATATATTTATTGATAAACTTATAGTTA
64217	+	1	1	450.7	2.59	12.81	1	orphan	orphan	NA	NA	0	0	0	0	1	0	0	0		ATGGAATAATAAAGTGCTAATTATACGGACAATACTTTATAATTAATTATA
64306	+	1	1	114.62	60	12.51	1	orphan	orphan	NA	NA	0	0	0	0	1	0	0	0		AAGGGGCACAAGCATTTCCTTTATTGCTTGTTTTTTGATAATATATTACTG
64653	-	1	1	53.42	21.5	63	1	orphan	orphan	NA	NA	0	0	0	0	1	0	0	0		CTGTACAAACATTGCTCTTGTGTTTTTATTTTTTGTAGTAAAATAGTAAGA
64920	-	1	1	70.8	15.8	5	1	EFA0082	replication-associated protein RepC	NA	372	0	0	1	0	1	0	0	0		AAACGAATTGGGCGACCTGCTAAAAATAAAGTATATAGTACAATTAGGATA
65984	-	1	1	311.9	41.75	6.98	1	EFA0083	replication-associated protein RepB	35	846	1	0	0	0	1	0	0	0		TTTTATAAATATTATTTGTAGTAAGAAAATATTTATGATATACTATTTGTA

## Sheet: E. faecalis V583 pTEF2
Table S1. TSS detected in E. faecalis V583 and E. faecium AUS0004 - V583 pTEF2
This table lists all TSS that were detected in the E. faecalis V583 plasmid pTEF2
Pos	Strand	detected	enriched	stepHeight	stepFactor	enrichmentFactor	classCount	Locus_tag	Product	UTRlength	GeneLength	Primary	Secondary	Internal	Antisense	Automated	Manual	Putative sRNA	Putative asRNA	Comment	Sequence -50 nt upstream + TSS (51nt)
15	+	1	1	12.73	7	>100	1	EF_B0001	replication-associated protein RepA	85	1011	0	1	0	0	1	0	0	0		TTCCAATATTACAATTGCGTTATATCGCAATATCGTGATATAATAAGAAAG
77	+	1	1	665.35	17.36	18.31	1	EF_B0001	replication-associated protein RepA	23	1011	1	0	0	0	1	0	0	0		TGTTATATCAGTATTTGCAAGGGAAATAAAAGTAGGTTAAACTATAAACTA
199	-	1	1	21	22	>100	1	EF_B0001	replication-associated protein RepA	NA	1011	0	0	0	1	1	0	0	1		ATATTCACATCGGTCTTGCAACATTGCGTAAGCTATTTTACTATCATTAGA
1186	+	1	1	5011.83	27.2	47.56	1	EF_B0003	pheromone shutdown protein TraB	94	1158	1	0	0	0	1	0	0	0		CATACTTCATTTTGTATCACTTTTAAAGTTTGTTTGATAAAATTGAAAATA
1308	+	1	1	239.56	8.57	6.38	1	EF_B0003	pheromone shutdown protein TraB	NA	1158	0	0	1	0	1	0	0	0		TACTATAGATAGGAGTTTTTTTATGGAGGAAGATATTGTAAGGTTGTTTTA
2023	-	1	1	286.57	>100	>100	1	EF_B0003	pheromone shutdown protein TraB	NA	1158	0	0	0	1	1	0	0	1		TAAAAGGATACTCCTAGAAGAATAAGTAATATACCTGGTATAATCCATTCA
3370	-	1	1	20.56	11.5	>100	1	EF_B0004	TraC protein	NA	1590	0	0	0	1	1	0	0	1		GCAAAATTAATCGCTTGTCGAGCATGTTTATTTGAAGTTATACTTTTTTTA
4042	-	1	1	19.58	>100	>100	1	EF_B0004	TraC protein	NA	1590	0	0	0	1	1	0	0	1		CTTTTAAGAGAGGTTTTTTATTTTATCTCCATGGTTTTATAATCATACTTA
4573	-	1	1	33.45	8.25	3	1	EF_B0005	Cro/CI family transcriptional regulator	NA	942	0	0	1	0	1	0	0	0		TTACAAAAATAGAGAAGTAATATTAGGTGCTGACTATGCTATACTAAGTCA
4706	-	1	1	17.62	4.25	1.52	1	EF_B0005	Cro/CI family transcriptional regulator	NA	942	0	0	1	0	1	0	0	0		CTGAAATATACAAAGATCGCTTTAAGAACCTACAGTGTTACACTTTATTTA
5234	+	1	1	16108.3	18.76	12.85	1	EF_B00051	hypothetical protein	21	78	1	0	0	0	1	0	0	0		TTTGCATAAAAACGGTTGATATATTTATTTTTTAATAGTATAATTGAATTA
5260	-	1	1	11.75	4.25	2.43	2	EF_B0005	Cro/CI family transcriptional regulator	218	942	1	0	0	0	1	0	0	1		AGCGAAATCAATACAGGTACATAATACTTAATTTTCAAAATACTTTTCTTG
5260	-	1	1	11.75	4.25	2.43	2	EF_B00051	hypothetical protein	NA	78	0	0	0	1	1	0	0	1		AGCGAAATCAATACAGGTACATAATACTTAATTTTCAAAATACTTTTCTTG
5473	-	1	1	28655.5	17.78	>100	1	orphan	orphan	NA	NA	0	0	0	0	1	0	0	0		AGTTTAAAAAAGCCTAGAATTTTACATTAAAAATTGTTATACTATACGTTG
6762	+	1	1	38.42	9.5	19	1	EF_B0008	hypothetical protein	14	189	1	0	0	0	1	0	0	0		TTCCAAGGATAGTATTTTTTTAATAATGAAGGCTTTGTTACTATTAATTTG
9911	-	1	1	12	7.5	>100	1	EF_B0011	aggregation substance PrgB	NA	3918	0	0	0	1	1	0	0	1		ATGTATCATTCTCCTCGATTTTTTATTTTTTTGTTTGTAAAATAACTCACG
10274	-	1	1	306.5	69.11	>100	1	EF_B0011	aggregation substance PrgB	NA	3918	0	0	0	1	1	0	0	1		TTTTCAGCTCCTACTGTTGGTTGTTGGACGTTTGTGGTATCATTTGGGGTA
17482	-	1	1	11.75	>100	>100	1	EF_B0017	hypothetical protein	NA	801	0	0	0	1	1	0	0	1		TCCATTTGTGGGATCGCTTCACTTGTTCCTGTCGCTGTTACAATGGAATTA
17607	+	1	1	20.56	11.5	>100	1	EF_B0017	hypothetical protein	NA	801	0	0	1	0	1	0	0	0		AATTGTATTTTTCTTTCAAATATTTGCATATATTGCATTAATATTATCTAG
17656	+	1	1	43.07	2.28	>100	1	EF_B0017	hypothetical protein	NA	801	0	0	1	0	1	0	0	0		AGTATTATTGCAAATATTCTTATTTTCTTACGAGGGATACAATTGTATATG
21135	-	1	1	13	2.3	>100	1	EF_B0020	hypothetical protein	NA	2616	0	0	0	1	1	0	0	1		CTTAACCGTTTTTCCTGTTTTCAAAGCTGTACGCATGTTAAATTTAGCTTG
25555	-	1	1	95.83	>100	>100	1	EF_B0025	TraG family protein	NA	1833	0	0	0	1	1	0	0	1		TTATAAAAAACCGATAAAAAGTTTGTTCGATATACGTTAGAATATCTTTTG
26213	-	1	1	11.75	>100	>100	1	EF_B0025	TraG family protein	NA	1833	0	0	0	1	1	0	0	1		TGACGTAACATGTCCGCAATCATTCCTAAATGTGGCGTATAATCATTTCTG
26830	-	1	1	20	>100	>100	1	EF_B0025	TraG family protein	NA	1833	0	0	0	1	1	0	0	1		ACAGATACTTGGTGGTTTCTTCTTCGTCTCCACCAAGGTATAGTAAACACG
31069	+	1	1	12.66	>100	14.24	1	EF_B0030	relaxase	NA	1686	0	0	1	0	1	0	0	0		ACAGAGTCCATTTATAAACAAAAAATAAAAAGTCGTTTAGACTTTTTATTA
31236	+	1	1	51.53	58	1.76	1	EF_B0030	relaxase	NA	1686	0	0	1	0	1	0	0	0		TACTCGTAGTCGAAGCTTGTCAAAAAGTGACCCCACTAGATATAATTATGA
31403	+	1	1	31.64	5.8	9.71	1	EF_B0030	relaxase	NA	1686	0	0	1	0	1	0	0	0		TAGAACCATGGCAACTGTCTCACAAAACAGAAAGAGGATATTATATAAATA
31490	+	1	1	145.55	37.33	24.17	1	EF_B0030	relaxase	NA	1686	0	0	1	0	1	0	0	0		TAGGAGGGTATAAGGTTGATCCATTAGCCAACGGTAATTACAATATCTATA
32497	+	1	1	26776.5	>100	18.81	1	EF_B0032	hypothetical protein	260	168	1	0	0	0	1	0	0	0		AAAACGCCTTAACTTAAAAAAGCCAAGGCGTTTTATGGTATAATATACGAG
32778	-	1	1	5702	>100	>100	1	EF_B0032	hypothetical protein	NA	168	0	0	0	1	1	0	0	1		AAGAAAGGCTTCCGCCTTTCTTCTTGTAGAGAATGTGTTATAATAAACATG
32948	-	1	1	34.26	36	46.62	1	EF_B0032	hypothetical protein	NA	168	0	0	0	1	1	0	0	1		AGCAGTCAGACAATGGCAAGAGAATTTACAGCACGCCTTATCATCATAATA
32960	+	1	1	37.97	>100	>100	1	EF_B0033	hypothetical protein	NA	1344	0	0	0	1	1	0	0	1		GAAGATACTCGCTAAAAGCGAGTATCAGGTTTGTCTTATATTATGATGATA
35159	+	1	1	143286	>100	>100	1	EF_B0034	hypothetical protein	NA	777	0	0	0	1	1	0	0	1		GGAGCAAATTTTCGCTTGTCAAAGGTCAGTCGGTACGTTATACTTGAACTA
35159	+	1	1	143286	>100	>100	1	EF_B0035	hypothetical protein	NA	549	0	0	0	1	1	0	0	1		GGAGCAAATTTTCGCTTGTCAAAGGTCAGTCGGTACGTTATACTTGAACTA
36756	-	1	1	94.96	>100	28.3	1	EF_B0038	hypothetical protein	165	450	1	0	0	0	1	0	0	0		TCACTCCGTTCGCCCTTGTCTTTTCTTGGTGTCTATGATTCTTTCTCGGCA
36854	+	1	1	11.75	>100	7	1	EF_B0040	hypothetical protein	24	201	1	0	0	0	1	0	0	0		TGAGTTCATATACCCTTGTCTTTTCGACTGGCTATGATACTGTAACAAACA
37434	-	1	1	3503.65	19.17	38.2	2	EF_B0041	hypothetical protein	25	231	1	0	0	0	1	0	0	1		AATAATGAGGAATATTGACAAATTTTGGTTTTTTATATACTATATTTTGTA
37434	-	1	1	3503.65	19.17	38.2	2	EF_B0042	hypothetical protein	NA	495	0	0	0	1	1	0	0	1		AATAATGAGGAATATTGACAAATTTTGGTTTTTTATATACTATATTTTGTA
39124	-	1	1	58.76	>100	>100	1	EF_B0045	thermonuclease precursor	NA	579	0	0	0	1	1	0	0	1		TTTTTAGCCTTTTCTTGTGCTTCCTCTAATTCTAGTAGATACTTTGTGTTA
39791	+	1	1	5160.99	>100	55.54	1	EF_B0047	hypothetical protein	77	1461	1	0	0	0	1	0	0	0		ATACGATAAAAAACGTGGTTTTTAGTTTGAAAACCTTGTAAGATTATTATA
41392	+	1	1	1082	>100	38.42	1	orphan	orphan	NA	NA	0	0	0	0	1	0	0	0		GTAATATCAAGGAAATTGAAAGGCCAAGGCAGATACTGTAAAATAAAAATA
41520	-	1	1	31.64	1.81	81	1	orphan	orphan	NA	NA	0	0	0	0	1	0	0	0		GTTTTATTCAAACTATAAATGATAATATATTTAAATATATAATAGAGACTG
41534	-	1	1	26	3.89	>100	1	orphan	orphan	NA	NA	0	0	0	0	1	0	0	0		TATAATATTATGTTGTTTTATTCAAACTATAAATGATAATATATTTAAATA
41693	-	1	1	5124.79	>100	>100	1	orphan	orphan	NA	NA	0	0	0	0	1	0	0	0		ATAAAAGGTAAAAATTTGTATTTCTTTATTATTTGTTTTATAATATAAGTA
41697	-	1	1	15.66	>100	>100	1	orphan	orphan	NA	NA	0	0	0	0	1	0	0	0		CTTTATAAAAGGTAAAAATTTGTATTTCTTTATTATTTGTTTTATAATATA
41859	+	1	1	512	4.26	10.67	1	EF_B0048	Cro/CI family transcriptional regulator	12	246	1	0	0	0	1	0	0	0		ATCCGAATAATATATTGACTGTTATTAACAAACAAAGATAGCATACAGGAG
41978	-	1	1	28.93	33	>100	1	EF_B0048	Cro/CI family transcriptional regulator	NA	246	0	0	0	1	1	0	0	1		GAATACAAAAGTGATAGCTTAACTAAAATATCTACTGGTACCATTGTTGCA
42185	-	1	1	239.56	14.29	57.6	1	EF_B0048	Cro/CI family transcriptional regulator	NA	246	0	0	0	1	1	0	0	1		AATTCTGTTACATCTTTATTCTCTTGGTTCGTTAAAGTATACTTATTTTTA
42185	-	1	1	239.56	14.29	57.6	1	EF_B0049	glycosyl transferase%2C group 2 family protein	NA	1341	0	0	0	1	1	0	0	1		AATTCTGTTACATCTTTATTCTCTTGGTTCGTTAAAGTATACTTATTTTTA
42207	+	1	1	25.31	8	3.3	1	EF_B0049	glycosyl transferase%2C group 2 family protein	NA	1341	0	0	1	0	1	0	0	0		ATGACTGGTTTAATGTAGAGGTATTTAATAAAAATAAGTATACTTTAACGA
43024	-	1	1	34.26	19	20.16	1	EF_B0049	glycosyl transferase%2C group 2 family protein	NA	1341	0	0	0	1	1	0	0	1		AATGAGTATAGTTTGTAAGTAGGATATTCTCATATGATATACTTTCATCCA
43559	+	1	1	14	3.33	3.09	1	EF_B0050	toxin ABC transporter%2C ATP-binding/permease protein	NA	2103	0	0	1	0	1	0	0	0		ATTGTGGTGTTGCATGCATAGAAATGATATGTAAATTCTATAATATTAATA
44891	+	1	1	40.14	2.26	1.51	1	EF_B0050	toxin ABC transporter%2C ATP-binding/permease protein	NA	2103	0	0	1	0	1	0	0	0		TGGCTAGTCATAGGCTTGAATCTATATTAATAAATATGGAAAATGAGAATG
48010	+	1	1	4378.61	>100	68.65	2	EF_B0053	hypothetical protein	69	375	1	0	0	0	1	0	0	1		ATATTCAATAATGCTTTGAATCTCTTCGCTTTTCAGTGTAAAATGTACTTG
48010	+	1	1	4378.61	>100	68.65	2	EF_B0052	IS256%2C transposase	NA	1173	0	0	0	1	1	0	0	1		ATATTCAATAATGCTTTGAATCTCTTCGCTTTTCAGTGTAAAATGTACTTG
48048	-	1	1	48.65	2.32	2.66	2	EF_B0052	IS256%2C transposase	32	1173	1	0	0	0	1	0	0	1		TGTAAAAGTAAAAAGGCCATATAACAGTCCTTTTACGGTACAATGTTTTTA
48048	-	1	1	48.65	2.32	2.66	2	EF_B0053	hypothetical protein	NA	375	0	0	0	1	1	0	0	1		TGTAAAAGTAAAAAGGCCATATAACAGTCCTTTTACGGTACAATGTTTTTA
48096	-	1	1	15.46	2.37	2.33	2	EF_B0052	IS256%2C transposase	80	1173	0	1	0	0	1	0	0	1		TCTTTTATATCTTTATCAAAAAAAATATCGATAAAGTCCGTATAATTGTGT
48096	-	1	1	15.46	2.37	2.33	2	EF_B0053	hypothetical protein	NA	375	0	0	0	1	1	0	0	1		TCTTTTATATCTTTATCAAAAAAAATATCGATAAAGTCCGTATAATTGTGT
49727	+	1	1	1338	41.55	3.28	1	EF_B0057	hypothetical protein	110	336	1	0	0	0	1	0	0	0		AAAATGAGTAAAAGATATTATAGATTAATATATTGTGATATAATTAAAATG
49741	-	1	1	42.49	2.09	14.8	1	EF_B0057	hypothetical protein	NA	336	0	0	0	1	1	0	0	1		GCTTGAACTTATTTAATTTACTTATAAAAATTGATATGATATAGTTCGTCA
50256	+	1	1	243.76	>100	42.33	1	EF_B0058	resolvase family site-specific recombinase	69	606	1	0	0	0	1	0	0	0		ACAGGGTATACCCTGTTGGTCTTTTTGTATGTTCATGATATACTTGAATTT
50418	+	1	1	103	27	27	1	EF_B0058	resolvase family site-specific recombinase	NA	606	0	0	1	0	1	0	0	0		ATTTAGATCGACAGTTAGAATTATTATCTCAGTGTGATAAAATTTTTACTG
50502	+	1	1	2600.84	44.59	54.5	1	EF_B0058	resolvase family site-specific recombinase	NA	606	0	0	1	0	1	0	0	0		GATTTCAAGAAATGATGAAATTTATTCGTGAAGATGATATTATTGTTGTTA
51245	-	1	1	19.44	11.75	23.5	1	EF_B0059	hypothetical protein	NA	1893	0	0	0	1	1	0	0	1		TTAATCTCTATACATTTTCTTCTCATTATGGAAAATACTATACTTAAAGTA
51509	-	1	1	21	>100	23.35	1	EF_B0059	hypothetical protein	NA	1893	0	0	0	1	1	0	0	1		TTTGAATCTATTATTTCTTCTATGCTGTTATATGCTTCATAATAGCTATTG
52144	-	1	1	17.62	1.4	81.58	1	EF_B0059	hypothetical protein	NA	1893	0	0	0	1	1	0	0	1		TCATATTATTAGGTTTATCAGCCGATATAGCCTTATAGTATAGTGGTAATA
52149	-	1	1	51	52	56.98	1	EF_B0059	hypothetical protein	NA	1893	0	0	0	1	1	0	0	1		GTATTTCATATTATTAGGTTTATCAGCCGATATAGCCTTATAGTATAGTGG
53138	-	1	1	18.98	>100	>100	1	orphan	orphan	NA	NA	0	0	0	0	1	0	0	0		AACCACTTATGGCGTACTCTAAGAATACATTAAGGTATTATACTAAAGATA
53161	+	1	1	117.47	2.63	22.55	1	EF_B0060	ImpB/MucB/SamB family protein	243	1317	1	0	0	0	1	0	0	0		TTGGTTTTTCTGTTACTTAAAATCTAATATCTTTAGTATAATACCTTAATG
54767	+	1	1	41.58	6.75	4.24	1	EF_B0061	hypothetical protein	NA	507	0	0	1	0	1	0	0	0		ATAAACCAATGAAAAAAACTAAAAAAGAATTTACACCTTATAATGATTATA
55427	+	1	1	21.7	3.2	3.36	1	orphan	orphan	NA	NA	0	0	0	0	1	0	0	0		AGAGAGCTAAAAGTTGAAGTAAAACACTGAAGGTTTACTACTGTATAGGTA
55455	+	1	1	40186.8	>100	>100	1	orphan	orphan	NA	NA	0	0	0	0	1	0	0	0		GAAGGTTTACTACTGTATAGGTATATTCGAATTTATGTTATAATTATTTCG
55687	-	1	1	7222.67	54.39	>100	1	orphan	orphan	NA	NA	0	0	0	0	1	0	0	0		ACCTGCTTCTTTTTTGTTGACCTTCTTTAATAATGTGTTATACTAATAATG
55779	+	1	1	96	>100	82	1	EF_B0063	replication control protein PrgN	40	297	1	0	0	0	1	0	0	0		GAAGCAGGTACGCCCTTCCCTTATTGCATGTTTTTTAGTACAATATTACTG
56193	-	1	1	18.08	21	>100	1	EF_B0063	replication control protein PrgN	NA	297	0	0	0	1	1	0	0	1		TTACGATATTACAATTGCATAGTATTGTTACTTCGCGATATAGTGAAATTG
56344	+	1	1	613	>100	12.53	1	EF_B0064	ParA family protein	25	783	1	0	0	0	1	0	0	0		TTAATAAATTATGATATTGCAATATTGCGATATTGTGATATAATAATGACA
56359	-	1	1	12	>100	>100	1	EF_B0064	ParA family protein	NA	783	0	0	0	1	1	0	0	1		ACACCGCCTTTTTGGTTTGCAACTGAAATTATTCGTGCCATAATAATGTCC

## Sheet: E. faecalis V583 pTEF3
Table S1. TSS detected in E. faecalis V583 and E. faecium AUS0004 - V583 pTEF3
This table lists all TSS that were detected in the E. faecalis V583 plasmid pTEF3
Pos	Strand	detected	enriched	stepHeight	stepFactor	enrichmentFactor	classCount	Locus_tag	Product	UTRlength	GeneLength	Primary	Secondary	Internal	Antisense	Automated	Manual	Putative sRNA	Putative asRNA	Comment	Sequence -50 nt upstream + TSS (51nt)
4691	+	1	1	4472.78	>100	>100	1	EF_C0004	IS256%2C transposase	NA	1173	0	0	0	1	1	0	0	1		ATATTCAATAATGCTTTGAATCTCTTCGCTTTTCAGTGTAAAATGTACTTG
10010	+	1	1	574	61.42	51.76	1	EF_C0009	resolvase family site-specific recombinase	42	597	1	0	0	0	1	0	0	0		AAACTTTTAAGTTTTTGACCTCTTTATTTTTTCGTGCTATACTTGGAATTA

## Sheet: E. faecium AUS0004 chromosome
Table S1. TSS detected in E. faecalis V583 and E. faecium AUS0004 - AUS0004 chromosome
This table lists all TSS that were detected in the E. faecium AUS0004 chromosome
Pos	Strand	detected	enriched	stepHeight	stepFactor	enrichmentFactor	classCount	Locus_tag	Product	UTRlength	GeneLength	Primary	Secondary	Internal	Antisense	Automated	Manual	Putative sRNA	Putative asRNA	Comment	Sequence -50 nt upstream + TSS (51nt)
910	-	1	1	33.01	>100	>100	1	EFAU004_RS00005	chromosomal replication initiator protein DnaA	NA	1335	0	0	0	1	1	0	0	1		TTGCACTCGAACAAGCGCACCTTCTAATTCACGAATGTTAGAATCAATTTG
2023	-	1	1	70	17.5	>100	1	EFAU004_RS00010	DNA polymerase III subunit beta	NA	1131	0	0	0	1	1	0	0	1		GAGAATCAGTAGCTACAGCTAATAAAGAATTATCAGATAAAATGAAATGCA
2860	+	1	1	7922.51	67.88	53.08	1	EFAU004_RS00015	S4 domain-containing protein YaaA	32	243	1	0	0	0	1	0	0	0		AAATATATGGATAAATTTGTTTTATTGCGAAAAAAAAGGTATAATAGAGTA
6651	-	1	1	33.99	>100	>100	1	EFAU004_RS00030	DNA gyrase subunit A	NA	2472	0	0	0	1	1	0	0	1		GGGAAGCGAGCAGGTAGTACAACTGGTTCTTTTTCTGTATCATCATAGTTG
7892	+	1	1	100.01	2.36	2.69	1	EFAU004_RS00030	DNA gyrase subunit A	NA	2472	0	0	1	0	1	0	0	0		CAAAAATCTGGTTTCTTGTTCTACCCATGATACATTGTTATTCTTTACGAA
8190	-	1	1	260.23	68	58.25	1	EFAU004_RS00030	DNA gyrase subunit A	NA	2472	0	0	0	1	1	0	0	1		GCTTCTTCTTTGAAAGTGACAGAGTAGCCGTTATGTGTTCCAATAATGATA
8835	+	1	1	35701.3	6.83	>100	1	EFAU004_RS00035	30S ribosomal protein S6	80	300	1	0	0	0	1	0	0	0		TGTTCATTCTGTATTGCTTTTGACCAAAATAGAGTGTATAATTAGAGCTTG
10159	+	1	1	3258.72	>100	62.06	1	EFAU004_RS00050	hypothetical protein	22	546	1	0	0	0	1	0	0	0		CTCTATTCGTTTAGTCGCTCGAATGACGAAAGTTATGGTAAAATCAAATTA
10730	+	1	1	55.35	10.86	5.91	1	EFAU004_RS00055	hypothetical protein	23	195	1	0	0	0	1	0	0	0		CCATAGAACAGTACCTTACTAACAAATGCACCTCAAGATATACTTGAGCTA
14126	+	1	1	201	21.7	52.7	1	EFAU004_RS00070	phosphoesterase	NA	1512	0	0	1	0	1	0	0	0		AGCTATTTAAGGTCTTGTGGAGCAGACGCATCCTTAGTACAATATTTATTG
14241	+	1	1	1856.58	24.37	52.87	2	EFAU004_RS00075	50S ribosomal protein L9	272	453	1	0	0	0	1	0	0	0		CTGATATTGTTGTGGCGGCAGGGACAGACGAAAAAGAGTATAATAGTGTTA
14241	+	1	1	1856.58	24.37	52.87	2	EFAU004_RS00070	phosphoesterase	NA	1512	0	0	1	0	1	0	0	0		CTGATATTGTTGTGGCGGCAGGGACAGACGAAAAAGAGTATAATAGTGTTA
14482	-	1	1	49	17.33	>100	1	EFAU004_RS00070	phosphoesterase	NA	1512	0	0	0	1	1	0	0	1		TGTAAAAAAATTACTTTCATTTGGATTACTCCTTATCATATATTTGATTCA
14482	-	1	1	49	17.33	>100	1	EFAU004_RS00075	50S ribosomal protein L9	NA	453	0	0	0	1	1	0	0	1		TGTAAAAAAATTACTTTCATTTGGATTACTCCTTATCATATATTTGATTCA
15216	+	1	1	1564	2.27	38.27	1	EFAU004_RS00080	replicative DNA helicase	23	1368	1	0	0	0	1	0	0	0		CTTTCGGTACGAATGATGACTTTTCTCTCATTTTCTTGTAAAATGAAGCAA
16448	+	1	1	22.33	2.77	2.4	1	EFAU004_RS00080	replicative DNA helicase	NA	1368	0	0	1	0	1	0	0	0		AAGATGCGGACATCGTAGCCTTCTTGTATCGAGATGATTATTATGAAAGAG
17357	+	1	1	340.83	2.53	20.8	1	EFAU004_RS00085	adenylosuccinate synthase	29	1293	1	0	0	0	1	0	0	0		TCATTCGATTTTATTTGAAATATGTATCTATTATTGATACAATGGTTCAGG
17574	-	1	1	33.99	>100	>100	1	EFAU004_RS00085	adenylosuccinate synthase	NA	1293	0	0	0	1	1	0	0	1		ACCAATGATTTAGGATTGACTACAACGCCGTTTCCGATCACACTGATCTTG
17960	+	1	1	129	32.75	45.77	1	EFAU004_RS00085	adenylosuccinate synthase	NA	1293	0	0	1	0	1	0	0	0		TGATTCAGAACCACTTGATTTTGACGATATTTTTGAAGAATATTATGAATA
19950	-	1	1	60.2	57.33	65	1	orphan	orphan	NA	NA	0	0	0	0	1	0	0	0		GTAAGTCCCATTTGGGACATTAATTTTCTAACTGTTTTATGATTGATTGTA
20515	+	1	1	88.61	12.41	11.65	1	orphan	orphan	NA	NA	0	0	0	0	1	0	0	0		AGATATTTCAAAGTAAATTAAATGAGTATATTAGGTGGTATAATAACAAAA
21593	+	1	1	14786.6	2.38	>100	1	orphan	orphan	NA	NA	0	0	0	0	1	0	0	0		ATCAAATCTTTCTCTGTTATTCTCAGCATTTTTTTGATAGAATCATTCATA
21628	-	1	1	83.78	>100	>100	1	orphan	orphan	NA	NA	0	0	0	0	1	0	0	0		TTTTCATTTTAGGTATTAAAAAACATATCGTTCTCTAGTATGATTAAATCA
22321	+	1	1	3691.8	68.3	31.05	1	EFAU004_RS00105	DegV family protein	34	864	1	0	0	0	1	0	0	0		TAAACCGGTTAAAGTGTGTCTAGCGCAAGAGATTTGCTATAATAGACGATA
22356	-	1	1	67.97	2.52	73.23	1	EFAU004_RS00105	DegV family protein	NA	864	0	0	0	1	1	0	0	1		CTAATACATGGTATGGCAGATCACAACAAGAATCTGTTACAATTTGATACA
23075	+	1	1	66.03	4.56	1.91	1	EFAU004_RS00105	DegV family protein	NA	864	0	0	1	0	1	0	0	0		CAATCGTTGCACCACTTGATCAAATCGTTTATGTGGCTTACGCTGGGGATC
25010	-	1	1	536.97	9.08	9.47	1	EFAU004_RS00110	ABC-F family ATPase	41	1623	1	0	0	0	1	0	0	0		GAATGTTCGATTGCCTTGAATCTTTTACCTTTCCCCTATATAATTCTATAA
25191	+	1	1	4516.19	>100	9.1	1	EFAU004_RS00115	membrane protein	27	522	1	0	0	0	1	0	0	0		GCAACAGCATAATTTTTGACGTTATTTATAAGAGGGAGTACTATAAAACTG
27698	-	1	1	1708.99	>100	7.87	1	EFAU004_RS00120	pyruvate oxidase	43	1731	1	0	0	0	1	0	0	0		GAAAAGACGAATTAGTTGGGATTTTCGATAAAAAGTTCTATACTCTAGATA
27794	+	1	1	453.46	31.5	5.35	1	EFAU004_RS00125	ZIP family metal transporter	26	819	1	0	0	0	1	0	0	0		TTTTCACAAAAATGTAGTCATGTTTTTGGGAATATGCTAGAGTAGTACATA
27960	+	1	1	253.43	10.91	19.2	1	EFAU004_RS00125	ZIP family metal transporter	NA	819	0	0	1	0	1	0	0	0		TTGGTTTTTTTCTTTAAAGAAATCAAAAAAGAAGTGCTAAACTTGATGTTA
28970	-	1	1	4337	23.71	30.12	1	EFAU004_RS00130	hypothetical protein	32	198	1	0	0	0	1	0	0	0		TCAGTCTTCAGTTGGAGGTGTTTTTAAACAATCCCTGTTATACTTTTTCTA
29089	+	1	1	44.67	14.33	4.32	1	EFAU004_RS00135	ferrochelatase	18	579	1	0	0	0	1	0	0	0		AAATGATCAAACAATTGCTTTTTCTCTGGTTTATCATCTAAAATAGAGCGG
29454	-	1	1	38.84	21	>100	1	EFAU004_RS00135	ferrochelatase	NA	579	0	0	0	1	1	0	0	1		TGGCCTTTATTTGCTTTGACAAGTTCTTTTGCCAAGATATAATACGCAATA
29766	+	1	1	116	9.92	4.18	1	orphan	orphan	NA	NA	0	0	0	0	1	0	0	0		ATATAGAAAAAATAAATAAACGATCAAATATCCGAGTGATACTAGTATTCA
31248	-	1	1	9124	>100	>100	1	EFAU004_RS00145	VanZ family protein	15	504	1	0	0	0	1	0	0	0		TTCATACTTTTTTATGATTTTTCAGCGGTTTTCGATGGTATACTTTTTAAA
31523	+	1	1	1345.83	2.53	>100	1	EFAU004_RS00150	FUSC family protein	69	1026	1	0	0	0	1	0	0	0		TTGATACTAAGTTTATGAAAAATCAAGAAATAGTTGTTATACTAGGTAATG
32897	+	1	1	326	82.5	35.96	1	EFAU004_RS00155	hypothetical protein	43	879	1	0	0	0	1	0	0	0		TTCTTTCTTCATAGAAAGTTTAAGTTTTATAGTTAGTGTACAATAAAAGTA
33585	-	1	1	47.58	50	50	1	EFAU004_RS00155	hypothetical protein	NA	879	0	0	0	1	1	0	0	1		AAAAAGACAGATTTTTGACTCTTTTTTCAACCATTTAGTAAGATTGGGTGA
33829	-	1	1	34.96	>100	43.15	1	EFAU004_RS00155	hypothetical protein	NA	879	0	0	0	1	1	0	0	1		GAGACAAAAGTGTTCTTTACTTTTGTCTCACGCTCTTTTAAACTATTTCGA
34224	+	1	1	128.17	67	>100	1	orphan	orphan	NA	NA	0	0	0	0	1	0	0	0		ACTGTTTTAACAAGTTGACTTTCATTTTAACTTTTGATACCATTTAAAACA
35549	+	1	1	26	>100	>100	2	EFAU004_RS00165	hypothetical protein	220	231	1	0	0	0	1	0	0	0		ATGGTGGTAAATAATGACTCAATAGTAAAAAATACAGTAGGCTTAGAGCTA
35549	+	1	1	26	>100	>100	2	EFAU004_RS00160	hypothetical protein	NA	339	0	0	1	0	1	0	0	0		ATGGTGGTAAATAATGACTCAATAGTAAAAAATACAGTAGGCTTAGAGCTA
36098	+	1	1	297	50.5	>100	1	EFAU004_RS14860	hypothetical protein	NA	207	0	0	1	0	1	0	0	0		TTCGATATCTTTGCTGTTAATATTACTAACTTTAATGCAGTATAAAGAGTA
36634	+	1	1	21.36	>100	>100	1	EFAU004_RS00170	hypothetical protein	NA	372	0	0	1	0	1	0	0	0		TTTTATCAAAACTTTTGATGTGAAGGCAGATCTTAAGTTTAATGATACTTA
36787	-	1	1	419	>100	>100	1	EFAU004_RS00170	hypothetical protein	NA	372	0	0	0	1	1	0	0	1		CAAACCAATCTTAAAAATCATCAGGAGTACTTTTTTGATATACTTTTATTA
38165	+	1	1	57.29	60	71.33	1	EFAU004_RS00180	DeoR/GlpR transcriptional regulator	NA	786	0	0	0	1	1	0	0	1		TCTGGTCCATCTGCTTGAGCAAGAATATCAAAAACTGGATAATTATTTGTA
40467	-	1	1	22	>100	>100	1	EFAU004_RS00190	PTS lactose/cellobiose transporter subunit IIA	NA	318	0	0	0	1	1	0	0	1		ATAGCGTTCTTCTCCTATCCTTGATTCTGTCTGTACAGTACAATAAAGTCT
40467	-	1	1	22	>100	>100	1	EFAU004_RS00195	PTS lactose transporter subunit IIBC	NA	1674	0	0	0	1	1	0	0	1		ATAGCGTTCTTCTCCTATCCTTGATTCTGTCTGTACAGTACAATAAAGTCT
40735	+	1	1	21.36	4.14	>100	1	EFAU004_RS00195	PTS lactose transporter subunit IIBC	NA	1674	0	0	1	0	1	0	0	0		AATGGCCTGAATCTGTCTCCACATGGCTATGGAAAGTCTATAATTATTCGA
42039	+	1	1	65.06	>100	>100	2	EFAU004_RS00200	arabinogalactan endo-1%2C4-beta-galactosidase	164	1632	1	0	0	0	1	0	0	0		GCTTATGGTTCTCATTACGAAATGCTGCAGGATTTTGATATGGTGGTCTTA
42039	+	1	1	65.06	>100	>100	2	EFAU004_RS00195	PTS lactose transporter subunit IIBC	NA	1674	0	0	1	0	1	0	0	0		GCTTATGGTTCTCATTACGAAATGCTGCAGGATTTTGATATGGTGGTCTTA
42058	-	1	1	33.99	>100	>100	1	EFAU004_RS00195	PTS lactose transporter subunit IIBC	NA	1674	0	0	0	1	1	0	0	1		AACCAGCTTGATTCCTAAGCGATCGGTGTCTTCTTTGATATCATCATAGTA
43992	-	1	1	50	>100	>100	1	orphan	orphan	NA	NA	0	0	0	0	1	0	0	0		TTCATTGCTTCTTACGAAATCGTTGAACTCTCTTTAGCATAATACAAAGTG
44014	+	1	1	1043	>100	77.44	1	orphan	orphan	NA	NA	0	0	0	0	1	0	0	0		AAACGAGTAAAGCACCAGACTTCATCTACACTTTGTATTATGCTAAAGAGA
44618	+	1	1	156.67	3.2	40.32	1	EFAU004_RS00205	IS256 family transposase	88	1191	1	0	0	0	1	0	0	0		GGTAGAATACTATCTATTTTCTTTTTAACCCAATTGTTATAATGGAGAGTG
44705	-	1	1	1989.27	>100	>100	1	EFAU004_RS00205	IS256 family transposase	NA	1191	0	0	0	1	1	0	0	1		TCGCCTTTGTTCGCTAGAGTCTTTAGAATTTCTGTAGTAAAATCGTTCATA
45982	-	1	1	49.52	52	>100	1	EFAU004_RS00205	IS256 family transposase	NA	1191	0	0	0	1	1	0	0	1		CATAAGCAGATCTCCTAACTATTTAATTAATATGATTATATAGTAAGTTTA
45982	-	1	1	49.52	52	>100	1	EFAU004_RS00210	ATP-dependent endonuclease	NA	2190	0	0	0	1	1	0	0	1		CATAAGCAGATCTCCTAACTATTTAATTAATATGATTATATAGTAAGTTTA
45994	+	1	1	470.94	13.39	21.23	1	EFAU004_RS00210	ATP-dependent endonuclease	36	2190	1	0	0	0	1	0	0	0		TCCCTTATAATGAGAACTTTTACTAACATAATTTATGATAAACTTACTATA
46793	-	1	1	305	60.75	>100	1	EFAU004_RS00210	ATP-dependent endonuclease	NA	2190	0	0	0	1	1	0	0	1		TTTCAGGAACACTGGTAATAGTCTCATTTAATTGCTGTATAATTGTTTTTA
47356	-	1	1	32	>100	>100	1	EFAU004_RS00210	ATP-dependent endonuclease	NA	2190	0	0	0	1	1	0	0	1		TAAGATAACACCTTTAGAAAAAAGCAATCCATTTCTTTTAACATCTAAATA
47962	+	1	1	114.58	20.67	13.4	2	EFAU004_RS00215	ATP-dependent helicase	254	1251	1	0	0	0	1	0	0	0		AGTTAGGTGAAAAAATTGACTTTTTAATCAAAATTCCTAAGTATATTCTTA
47962	+	1	1	114.58	20.67	13.4	2	EFAU004_RS00210	ATP-dependent endonuclease	NA	2190	0	0	1	0	1	0	0	0		AGTTAGGTGAAAAAATTGACTTTTTAATCAAAATTCCTAAGTATATTCTTA
48211	+	1	1	23.3	2.71	6.34	2	EFAU004_RS00215	ATP-dependent helicase	5	1251	0	1	0	0	1	0	0	0		ATCTAATCAATCAGATAGAAAATTACACAAAAATACTTTATGCTGAGGTTT
48211	+	1	1	23.3	2.71	6.34	2	EFAU004_RS00210	ATP-dependent endonuclease	NA	2190	0	0	1	0	1	0	0	0		ATCTAATCAATCAGATAGAAAATTACACAAAAATACTTTATGCTGAGGTTT
49319	-	1	1	43	44	>100	1	EFAU004_RS00215	ATP-dependent helicase	NA	1251	0	0	0	1	1	0	0	1		TTGAAAAATAAACTATGATTATTTACCTTAATTGGTGATATATTTATAGCA
49436	-	1	1	125	>100	97	1	EFAU004_RS00215	ATP-dependent helicase	NA	1251	0	0	0	1	1	0	0	1		GGCTTTTTTATTTGTCTCGCTTAATTATACAAACGGCGTATAATTAAAATA
49507	+	1	1	50.69	6.51	31.29	1	orphan	orphan	NA	NA	0	0	0	0	1	0	0	0		GTATAATTAAGCGAGACAAATAAAAAAGCCATTTATGTTACACTCAAATTG
49551	-	1	1	1861.42	>100	77.1	1	EFAU004_RS00215	ATP-dependent helicase	NA	1251	0	0	0	1	1	0	0	1		ATGAAAATATGCTTCTATCATTACAAGCTCGTTTGGTGTAAGATGGGTATA
51504	-	1	1	70	>100	>100	1	EFAU004_RS00230	DUF961 domain-containing protein	NA	315	0	0	0	1	1	0	0	1		GTAAATCCTCGATTGCCAATTTTATAACCTTCTGCGGTAATATGTGGGTTG
53055	-	1	1	124.29	>100	12.9	1	EFAU004_RS00245	DUF87 domain-containing protein	NA	1404	0	0	0	1	1	0	0	1		CATACGAGCTAACTTTTGACGGTGCTCTAACTGTTTTATAGAATCTATACG
54300	-	1	1	43	7.14	>100	1	EFAU004_RS00245	DUF87 domain-containing protein	NA	1404	0	0	0	1	1	0	0	1		CTATGACCCTTGAGTTTACACCTTTCATATTTTCCGCAATCCTTTGTACCA
54300	-	1	1	43	7.14	>100	1	EFAU004_RS00250	XRE family transcriptional regulator	NA	1185	0	0	0	1	1	0	0	1		CTATGACCCTTGAGTTTACACCTTTCATATTTTCCGCAATCCTTTGTACCA
54462	-	1	1	27	>100	>100	1	EFAU004_RS00250	XRE family transcriptional regulator	NA	1185	0	0	0	1	1	0	0	1		GCCTTGCCTGTTTCAATATCCGATAGGTAAGGTCTGGTAATATGAGAAGCA
55737	+	1	1	44.67	>100	>100	2	EFAU004_RS00260	hypothetical protein	113	222	1	0	0	0	1	0	0	0		ATACCATCTATACCTATGATTTTTACAAGGTGAGATTTTATAATAATTATA
55737	+	1	1	44.67	>100	>100	2	EFAU004_RS00255	hypothetical protein	NA	291	0	0	1	0	1	0	0	0		ATACCATCTATACCTATGATTTTTACAAGGTGAGATTTTATAATAATTATA
56078	-	1	1	56.32	2.59	33.88	1	EFAU004_RS00260	hypothetical protein	NA	222	0	0	0	1	1	0	0	1		TCATAAATCCTTTCATAACAAAATATATACTTCCTATTTTATCATGAAAAA
56078	-	1	1	56.32	2.59	33.88	1	EFAU004_RS00265	hypothetical protein	NA	780	0	0	0	1	1	0	0	1		TCATAAATCCTTTCATAACAAAATATATACTTCCTATTTTATCATGAAAAA
56101	+	1	1	450	21.45	43.46	1	EFAU004_RS00265	hypothetical protein	12	780	1	0	0	0	1	0	0	0		AACCGAATCATTGGTGCTTAACAGATATTTTTCATGATAAAATAGGAAGTA
56429	-	1	1	111.67	16.43	>100	1	EFAU004_RS00265	hypothetical protein	NA	780	0	0	0	1	1	0	0	1		TAAAGTTAATTACTTCGTAATTCTCTGGAAGTGGTACTAAAATAGTATCCA
56652	-	1	1	43.7	5.5	>100	1	EFAU004_RS00265	hypothetical protein	NA	780	0	0	0	1	1	0	0	1		GTAGGTTGAATTTCTTTTTCAATTAATTGTTGTATCCTACTATATAATTTA
56799	-	1	1	34	8.67	>100	1	EFAU004_RS00265	hypothetical protein	NA	780	0	0	0	1	1	0	0	1		GAAATACCTATTATTAGTTTTGCTTCTCTCTTTCCAATAATATTTGTATTA
57482	+	1	1	307.81	>100	22.93	1	EFAU004_RS00275	hypothetical protein	27	639	1	0	0	0	1	0	0	0		GGTATTTGAATATTGTCAGTAAGTTTAACAATCCGTGTTATAATTAAATTA
65145	+	1	1	18197	>100	29.46	1	EFAU004_RS14865	tetracycline resistance protein	140	117	1	0	0	0	1	0	0	0		AAAATTGGAGATTCCTTTACAAATATGCTCTTACGTGCTATTATTTAAGTG
66423	+	1	1	497	>100	70.17	2	EFAU004_RS00315	hypothetical protein	275	1953	1	0	0	0	1	0	0	0		ACGTGAAATAATTATTGTAGGAATGCAAATTGGTGTGTTAAAATGGTTACA
66423	+	1	1	497	>100	70.17	2	EFAU004_RS00310	hypothetical protein	NA	297	0	0	1	0	1	0	0	0		ACGTGAAATAATTATTGTAGGAATGCAAATTGGTGTGTTAAAATGGTTACA
69331	-	1	1	2624.65	5.29	30.66	1	EFAU004_RS00320	trimethoprim-resistant dihydrofolate reductase DfrG	112	498	1	0	0	0	1	0	0	0		TGAAAATGATAATTGAATGAAAATTTGTGATTTTGTGGTATTATGATAATA
69849	-	1	1	222	15.8	>100	1	EFAU004_RS00325	elongation factor G	NA	1176	0	0	0	1	1	0	0	1		TAATCACTTCCATTTGTACTTTCCCTAAGAAAGAAAGTATAATTTCATGTG
71125	-	1	1	216	11.8	43	1	EFAU004_RS00330	XRE family transcriptional regulator	NA	354	0	0	1	0	1	0	0	0		AGGACAACACCCAAGTACACAAGTGCTGTATGATCTTGTATCATTACTCCA
71332	-	1	1	62.14	>100	10.19	1	EFAU004_RS00330	XRE family transcriptional regulator	14	354	1	0	0	0	1	0	0	0		ACATGTTTTTCTATACCTGTTTATGGTTATATAGGAACAGTAAAATGTATA
72952	+	1	1	268	>100	15.39	1	EFAU004_RS00345	DUF3173 domain-containing protein	44	201	1	0	0	0	1	0	0	0		TCTTCTCTTGTCAGTGTATTATTATAAAACTATTTGATATAATTATAGGTG
77058	-	1	1	25168.5	>100	51.67	1	EFAU004_RS00360	type I pantothenate kinase	27	924	1	0	0	0	1	0	0	0		ATCTCTCTTAAGTGGTGGGGTTTGCGTTTATTTTGTGTTAAAATAGTTCCA
77135	+	1	1	22.33	>100	27.34	1	EFAU004_RS00365	class I SAM-dependent methyltransferase	92	606	0	1	0	0	1	0	0	0		CAAACCCCACCACTTAAGAGAGATTGCCGATCTTTTTGTATAATCTTTATA
77200	+	1	1	1397	>100	25.68	1	EFAU004_RS00365	class I SAM-dependent methyltransferase	27	606	1	0	0	0	1	0	0	0		AGTCTTATTCTTGACTTGCGCACGGATACATAAAAGGATAGACTGTTGTCA
77796	-	1	1	181.58	10.56	96.11	1	EFAU004_RS00365	class I SAM-dependent methyltransferase	NA	606	0	0	0	1	1	0	0	1		TATTTTTCAGCTAGTTATTCTTTCACACTTTTGATGATATAATATCCTTTA
77821	+	1	1	871	10.16	30.29	1	EFAU004_RS00365	class I SAM-dependent methyltransferase	NA	606	0	0	1	0	1	0	0	0		GTAATGCAGAAATCGTCACAAAAGATAAAGGATATTATATCATCAAAAGTG
77998	+	1	1	25.25	25	>100	1	EFAU004_RS00370	LacI family transcriptional regulator	142	1017	0	1	0	0	1	0	0	0		AAAAGAAATAGTAGGAACAGAGTCGTTGTTTTTTACGATAAAATAAATAAG
78113	+	1	1	253.43	>100	6.09	1	EFAU004_RS00370	LacI family transcriptional regulator	27	1017	1	0	0	0	1	0	0	0		CTTTCCTTTTTTCTCTATTCTTTTCTTGGGGGTTTTGGTACACTGATAGGG
78513	-	1	1	43	3.53	>100	1	EFAU004_RS00370	LacI family transcriptional regulator	NA	1017	0	0	0	1	1	0	0	1		TTTGATAAAAACCGCTGTCTAATGCATATTTCTCAGGTAAAATATTTGGTG
79276	+	1	1	357.33	4.23	20.18	1	EFAU004_RS00375	pyrimidine-nucleoside phosphorylase	21	1302	1	0	0	0	1	0	0	0		AGTTTACTAAAGTGGTTTACCTTTCCTAAAAATAATGTATAATACCGAATG
79665	+	1	1	56.32	11.5	7	1	EFAU004_RS00375	pyrimidine-nucleoside phosphorylase	NA	1302	0	0	1	0	1	0	0	0		GCTAAAATGTCTGGACGCGGTCTAGGTTACACAGGTGGTACACTAGACAAG
83369	-	1	1	27.19	>100	>100	1	EFAU004_RS00395	ABC transporter ATP-binding protein	NA	1563	0	0	0	1	1	0	0	1		GCGCGACTAGGCTCGCTTCCCAACACGATGTTTTCTGTTACAGTAAAGGCA
85084	-	1	1	101.96	22.33	>100	1	EFAU004_RS00400	ABC transporter permease	NA	1134	0	0	0	1	1	0	0	1		TTCAGGCATCACTTCATGTAAAGCAAATGTGCTTACGTATAATAAGATATA
85976	+	1	1	29	2.93	2.13	1	EFAU004_RS00405	ABC transporter permease	NA	957	0	0	1	0	1	0	0	0		TCCATCGTTTTCAACTTGACGATGAGTCCATCACTTGGTTCTATGACACCA
86142	+	1	1	71.86	5.63	3	1	EFAU004_RS00405	ABC transporter permease	NA	957	0	0	1	0	1	0	0	0		TGGCACCTGCTTTAGGTGTTTTCTTGATCAAAGCATGGTATGGTAAAGGTC
90593	-	1	1	50106	>100	44.53	1	EFAU004_RS00425	2%2C3-diphosphoglycerate-dependent phosphoglycerate mutase	49	687	1	0	0	0	1	0	0	0		TATCTAATTTTTCGATGGAAATCTCTTCCAAAAAATTGTACAATAAAACAG
91338	-	1	1	13295	>100	76.16	1	EFAU004_RS00430	recombinase family protein	41	582	1	0	0	0	1	0	0	0		AATTTGCGAAAAAACTATCTTTTTGACGTACTTTATGCTACATTTTTACTG
92176	-	1	1	319	>100	41.84	1	EFAU004_RS00435	ribose-5-phosphate isomerase RpiA	63	684	1	0	0	0	1	0	0	0		TTTTTTTGAAAAAGCTTTATTGGAATAAAAAAGAATGGTATCTTTTTACCG
92275	+	1	1	3221	10.7	49.43	1	EFAU004_RS00440	30S ribosomal protein S12	157	414	1	0	0	0	1	0	0	0		AAATTGCATCTCTTGTTGACATGTTTTTTCATTCGTGATATTCTAACAAAG
95662	+	1	1	3467	8.02	10.11	1	EFAU004_RS00455	elongation factor Tu	90	1188	1	0	0	0	1	0	0	0		TTATCCAAAGAGACTATATTTTTAATATAGTTTCGTGTAAAATAATTATCG
97184	+	1	1	11697	3.9	89.66	1	EFAU004_RS00460	30S ribosomal protein S10	39	432	1	0	0	0	1	0	0	0		TTACAAGAAAAAGCCTTGCTTTGTGAGTTTATATATATTATAATGACAAAG
107566	-	1	1	21.36	>100	>100	1	EFAU004_RS00565	preprotein translocase subunit SecY	NA	1296	0	0	0	1	1	0	0	1		AACGATCAGAATCGTATAAATCGTAGCACCAGGTGCTGTATTATAGTTAAA
108733	+	1	1	25790.1	8.06	69.02	1	EFAU004_RS00575	translation initiation factor IF-1	116	219	1	0	0	0	1	0	0	0		ATTATGCAGTTACTCTTGTCAAGTTCAATAAATTATGATAGAATATGTCAG
111687	+	1	1	460.26	>100	19.57	1	EFAU004_RS00605	energy-coupling factor transporter ATPase	27	840	1	0	0	0	1	0	0	0		TTAAGCGAGAAATAATTGAAAATTTTGTCTTTTTTTGATAGTGTTAGTAGG
114147	+	1	1	61	3.7	6.1	2	EFAU004_RS00620	tRNA pseudouridine(38-40) synthase TruA	241	747	1	0	0	0	1	0	0	0		ATCGTGTATTGCATTGGCATAATAGAGACACGATGGTTATCATTGCTTTTG
114147	+	1	1	61	3.7	6.1	2	EFAU004_RS00615	energy-coupling factor transporter transmembrane protein EcfT	NA	798	0	0	1	0	1	0	0	0		ATCGTGTATTGCATTGGCATAATAGAGACACGATGGTTATCATTGCTTTTG
116855	-	1	1	62	2.94	1.95	1	EFAU004_RS00625	copper ABC transporter permease	NA	2670	0	0	1	0	1	0	0	0		TGACTTCCTTTGTATTGACAGTGGTTTTCTTAGGGATTTATGCTTTTGCTG
118166	-	1	1	3057.24	>100	57.82	1	EFAU004_RS00625	copper ABC transporter permease	30	2670	1	0	0	0	1	0	0	0		ACTAGACTCTTTTTAAGCAGAGAAAAACAAGGATATGATAAACTGAATACA
118615	-	1	1	112043	>100	38.66	2	EFAU004_RS00630	50S ribosomal protein L28	53	189	1	0	0	0	1	0	0	0		TCTATGAAAATGTACTTGCAAATTCCCATTCTATATGATATGTTAGTCTGG
118615	-	1	1	112043	>100	38.66	2	EFAU004_RS14880	hypothetical protein	NA	189	0	0	1	0	1	0	0	0		TCTATGAAAATGTACTTGCAAATTCCCATTCTATATGATATGTTAGTCTGG
118620	-	1	1	41	4.73	>100	2	EFAU004_RS00630	50S ribosomal protein L28	58	189	0	1	0	0	1	0	0	0		TTGTATCTATGAAAATGTACTTGCAAATTCCCATTCTATATGATATGTTAG
118620	-	1	1	41	4.73	>100	2	EFAU004_RS14880	hypothetical protein	NA	189	0	0	1	0	1	0	0	0		TTGTATCTATGAAAATGTACTTGCAAATTCCCATTCTATATGATATGTTAG
118706	+	1	1	604	41.27	58.51	2	EFAU004_RS00635	Asp23/Gls24 family envelope stress response protein	126	363	1	0	0	0	1	0	0	1		TTTTCATAGATACAATTGACAATTGAGAAGAATAATTGTAAATTAAACAAG
118706	+	1	1	604	41.27	58.51	2	EFAU004_RS14880	hypothetical protein	NA	189	0	0	0	1	1	0	0	1		TTTTCATAGATACAATTGACAATTGAGAAGAATAATTGTAAATTAAACAAG
118786	+	1	1	95.16	3.45	8.2	1	EFAU004_RS00635	Asp23/Gls24 family envelope stress response protein	46	363	0	1	0	0	1	0	0	0		AGTACTTTGGGTAACTGCCTTTTATTTCAAGTTGCGCTATGATAAAATATG
118790	+	1	1	484.54	5.16	8.22	1	EFAU004_RS00635	Asp23/Gls24 family envelope stress response protein	42	363	0	1	0	0	1	0	0	0		CTTTGGGTAACTGCCTTTTATTTCAAGTTGCGCTATGATAAAATATGATAG
118952	-	1	1	28.16	>100	>100	2	EFAU004_RS14880	hypothetical protein	290	189	1	0	0	0	1	0	0	1		TCTTGAGTAATTTTCTTTACGCAAAATCTCAGTAATATTATCTTTAATTTG
118952	-	1	1	28.16	>100	>100	2	EFAU004_RS00635	Asp23/Gls24 family envelope stress response protein	NA	363	0	0	0	1	1	0	0	1		TCTTGAGTAATTTTCTTTACGCAAAATCTCAGTAATATTATCTTTAATTTG
122573	+	1	1	8868.28	>100	37.98	1	EFAU004_RS00645	DNA helicase RecG	NA	2037	0	0	1	0	1	0	0	0		ACTATTTGCACCAAAATATGAAGTTGGCTTGTTACATGGTAAAATGAAGAA
123105	+	1	1	612	3.74	7.64	1	EFAU004_RS00650	phosphate acyltransferase PlsX	25	1002	1	0	0	0	1	0	0	0		AATCAGGATAATCGTTATTTCGATTAGCAGACTGTGCTATACTTTATACTG
123891	+	1	1	200.03	5.14	2.98	1	EFAU004_RS00650	phosphate acyltransferase PlsX	NA	1002	0	0	1	0	1	0	0	0		GGAACAGCAATGAATATGATGAATCTATTAAAATCTGCTATTCTAAATGAA
124209	+	1	1	3584	3.54	28.28	1	EFAU004_RS00655	acyl carrier protein	44	243	1	0	0	0	1	0	0	0		CATTGAAAAAAAGGTGGACATTCCTGAAAAATGCCAGTAAAATTAGCCATG
124652	+	1	1	1785.7	30.19	95.22	1	EFAU004_RS00660	ABC transporter ATP-binding protein	111	1005	1	0	0	0	1	0	0	0		AAACAGAAATTATGTTGCAAAGTAAAGCGGTTTTCTATATAATTATTAATA
129499	-	1	1	57.29	3.19	86	1	EFAU004_RS00680	oligopeptide ABC transporter substrate-binding protein	NA	1782	0	0	0	1	1	0	0	1		ATCGTAAGTATCTGTTGGCATTTGGAAAATCATATCATATAATTTAGAGTT
130246	-	1	1	35.93	>100	>100	1	EFAU004_RS00680	oligopeptide ABC transporter substrate-binding protein	NA	1782	0	0	0	1	1	0	0	1		AAATGCTTCTTCAAATGCATATTGTTGCCATTTTTGATATGCTTCTTTTTG
130735	+	1	1	6645	>100	68.47	2	EFAU004_RS00685	ribonuclease III	35	687	1	0	0	0	1	0	0	0		CTTTTGACCGAACCATTTCAAATTTGACAAAAAACCAGTATAATAAGGAAG
130735	+	1	1	6645	>100	68.47	2	EFAU004_RS14885	hypothetical protein	NA	219	0	0	1	0	1	0	0	0		CTTTTGACCGAACCATTTCAAATTTGACAAAAAACCAGTATAATAAGGAAG
131770	+	1	1	52.43	3	2.61	1	EFAU004_RS00690	chromosome segregation protein SMC	NA	3582	0	0	1	0	1	0	0	0		TGATTTTAGACAATAGTGATCATTATCTGCCATTGGAGTACAATGAGATCA
133682	-	1	1	40.78	43	>100	1	EFAU004_RS00690	chromosome segregation protein SMC	NA	3582	0	0	0	1	1	0	0	1		AGATTTGCTTTTCTTTTTCAAAACGTTCAAGTTCATTTATGATGTTTTGTA
137050	+	1	1	12495	20.43	37.15	1	EFAU004_RS00705	bifunctional glutamate--cysteine ligase GshA/glutathione synthetase GshB	21	2268	1	0	0	0	1	0	0	0		CTCAAACAATTTCGTTCTTTTTCTTAGACTTTTTGATTATAATTAGATTCA
139167	-	1	1	155.36	>100	>100	1	EFAU004_RS00705	bifunctional glutamate--cysteine ligase GshA/glutathione synthetase GshB	NA	2268	0	0	0	1	1	0	0	1		GCTTTTTTATCAGTTGTAGGATCGATTTCTTTATCTGGTATAATCAAATCG
139912	-	1	1	80.59	2.18	2.19	1	EFAU004_RS00710	DUF1694 domain-containing protein	33	453	1	0	0	0	1	0	0	0		ACCGCTTTTTCATATGTTTTAGGTATTATTGGGAATATGCTATAATCGTAA
139926	-	1	1	40.78	5.13	31.5	1	EFAU004_RS00710	DUF1694 domain-containing protein	47	453	0	1	0	0	1	0	0	0		GTTGAACAAAAGCAACCGCTTTTTCATATGTTTTAGGTATTATTGGGAATA
144631	-	1	1	848	>100	43.71	1	EFAU004_RS00735	phenylalanyl-tRNA synthetase subunit alpha	32	297	1	0	0	0	1	0	0	0		AATTACTTTTTGTTCACGGATTATTAACAACTCTTCGGTAGAGTAAACTTA
144942	+	1	1	4727.22	23.11	19.37	1	EFAU004_RS00740	iron-sulfur cluster biosynthesis family protein	12	357	1	0	0	0	1	0	0	0		ACCAGACAAATTAGTTGCATCTGATGAATAAAGTGATTATTCTATGACATG
145261	+	1	1	265	3.55	2.45	2	EFAU004_RS00745	phosphohydrolase	59	900	1	0	0	0	1	0	0	0		TCCATCCACACTTGCTTTAGAACCAACTTATAATAGTTTACAATTAAAAGG
145261	+	1	1	265	3.55	2.45	2	EFAU004_RS00740	iron-sulfur cluster biosynthesis family protein	NA	357	0	0	1	0	1	0	0	0		TCCATCCACACTTGCTTTAGAACCAACTTATAATAGTTTACAATTAAAAGG
146457	+	1	1	37.87	>100	>100	1	EFAU004_RS00750	WxL domain-containing protein	279	732	1	0	0	0	1	0	0	0		TCACAAAAAAAAATATAATATACATTTTTTATTTAATTATAATTAATATTG
150904	-	1	1	26.22	14.5	>100	1	EFAU004_RS00760	cell wall surface anchor protein	NA	1098	0	0	0	1	1	0	0	1		TATCATTTACTAGTATGCATTTTTATTAATAAAATGGTATATTTTATATTG
150965	+	1	1	25	>100	>100	1	EFAU004_RS00765	M protein trans-acting positive regulator	186	459	1	0	0	0	1	0	0	0		ATACCATTTTATTAATAAAAATGCATACTAGTAAATGATATAATTCTAATA
151672	+	1	1	59.1	>100	59.22	1	orphan	orphan	NA	NA	0	0	0	0	1	0	0	0		AAAATGAAAAAATCCATACAAAAAGGAAGTCCCTTCTGTAGAATAAAGTTA
151706	-	1	1	2090.12	96.39	>100	1	EFAU004_RS00765	M protein trans-acting positive regulator	NA	459	0	0	0	1	1	0	0	1		TCGCCTTTAGTGACTAGAGTTTGCACAATTTCTGTAGTAAAATCATTCATA
153696	+	1	1	154	>100	>100	1	EFAU004_RS00780	hypothetical protein	NA	957	0	0	1	0	1	0	0	0		CAGTAAAGATCATCATCGATTTTTCTTATGGTGCTGCCTATAATCAATTTA
153786	+	1	1	114.58	2.69	28.95	1	EFAU004_RS00780	hypothetical protein	NA	957	0	0	1	0	1	0	0	0		AAGTGATAGAGGCAGGAAAGCCTGAGTTCCCGGATGTTATAATCACGAATA
154972	+	1	1	1868.65	>100	77.34	1	orphan	orphan	NA	NA	0	0	0	0	1	0	0	0		ATGAAAATATGCTTCTATCATTACAAGCTCGTTTGGTGTAAGATGGGTATA
155016	-	1	1	50.69	2.02	43.23	1	orphan	orphan	NA	NA	0	0	0	0	1	0	0	0		GTATAATTAAGCGAGACAAATAAAAAAGCCATTTATGTTACACTCAAATTG
155086	-	1	1	52	>100	>100	1	orphan	orphan	NA	NA	0	0	0	0	1	0	0	0		GCTTAATCAAAAGCTAAATAAAAAAACTTGGTACAGCGATTGCGTACCAAG
156064	-	1	1	31277.8	57.29	85.54	1	EFAU004_RS00790	aquaporin family protein	199	735	1	0	0	0	1	0	0	0		GATACAATTTTTGAGAAAAAAAACGTTTTTTTTTTGGTATATTTATAGTTA
156070	-	1	1	53	>100	>100	1	EFAU004_RS00790	aquaporin family protein	205	735	0	1	0	0	1	0	0	0		TTCTAAGATACAATTTTTGAGAAAAAAAACGTTTTTTTTTTGGTATATTTA
156171	+	1	1	700	3.98	>100	1	EFAU004_RS00795	CidA/LrgA family protein	21	411	1	0	0	0	1	0	0	0		ACAGCATGTTTTGAAACTTTCAGAAAAGGTTTGTTAGTAAAATGAAAGCTA
157329	+	1	1	2441.13	20.59	11.87	1	EFAU004_RS00805	M protein trans-acting positive regulator	NA	1587	0	0	1	0	1	0	0	0		TTTGCTGGCTTGTTTTGATGCGAAAACCACTATTTTATGCTACAATAACCA
157592	-	1	1	81.57	15	54.92	1	EFAU004_RS00805	M protein trans-acting positive regulator	NA	1587	0	0	0	1	1	0	0	1		TAGATCAAAAAACGCTCATGTTCAATTGAATCGAGCGTATCATAAAAGTTA
158209	+	1	1	51.46	4.19	9.96	1	EFAU004_RS00805	M protein trans-acting positive regulator	NA	1587	0	0	1	0	1	0	0	0		AGGCGCATTATTTCTTGTACTGATGACTCGTGAAGAATATTATAGTGATCC
159264	+	1	1	43.7	3.64	2.18	1	EFAU004_RS00815	3-oxoacyl-ACP reductase	NA	762	0	0	1	0	1	0	0	0		ACAAGATGCTTTTGTATTTGGATTAGATCAAAAGTTCGGTAAAATGGAAGA
159917	+	1	1	54	14.5	2.58	1	EFAU004_RS00820	QueT transporter family protein	343	510	1	0	0	0	0	1	0	0	automated classification was orphan	GGTTGTTAAAATAACCTTGTGTTTTTTTCAAGCTTCTGTATGATAAAACTA
161422	-	1	1	59.23	>100	68	1	EFAU004_RS00825	BioY family transporter	39	540	1	0	0	0	1	0	0	0		TTTTTATATTTTCTATTTACAAAGTAATCACTTTGTTTTACAATTTCGTTA
162309	-	1	1	11819.2	4.01	>100	1	EFAU004_RS00830	30S ribosomal protein S4	175	612	1	0	0	0	1	0	0	0		TGTACTAATTATCTTGACATTCGTGGATGATCTATCATATACTGTAATTTG
162404	+	1	1	435	>100	>100	1	EFAU004_RS00835	formate/nitrite transporter	46	798	1	0	0	0	1	0	0	0		AGTACATAAAAACGCTTTACAAACCTAGGCTGTCTTTATAAAATGAGAGGG
162893	+	1	1	1354	>100	27.57	1	EFAU004_RS00835	formate/nitrite transporter	NA	798	0	0	1	0	1	0	0	0		ACGCCATTTCAAGATTTAACGTTGGACAACTTTATGTTAGAATCAATAGCA
164431	+	1	1	487.45	80.8	42.58	1	EFAU004_RS00845	Cof-type HAD-IIB family hydrolase	NA	774	0	0	1	0	1	0	0	0		TCGATCAAACATATGATGGGAAGTTCTCTTCATATGATAAAATTCGATTTG
164988	-	1	1	439	>100	>100	1	EFAU004_RS14890	hypothetical protein	130	159	1	0	0	0	1	0	0	0		AAAGGAACTCTTTCCTGGTATTTCTTAGTTTTGAAAAATAAAATAAAAAAA
165084	+	1	1	4786	34.03	25.18	1	EFAU004_RS00850	TIGR00282 family metallophosphoesterase	27	798	1	0	0	0	1	0	0	0		CCTTTTGTTTGACCTTTTCTTTCTTATTGAAAACAACTATAATATAGAGTG
167687	+	1	1	543.77	36.67	29.72	1	EFAU004_RS00860	DNA mismatch repair protein MutS	NA	2646	0	0	1	0	1	0	0	0		TCAAGAACTTAAAAATCGGATTTAACCGCGTTTTCGGTTATTATATAGAAA
170657	+	1	1	112.64	6.52	4.57	1	EFAU004_RS00865	DNA mismatch repair endonuclease MutL	NA	2109	0	0	1	0	1	0	0	0		ATCTGATGATCTGCAAGAATTGCTTGTTCCATTTGTGTTAGACTATCCAAA
173188	+	1	1	58.26	>100	50	1	EFAU004_RS00875	PTS trehalose transporter subunit IIBC	NA	1989	0	0	0	1	1	0	0	1		ACGATTCCTAATATTTGTGTAGTACCCATCTTTTTTGCAATACTCCAAGTG
173903	+	1	1	2619	>100	>100	1	EFAU004_RS00880	trehalose operon repressor	29	714	1	0	0	0	1	0	0	0		TTAAAAATAGGAACATTGAAATACAAAAAGAGCTGTAGTATAGTGAAGAAA
174704	+	1	1	3187.84	>100	17.16	1	EFAU004_RS00885	peptide-methionine (R)-S-oxide reductase	18	447	1	0	0	0	1	0	0	0		AAAGAAAGCAAATTGTTGGCATCTGTCCACTTTGGCGCTATGATAGGATCA
175305	+	1	1	832	18.33	40.14	1	EFAU004_RS00890	Holliday junction branch migration protein RuvA	33	603	1	0	0	0	1	0	0	0		CGCTCCCTAGACTCCTTTTTTCACAAGGTGAAATGTGCTACAATAAAGGGA
178167	+	1	1	33.99	6.6	3.01	1	EFAU004_RS00910	hypothetical protein	45	375	0	1	0	0	1	0	0	0		GCGATGTTAGAGCATTTCCTTGTTTTTTTGTAAAATGTTAGGTAAAATAAA
178171	+	1	1	6059.13	>100	29.6	1	EFAU004_RS00910	hypothetical protein	41	375	1	0	0	0	1	0	0	0		TGTTAGAGCATTTCCTTGTTTTTTTGTAAAATGTTAGGTAAAATAAAATTA
178842	-	1	1	976837	>100	>100	1	orphan	orphan	NA	NA	0	0	0	0	1	0	0	0		TCGAAAACTTTCGTCACAAAATATTCACAACTAATGACTATTATATAAGCA
178981	+	1	1	59.1	3.83	27.92	1	orphan	orphan	NA	NA	0	0	0	0	1	0	0	0		AAATGAAAAAATCCATACAAAAAAGGAAGTCCCTTCTGTAGAATAAAGTTA
179015	-	1	1	2091.62	93.3	>100	1	orphan	orphan	NA	NA	0	0	0	0	1	0	0	0		TCGCCTTTAGTGACTAGAGTTTGCACAATTTCTGTAGTAAAATCATTCATA
182021	+	1	1	475	>100	>100	1	EFAU004_RS00925	DUF1211 domain-containing protein	26	591	1	0	0	0	1	0	0	0		CCCTATATAAAACGATGGTTATTTAATAACGTAAGTGATAAAATAAAAGCG
182368	-	1	1	375.78	56.4	44.78	1	EFAU004_RS00925	DUF1211 domain-containing protein	NA	591	0	0	0	1	1	0	0	1		CCTCATCAAGATACCAAAAGAAAAACTCCACATCGTGTATACTAAGACATA
184146	-	1	1	546.68	73.17	20.94	1	EFAU004_RS00930	amino acid permease	32	1350	1	0	0	0	1	0	0	0		ATTTTGGAATCTTAGTTGTGTTTTTCAGAAAACTCTCTTAATATGGAAGTA
186643	-	1	1	93.22	3.04	3.27	1	EFAU004_RS00940	glutamine ABC transporter substrate-binding protein	16	1593	1	0	0	0	1	0	0	0		AGATAAAGCTTTACCGCATTTCATCTAGACCGCTCGTGTATCATATAATCA
186970	-	1	1	51997.8	>100	65.68	1	EFAU004_RS14900	hypothetical protein	113	192	1	0	0	0	1	0	0	0		ACCAGCAGTTATAGATTGACAAAGCCTCTCGAGTATCGTAAACTTTTTTTG
187088	+	1	1	59.23	15	>100	1	orphan	orphan	NA	NA	0	0	0	0	1	0	0	0		TAAATATAGAAATCTTTACTTTTACCGAAAAAACAATCAAAATGTGAATCA
187107	-	1	1	420.45	>100	90.01	1	EFAU004_RS14900	hypothetical protein	250	192	0	1	0	0	1	0	0	0		TCTAGTTCTTTTTTTATTGTATTACATACATTTTTGTGTATAATTATACTA
187514	-	1	1	4760.88	75.54	36.56	1	EFAU004_RS00950	hypothetical protein	23	297	1	0	0	0	1	0	0	0		TTATCACAATGTTCACTGACAAAAGAATGAAAACGTGTTACAATACTGCTG
187581	-	1	1	54.38	>100	57.54	2	EFAU004_RS00950	hypothetical protein	90	297	0	1	0	0	1	0	0	1		CGAACAAATTTATTGTTGAAAAGTCAGAAAAATGGGAATAAAAAAGTGTTA
187581	-	1	1	54.38	>100	57.54	2	EFAU004_RS00955	NAD-dependent protein deacylase	NA	726	0	0	0	1	1	0	0	1		CGAACAAATTTATTGTTGAAAAGTCAGAAAAATGGGAATAAAAAAGTGTTA
187654	+	1	1	391.32	41.3	19.98	1	EFAU004_RS00955	NAD-dependent protein deacylase	13	726	1	0	0	0	1	0	0	0		TCTGACTTTTCAACAATAAATTTGTTCGAGTATGGGCTATAATGGAAAGTG
188077	+	1	1	33.01	2.06	2.97	1	EFAU004_RS00955	NAD-dependent protein deacylase	NA	726	0	0	1	0	1	0	0	0		CTGTATCAATGTCATTGTCGAAAATGTCAACAAACGGTAGACTGGAAAGAA
188520	-	1	1	53.89	>100	>100	1	EFAU004_RS00960	chorismate mutase	NA	843	0	0	0	1	1	0	0	1		GATTTTTTTCCCTGTACGGCCAAAAGTCTCTTTCAACAATTGGGATCGCAG
188616	+	1	1	111	11.09	4.2	1	EFAU004_RS00960	chorismate mutase	NA	843	0	0	1	0	1	0	0	0		AAATCTATATGGAGCCAGTTATCAATTTTGATTACGGATATAATATATTTG
189776	-	1	1	95	2.76	50.67	1	EFAU004_RS00965	transcription repressor NadR	NA	522	0	0	0	1	1	0	0	1		CTTATTTCTTCCATATGGGTGTTTATCTCAGAGATGATAGAATAGTTTCTA
190292	+	1	1	20.39	>100	24	1	EFAU004_RS00970	peptide deformylase	NA	564	0	0	0	1	1	0	0	1		CCTAAACAAGCATCTTGAACAGAATGGCTCAAAATTTTAGGATTATACATA
190614	-	1	1	441.81	9.27	2.1	1	EFAU004_RS00970	peptide deformylase	47	564	1	0	0	0	1	0	0	0		TTCAAACAATCTTACTACTACTTTTCCATTTTTGTGGTAAACTATAATGCG
190719	+	1	1	25.25	13	38.04	1	EFAU004_RS00975	30S ribosomal protein S15	99	270	0	1	0	0	1	0	0	0		ACCTTTTCTTAATGATTAACTACTTGATTTTCAACCCGGTTTCAGGTAAAG
190725	+	1	1	7993	13.58	81.02	1	EFAU004_RS00975	30S ribosomal protein S15	93	270	1	0	0	0	1	0	0	0		TCTTAATGATTAACTACTTGATTTTCAACCCGGTTTCAGGTAAAGTATAGC
192039	+	1	1	134	5.18	2.71	1	EFAU004_RS00980	polyribonucleotide nucleotidyltransferase	NA	2127	0	0	1	0	1	0	0	0		GAAGTATTGAAAAAAGAAATCTTTGATGCTTCTTACGCTACAATGAAAGCA
192988	+	1	1	167.99	5.12	1.78	1	EFAU004_RS00980	polyribonucleotide nucleotidyltransferase	NA	2127	0	0	1	0	1	0	0	0		ATGCACCAAAAATCGAAATGATCCAGATCGAACCTGCTAAAATCAAAGATG
193658	-	1	1	24	5	>100	1	orphan	orphan	NA	NA	0	0	0	0	1	0	0	0		CGGAAAAATAGTTCCTCATATTTTGCCGTTTTTTGAGCTAATATCGAGGGA
193882	+	1	1	396.17	69	10.64	1	EFAU004_RS00985	GlsB/YeaQ/YmgE family stress response membrane protein	29	267	1	0	0	0	1	0	0	0		TCTTGGCGCATATTTTTGGAGTCCTTCTGAATAAAGCGTAAAATAAAAGTG
194229	+	1	1	8822.64	>100	83.5	1	EFAU004_RS00990	potassium transporter Kup	92	1992	1	0	0	0	1	0	0	0		TTTATTCAAATAAGTTGACACTTCAGTGTGTTACTTGGATAATTAGAAGCA
194269	-	1	1	29.13	>100	>100	1	EFAU004_RS00985	GlsB/YeaQ/YmgE family stress response membrane protein	NA	267	0	0	0	1	1	0	0	1		TTTTTCCCTCATTTCTTGTTATATGGATATCCTTTAGGTAAGCTTGAATGA
194269	-	1	1	29.13	>100	>100	1	EFAU004_RS00990	potassium transporter Kup	NA	1992	0	0	0	1	1	0	0	1		TTTTTCCCTCATTTCTTGTTATATGGATATCCTTTAGGTAAGCTTGAATGA
196524	+	1	1	1250.67	65.4	18.54	1	EFAU004_RS00995	HlyC/CorC family transporter	18	1302	1	0	0	0	1	0	0	0		GAATACGCATTATTTTCAATCTTTTTGTAGAAAAAGGGTACAATAGAAAAA
197791	+	1	1	40.78	8	12	1	EFAU004_RS00995	HlyC/CorC family transporter	NA	1302	0	0	1	0	1	0	0	0		AACAATCATTGAGATTGCATCATTCCGTTTCACGGTATTAGAATACCAGCA
199373	-	1	1	63.12	3.23	3.71	1	EFAU004_RS01000	MATE family efflux transporter	30	1371	1	0	0	0	1	0	0	0		TCATTGATTTCTAATTGGTATTCTCAGGATAAACGCTATATACTACTAACT
199744	-	1	1	40	2.67	1.77	1	EFAU004_RS01005	GTP cyclohydrolase	NA	324	0	0	1	0	1	0	0	0		TCAAGTTTGCCAGATGAATTGATTGACAGTATATGGTTTATTATTGACCTA
199929	-	1	1	1726	>100	78.85	1	EFAU004_RS01005	GTP cyclohydrolase	81	324	1	0	0	0	1	0	0	0		AGTATTCAATTATTGTTGCATTTTTCCTGATTCTTTATTAGAATGAACCCT
200994	-	1	1	35301.2	>100	50.73	1	EFAU004_RS01010	50S ribosomal protein L25	216	606	1	0	0	0	1	0	0	0		CATCATAGTTATTCCTTGACTTAATTAACAGTTCACGTTACGGTTAAATAG
201085	+	1	1	1153	4.32	45.36	1	EFAU004_RS01015	pseudouridylate synthase	23	717	1	0	0	0	1	0	0	0		AACTATGATGATGTATTTGCAAGCAAGAATATTCAAGGTATAATTAATTAG
203400	-	1	1	53.41	>100	49.69	1	orphan	orphan	NA	NA	0	0	0	0	1	0	0	0		CTCAATCAGCTGACCTTCGGTATTAGCTCAAAAAACGGTAAAATATAAACA
203974	+	1	1	44.96	41.67	12.25	1	EFAU004_RS14915	IS3 family transposase	NA	1341	0	0	1	0	1	0	0	0		TGGCAAAAGCTACACTACAAAATTTAAACTTGATGTTATAGAATATATGGA
204473	-	1	1	60.2	57.33	65	1	EFAU004_RS14915	IS3 family transposase	NA	1341	0	0	0	1	1	0	0	1		GTAAGTCCCATTTGGGACATTAATTTTCTAACTGTTTTATGATTGATTGTA
205038	+	1	1	88.61	12.41	11.65	2	EFAU004_RS01035	TVP38/TMEM64 family protein	131	603	1	0	0	0	1	0	0	0		AGATATTTCAAAGTAAATTAAATGAGTATATTAGGTGGTATAATAACAAAA
205038	+	1	1	88.61	12.41	11.65	2	EFAU004_RS14915	IS3 family transposase	NA	1341	0	0	1	0	1	0	0	0		AGATATTTCAAAGTAAATTAAATGAGTATATTAGGTGGTATAATAACAAAA
205775	+	1	1	25	>100	6.54	1	EFAU004_RS01040	N-acetyltransferase	18	489	1	0	0	0	1	0	0	0		GCATGATCATGCTCTTTTTATTCCATCAAGCGCAAGGTCATTTATAATGTA
206058	+	1	1	24.28	6.67	9.21	1	EFAU004_RS01040	N-acetyltransferase	NA	489	0	0	1	0	1	0	0	0		TTATGAAGAGATAAATGGAAAAATTTATTTAAGTAAATTATATTTGCTAAA
206309	+	1	1	258740	>100	>100	1	EFAU004_RS01045	hypothetical protein	294	1374	1	0	0	0	1	0	0	0		AAATGAAAAAAGCTCTCGCATAAACATAGGAACTGTGTTAAAGTAAATTTA
206566	+	1	1	2255.67	>100	>100	1	EFAU004_RS01045	hypothetical protein	37	1374	0	1	0	0	1	0	0	0		ATATATTCTGTAAAATTGGTTTATTTCCCCTTTAATGCTAAAATCGAAGAG
206806	+	1	1	36.9	2.06	8.22	1	EFAU004_RS01045	hypothetical protein	NA	1374	0	0	1	0	1	0	0	0		GCCTTTCGGATGACTGGACTATTTTTAGTCAACAGTCTACGATTTGGTCTA
206871	-	1	1	23	>100	30.08	1	EFAU004_RS01045	hypothetical protein	NA	1374	0	0	0	1	1	0	0	1		GCCCTAGCAAAACACTTGAAAAATAAAATAAAGGAAAATAAAATACGCCTA
207691	-	1	1	36	7	>100	1	EFAU004_RS01045	hypothetical protein	NA	1374	0	0	0	1	1	0	0	1		TTTTGAGTAGTATACTTGACAACGATCCGGCGATCCATTGGAATAGCTGTA
207741	+	1	1	20.39	2.42	4	2	EFAU004_RS01050	YaiI/YqxD family protein	219	438	1	0	0	0	1	0	0	0		TACAGCTATTCCAATGGATCGCCGGATCGTTGTCAAGTATACTACTCAAAA
207741	+	1	1	20.39	2.42	4	2	EFAU004_RS01045	hypothetical protein	NA	1374	0	0	1	0	1	0	0	0		TACAGCTATTCCAATGGATCGCCGGATCGTTGTCAAGTATACTACTCAAAA
208838	-	1	1	57.29	6.9	4.31	1	EFAU004_RS01055	AarF/ABC1/UbiB kinase family protein	NA	1746	0	0	1	0	1	0	0	0		GCAGGATCGAAAGTATGATCAATCGGCTTGTTTTCGGTATGATTTTAGCTG
210440	-	1	1	192.26	5.96	9.47	1	EFAU004_RS01055	AarF/ABC1/UbiB kinase family protein	18	1746	1	0	0	0	1	0	0	0		TTTTTGTCAGCTAGATTATTTGTCCCGTTTTTTATAAAAAGTTATGATAAA
210578	+	1	1	3574	>100	65.92	1	EFAU004_RS01060	D-alanine--D-alanine ligase	40	1077	1	0	0	0	1	0	0	0		TTTTATAAATAAGTTATTCGTTTATTTTTGTTTTGTGCTAAAATATGAGAG
210718	+	1	1	36.9	3.24	2.62	1	EFAU004_RS01060	D-alanine--D-alanine ligase	NA	1077	0	0	1	0	1	0	0	0		CATTCTTTCCGCATTTTCAGTTTTAAATGCCATTTATTATAATTATTACCA
211848	-	1	1	30.1	24	>100	1	EFAU004_RS01065	UDP-N-acetylmuramoyl-tripeptide--D-alanyl-D-alanine ligase	NA	1353	0	0	0	1	1	0	0	1		CAGAGCATTCGCTGCCCACGGCTTGTGCAATTTCTTGTATTGTTAGATTCA
212678	+	1	1	20.39	3.38	1.81	1	EFAU004_RS01065	UDP-N-acetylmuramoyl-tripeptide--D-alanyl-D-alanine ligase	NA	1353	0	0	1	0	1	0	0	0		TAGAAGGAGAAACATTTACGATCCCGCTGCCTGGAAGTTATAATGTAACGA
213246	+	1	1	56843.2	>100	60.03	1	EFAU004_RS01070	ATP-dependent helicase	275	1512	1	0	0	0	1	0	0	0		ATAAAAATCTGTAAACTTGCAGAAAACGAAAAACTATGTTAGAATAACCTA
215113	+	1	1	23	>100	>100	1	EFAU004_RS01075	holo-ACP synthase	49	351	0	1	0	0	1	0	0	0		GAAACTTTCATTTTTGTTATTTGTGGACTTATTTGTGGCAAAATGGTTATA
215122	+	1	1	239.84	2.63	8.95	1	EFAU004_RS01075	holo-ACP synthase	40	351	0	1	0	0	1	0	0	0		ATTTTTGTTATTTGTGGACTTATTTGTGGCAAAATGGTTATAATTTGGTAG
215132	+	1	1	15040	48.3	92.32	1	EFAU004_RS01075	holo-ACP synthase	30	351	1	0	0	0	1	0	0	0		TTTGTGGACTTATTTGTGGCAAAATGGTTATAATTTGGTAGAATGAGAGTG
217524	-	1	1	2870.32	>100	28.79	1	EFAU004_RS01090	30S ribosomal protein S14	57	270	1	0	0	0	1	0	0	0		TTCAAAACAAAATAGTTGTCTTTTTTCGCGTAACGTGTTAAATTATTTATC
217638	+	1	1	269.94	2.12	6.57	1	EFAU004_RS01095	NADP-dependent oxidoreductase	19	948	1	0	0	0	1	0	0	0		CGAAAAGACATTTTTTTTGTCAAAATAAAGACATAAACGTAAACTTAAAGA
218059	+	1	1	104.87	7.75	2.92	1	EFAU004_RS01095	NADP-dependent oxidoreductase	NA	948	0	0	1	0	1	0	0	0		AAGAAGCAGCCGGAATGGTCACGCCAGGAATTACGGCTTATAATCTAATCA
218755	+	1	1	91.28	5.25	>100	1	EFAU004_RS01100	YhgE/Pip domain-containing protein	155	2706	0	1	0	0	1	0	0	0		CTTTGGCATAAAATTATCTTTCCCTTTTATTTCATGATAAAGTAAAGGCTG
218883	+	1	1	205	7.55	11.83	1	EFAU004_RS01100	YhgE/Pip domain-containing protein	27	2706	1	0	0	0	1	0	0	0		TTGAAAAAAGCCGATTGAAAAAAGTATGAAATACATGGTAAAGTAATTCAG
222047	+	1	1	21	>100	>100	1	EFAU004_RS01105	APC family permease	166	1824	0	1	0	0	1	0	0	0		TATTATAGAATTCAAAGAAAAAGCCCATAAAAAAATGTTAGATTTTTGCTG
222149	+	1	1	507.84	2.67	>100	1	EFAU004_RS01105	APC family permease	64	1824	1	0	0	0	1	0	0	0		TTTTCTTAAAGTTTATTGACTTTTAAGGTCAGTGAGCGTACTATAACATCT
222335	+	1	1	179.64	>100	23.7	1	EFAU004_RS01105	APC family permease	NA	1824	0	0	1	0	1	0	0	0		CGATTTGCTGCTTTGGCATTATTGTCGTCTGATGCGTTATCATCTATTGCA
222431	+	1	1	31.07	10	6	1	EFAU004_RS01105	APC family permease	NA	1824	0	0	1	0	1	0	0	0		GCAGCCATCTGGTATTCGCTACCCATTGCCGCTTTTGTTATTATTTTATTG
224820	+	1	1	469	>100	14.58	2	EFAU004_RS01115	type II toxin-antitoxin system Phd/YefM family antitoxin	19	264	1	0	0	0	1	0	0	0		CTTTATTGTATTTTTTTGACGTACTTAATCAAGTACGCTATAATTATATCA
224820	+	1	1	469	>100	14.58	2	EFAU004_RS14930	hypothetical protein	NA	273	0	0	1	0	1	0	0	0		CTTTATTGTATTTTTTTGACGTACTTAATCAAGTACGCTATAATTATATCA
226710	+	1	1	20.39	4	>100	1	EFAU004_RS01130	ABC transporter permease	NA	672	0	0	0	1	1	0	0	1		TGATGATCGCCATTAATGCAGTTGGCAATGCACCTGCTAAAATAATCGATG
228010	+	1	1	31.07	17	>100	1	EFAU004_RS01135	osmoprotectant ABC transporter substrate-binding protein	NA	918	0	0	0	1	1	0	0	1		TTGATAGTTGTAGTAGCCAGATTGTTGATGATTGCGGTATTTTTATCTGTA
228273	+	1	1	50	>100	>100	1	EFAU004_RS01135	osmoprotectant ABC transporter substrate-binding protein	NA	918	0	0	0	1	1	0	0	1		TGTTCCAAGAGACCTAGAAGCCAATCAGCCAATAGTGCTAAAATTGTTACA
228273	+	1	1	50	>100	>100	1	EFAU004_RS01140	ABC transporter permease	NA	642	0	0	0	1	1	0	0	1		TGTTCCAAGAGACCTAGAAGCCAATCAGCCAATAGTGCTAAAATTGTTACA
228562	+	1	1	46.61	4.43	65.38	1	EFAU004_RS01140	ABC transporter permease	NA	642	0	0	0	1	1	0	0	1		CATTTTTCATCCCAATGTACGTATTACGTAAAATCGGCAATAATGAATAAA
230039	-	1	1	284.51	>100	2	1	EFAU004_RS01145	glycine/betaine ABC transporter ATP-binding protein	39	1176	1	0	0	0	1	0	0	0		AAAAAACTACCCTATTTGTATTTTTTCATTGTTTTAGGCATACTAGTAATA
230167	+	1	1	17884.1	45.6	45.38	1	EFAU004_RS01150	tRNA preQ1(34) S-adenosylmethionine ribosyltransferase-isomerase QueA	26	1032	1	0	0	0	1	0	0	0		AAAAAGTGCTGATTTTGCCAACAGAACGAAAAACATGATAGAATGATGAAG
231676	-	1	1	11661	>100	34.15	1	orphan	orphan	NA	NA	0	0	0	0	1	0	0	0		TTAAAGTGCTTATATTTGCAAACGCTACCAAAGGATGCTATTATATAGATG
231802	+	1	1	1405.06	>100	41.89	1	EFAU004_RS01155	cation-translocating P-type ATPase	41	2640	1	0	0	0	1	0	0	0		CGATAAGCCCTTTATTTGAAGTAAATAAAAAAAGGATGTTATAGTAAAATA
234132	+	1	1	34.96	>100	4.2	1	EFAU004_RS01155	cation-translocating P-type ATPase	NA	2640	0	0	1	0	1	0	0	0		TAAATGCAGGGGTCTTCACCATCGTAACCTTGTTTGGTTATTATTTAGGTA
235372	-	1	1	25962	67.35	32.01	1	EFAU004_RS01160	DUF975 domain-containing protein	24	699	1	0	0	0	1	0	0	0		AGAAAAACATTATGACAGAAATATTTTTTGATACATGGTATATTGGTGTTA
235528	+	1	1	726.32	>100	77.37	1	EFAU004_RS01165	tRNA guanosine(34) transglycosylase Tgt	38	1146	1	0	0	0	1	0	0	0		GGAAGCCGAGGGAACTTGCAAAAAGCACTTGAAACGATTATGATGGTGGGA
236779	+	1	1	47741	>100	68.27	1	EFAU004_RS01170	preprotein translocase subunit YajC	29	381	1	0	0	0	1	0	0	0		ATTAAGTAAAAAACTAGTGTTATCAGCATTTTTCTGCTAAAGTGTTTTTTG
237449	+	1	1	22.33	12.5	>100	2	EFAU004_RS01175	bifunctional acetaldehyde-CoA/alcohol dehydrogenase	44	2598	1	0	0	0	1	0	0	1		AATCACAAAAAAGTGTTTACATAGAAAAATAAATATTGTATGATATACATG
237449	+	1	1	22.33	12.5	>100	2	EFAU004_RS14935	hypothetical protein	NA	180	0	0	0	1	1	0	0	1		AATCACAAAAAAGTGTTTACATAGAAAAATAAATATTGTATGATATACATG
237767	+	1	1	158.28	>100	54.68	1	EFAU004_RS01175	bifunctional acetaldehyde-CoA/alcohol dehydrogenase	NA	2598	0	0	1	0	1	0	0	0		AGCAATCAAAAATATGTATGCGTCCGAATATATTTGGCATAATATCAAACA
239508	-	1	1	112.64	>100	>100	1	EFAU004_RS01175	bifunctional acetaldehyde-CoA/alcohol dehydrogenase	NA	2598	0	0	0	1	1	0	0	1		AAGACTAACTTGATTGCTTGTAGGCTCAATCCACGTGTATAATCTGAAGCC
239767	+	1	1	21	>100	>100	1	EFAU004_RS01175	bifunctional acetaldehyde-CoA/alcohol dehydrogenase	NA	2598	0	0	1	0	1	0	0	0		GACGGACAAATGCGATTCTTTTACCGCATATTATCCGCTATAATGCAAAAG
243085	+	1	1	57.29	18	>100	1	EFAU004_RS01195	TRAP transporter large permease	NA	1296	0	0	1	0	1	0	0	0		CGATTGCTATAAGTATTGCATTCTCATCGATGATGACTTTATTGTTAGTTA
245235	+	1	1	107.78	14.57	41	1	EFAU004_RS01205	AraC family transcriptional regulator	31	900	1	0	0	0	1	0	0	0		TATATAAAAGCAGCTCTTTTTGATTACAAAAAACGTGGTATAATAAAATTG
247185	-	1	1	873	>100	>100	1	EFAU004_RS01210	AraC family transcriptional regulator	25	870	1	0	0	0	1	0	0	0		ATACAGAATCTTATATTTTGCTTCACACTATTTTGGTATATAATTGCATTA
252535	+	1	1	569.01	4.1	32.81	1	EFAU004_RS01240	IclR family transcriptional regulator	23	759	1	0	0	0	1	0	0	0		TATCTGGATATCTCTTTTAAATTGATGGTATTTCCGCTATAATTTTTCTTA
257178	-	1	1	56.32	3.04	2	1	EFAU004_RS01265	type 2 isopentenyl-diphosphate Delta-isomerase	NA	1065	0	0	1	0	1	0	0	0		CTGACGCATCTGATGAATCACGGCGTAGAAGAAACTATTATACTGATGAAG
259243	+	1	1	82	>100	>100	1	EFAU004_RS01270	phosphomevalonate kinase	NA	1086	0	0	0	1	1	0	0	1		ATGTGCAGTAATTACTTGTTCTTTGCTAAATAATTTGGTAAATGTTTCTTG
259243	+	1	1	82	>100	>100	1	EFAU004_RS01275	diphosphomevalonate decarboxylase	NA	978	0	0	0	1	1	0	0	1		ATGTGCAGTAATTACTTGTTCTTTGCTAAATAATTTGGTAAATGTTTCTTG
259991	+	1	1	89.33	>100	>100	1	EFAU004_RS01275	diphosphomevalonate decarboxylase	NA	978	0	0	0	1	1	0	0	1		TTTTCGTCTTGCAAGGTGCCATCTAGATAAAATTCATCTACCATATAGCTA
260428	-	1	1	354.42	25.45	8.3	2	EFAU004_RS01275	diphosphomevalonate decarboxylase	288	978	1	0	0	0	1	0	0	0		CCAGCCTCATGAAACTGGACAAATGATCCAAAAATTAGGATACTTGACGAA
260428	-	1	1	354.42	25.45	8.3	2	EFAU004_RS01280	mevalonate kinase	NA	945	0	0	1	0	1	0	0	0		CCAGCCTCATGAAACTGGACAAATGATCCAAAAATTAGGATACTTGACGAA
261190	-	1	1	2073	19.45	32.56	1	EFAU004_RS01280	mevalonate kinase	113	945	1	0	0	0	1	0	0	0		AAAACGTATTCTTAGTTTTACTTCTGAGATGGTTTTAGTAAAATAAAGGAG
261346	+	1	1	2781.96	>100	76.69	1	EFAU004_RS01285	deoxynucleoside kinase	53	654	1	0	0	0	1	0	0	0		TAGAAAAAAATACAATTGACACTACTAGATATTGGGGGTATATTTAAAAAG
261431	-	1	1	24	25	>100	1	EFAU004_RS01285	deoxynucleoside kinase	NA	654	0	0	0	1	1	0	0	1		AATGCCTGACTATCAAAGTGTTCAGCCATCATTTCTGTTAAACTTGATTTT
262117	+	1	1	205.86	9.67	5.72	1	EFAU004_RS01290	magnesium transporter CorA family protein	20	906	1	0	0	0	1	0	0	0		AATAAAGGGTAAACCTTTATTTGAGCGACTTTTTTCTTTATACTGGAAACA
263821	+	1	1	122672	>100	>100	1	EFAU004_RS01300	translation initiation factor IF-3	175	525	1	0	0	0	1	0	0	0		ACTGTATGAAAAACATTGACAAAAAGATTAGTTTTTGCTATACTATGATGG
265477	+	1	1	22	4.17	>100	1	orphan	orphan	NA	NA	0	0	0	0	1	0	0	0		CAGAAAAACAAAATGGACGGAGGAATAACATGAGTGATATTATTATTGGTA
266249	-	1	1	20.39	>100	>100	1	orphan	orphan	NA	NA	0	0	0	0	1	0	0	0		GCAATTTTCCAGTAAACAGCAATGCCCAGATACCTGCTAGAATAAAACCTA
267445	-	1	1	515.61	>100	>100	1	EFAU004_RS01320	hydantoinase	NA	2130	0	0	0	1	1	0	0	1		GAATCTTCTGTAGAGGTTGCCGTATCTAGCATTTTTGGTAAAATAGATGCA
270752	-	1	1	400	20.89	48.61	1	EFAU004_RS01330	GntR family transcriptional regulator	25	687	1	0	0	0	1	0	0	0		TGTGTTTTTATGCCCACACGATTTGTAAGCGATTTATGTTATAATAGATTA
272010	+	1	1	39.81	>100	>100	1	EFAU004_RS01345	NAD(P)H-hydrate dehydratase	NA	846	0	0	0	1	1	0	0	1		TGTTCGGGATAGGGTAGCAAAAGATGATTAGCAGCAAGTAAACTTAAAGCA
272413	-	1	1	98.07	5.05	3.43	1	EFAU004_RS01345	NAD(P)H-hydrate dehydratase	17	846	1	0	0	0	1	0	0	0		ATTCCTTTTCTTATCTGTTTTTCTCTAAAAAAAATATACGCTATAATGAGT
272515	+	1	1	529.2	24.7	3.4	1	EFAU004_RS01350	dipeptidase PepV	30	1419	1	0	0	0	1	0	0	0		GTCAGATTTTTTGAACTATTTTTTTCTGTAATTTGTGGTATCATGAACACG
275001	-	1	1	313.64	55.4	13.81	1	EFAU004_RS01355	glycosyl transferase	34	948	1	0	0	0	1	0	0	0		TTTAGCGGGAAAAACTAGCATTTCCTTTGATTATGAGGTATTTTTAATTTA
275576	-	1	1	4782.25	>100	8.53	1	EFAU004_RS01360	peptidase	36	351	1	0	0	0	1	0	0	0		TAGCGGTTATTTATTTCAAAGAAAATATGAGAGTGTGGTAAAATAAGCACA
275654	+	1	1	1452	>100	24.91	1	EFAU004_RS01365	glutamyl aminopeptidase	86	1080	1	0	0	0	1	0	0	0		TTCTTTGAAATAAATAACCGCTACCAGAAAAAATAAGCTATAATAAATACG
276929	+	1	1	590.38	>100	16.26	1	EFAU004_RS01370	thioredoxin	34	321	1	0	0	0	1	0	0	0		AAAAGAGGATCAATGTTTGTTAGTTCGAAAGAAAGGTGTATAATTTAATTG
277948	+	1	1	623.39	45.55	31.2	1	EFAU004_RS01380	DUF4479 domain-containing protein	26	606	1	0	0	0	1	0	0	0		CATGAAAAAAATTTCATGCAGTGAATGCAATTTTTTGTTAAGATAAATCTC
278014	-	1	1	207.8	9.56	>100	1	EFAU004_RS01380	DUF4479 domain-containing protein	NA	606	0	0	0	1	1	0	0	1		TGCGTTCAACAGTGTTTTCTGTTCCTTTATCGTCGGCTATAATAACCATCA
279938	-	1	1	368.99	3.15	9.26	1	EFAU004_RS01385	PDZ domain-containing protein	31	1290	1	0	0	0	1	0	0	0		TCACAGTCTCAAAGTAGACTAAAGTCAACAAATAAGACTATACTAACAGTA
279962	-	1	1	349.57	>100	31.01	1	EFAU004_RS01385	PDZ domain-containing protein	55	1290	0	1	0	0	1	0	0	0		TTCCTAAAGTTTTTCATAAAAAGTTCACAGTCTCAAAGTAGACTAAAGTCA
280340	-	1	1	22.33	>100	>100	1	EFAU004_RS01390	23S rRNA (pseudouridine(1915)-N(3))-methyltransferase RlmH	NA	480	0	0	0	1	1	0	0	1		CCTTGGATCAGGTATTTTTCTTTTAATTTTCCTACTGAGATAATTTTGATA
282591	+	1	1	40.78	2.24	2.38	1	EFAU004_RS01405	2-dehydropantoate 2-reductase	18	939	1	0	0	0	1	0	0	0		AATAACAAAACAAGGTTGTGAAATGATTCTCAAATGAATATAATAGAAAGA
284824	+	1	1	30.1	4.1	1.75	1	EFAU004_RS01415	DUF998 domain-containing protein	54	636	1	0	0	0	1	0	0	0		TTATTGATTGTTCAAAAGGCAACTAGAATAAAAATATGTGTTAAAATGAGA
284923	+	1	1	44	14	11.89	1	EFAU004_RS01415	DUF998 domain-containing protein	NA	636	0	0	1	0	1	0	0	0		AGAAAATGATTTTTTTGCAAAAATATGGTTTTTATTTTTTATTATTAGGTG
285656	+	1	1	51.46	6.75	4.59	1	EFAU004_RS01420	peptide-methionine (S)-S-oxide reductase	48	792	1	0	0	0	1	0	0	0		CGAAAAGCAAGTTAGTCTTAACTTGTTATGCGTTGTGCTAAATTTCAGGTA
286406	-	1	1	22	>100	>100	1	EFAU004_RS01420	peptide-methionine (S)-S-oxide reductase	NA	792	0	0	0	1	1	0	0	1		ATGCTTGATCTTTTTATATCTTTTAGGTTGCTTCTGATAAAATTGTTGATG
286992	-	1	1	4793.83	6.28	94.51	1	EFAU004_RS01425	IS982 family transposase	NA	909	0	0	0	1	1	0	0	1		GTTCTCATAATTTCCTTGAATGTTATAAAAGTATCTGTATAATGTTCAGTA
287045	-	1	1	27.67	4.61	>100	1	EFAU004_RS01425	IS982 family transposase	NA	909	0	0	0	1	1	0	0	1		TTCTTCGGTTTTTAATCTTATCTGGTACACAATTGTGGTATATGTTAGAAA
288058	-	1	1	42.72	12	24	1	EFAU004_RS01430	ABC transporter ATP-binding protein	NA	621	0	0	1	0	1	0	0	0		AAGCCGTTGTACTAGTAACACATGACTTAAATGTTCTAAACTATGGAACTA
288247	+	1	1	25	>100	>100	1	EFAU004_RS01430	ABC transporter ATP-binding protein	NA	621	0	0	0	1	1	0	0	1		TAATATATCAAATGGTTTTAACATATTTCTAATTAATGCTATTCTTTGTTG
288560	-	1	1	457	83.5	17.31	1	EFAU004_RS01430	ABC transporter ATP-binding protein	NA	621	0	0	1	0	1	0	0	0		AAACAAAATTGGAACTTTTCAATATCAGAAAAAGATTTTATTATAGTAACA
288650	-	1	1	142	6.68	23.78	1	EFAU004_RS01430	ABC transporter ATP-binding protein	NA	621	0	0	1	0	1	0	0	0		TAAAAAAAATAGTTTTAAATATTTTAAGGAGAATATTTTATGATATTATCA
288674	-	1	1	23.3	2.71	7.53	2	EFAU004_RS01430	ABC transporter ATP-binding protein	13	621	1	0	0	0	1	0	0	0		TCTAATTACTTCTATTATTATTTATAAAAAAAATAGTTTTAAATATTTTAA
288674	-	1	1	23.3	2.71	7.53	2	EFAU004_RS01435	hypothetical protein	NA	2127	0	0	1	0	1	0	0	0		TCTAATTACTTCTATTATTATTTATAAAAAAAATAGTTTTAAATATTTTAA
288762	+	1	1	63	>100	>100	1	EFAU004_RS01435	hypothetical protein	NA	2127	0	0	0	1	1	0	0	1		AGAAGTAATTAGATTTATTAAAAAGATCATAAAAATTATAAAATACAAGTA
289244	-	1	1	1287	7.57	>100	1	EFAU004_RS01435	hypothetical protein	NA	2127	0	0	1	0	1	0	0	0		ACTAATATTTGTTAATAATAACCAAAAGTATTTTAGTTTTAATACCTTATA
289278	-	1	1	41.75	2.41	22.59	1	EFAU004_RS01435	hypothetical protein	NA	2127	0	0	1	0	1	0	0	0		ATAAAACTCCTAATTTGAAAAATTTAAAAATAAAACTAATATTTGTTAATA
289355	-	1	1	30	9.67	>100	1	EFAU004_RS01435	hypothetical protein	NA	2127	0	0	1	0	1	0	0	0		ATATGCAAAAATGATTGAAAAAAATTATTTAGAAGACATACAGTTTAGACT
289438	+	1	1	94	16.67	21.79	1	EFAU004_RS01435	hypothetical protein	NA	2127	0	0	0	1	1	0	0	1		TCAATCATTTTTGCATATTCTTTATATTTTTTAGGTACTAGAATGTAAGTA
289996	+	1	1	24.28	9.33	>100	1	EFAU004_RS01435	hypothetical protein	NA	2127	0	0	0	1	1	0	0	1		ATACTTAGAGTAACTATGATAAATAAAAAACTAATTATAAAATGAAAAATA
290230	+	1	1	262.17	20.23	42.94	1	EFAU004_RS01435	hypothetical protein	NA	2127	0	0	0	1	1	0	0	1		AAAGCAAATATAATTGTAGTAATTACAATAAATATACTAAGATAGCAGATA
290467	+	1	1	263.14	2.04	15.79	1	EFAU004_RS01435	hypothetical protein	NA	2127	0	0	0	1	1	0	0	1		GGAAGTTTTAATTGGTACTTAGAATTTTTGTTATTAGTATAATGGACTTTA
290489	+	1	1	975	2.25	38.83	1	EFAU004_RS01435	hypothetical protein	NA	2127	0	0	0	1	1	0	0	1		AATTTTTGTTATTAGTATAATGGACTTTAGAATCGTTTCTTGCTAATATAT
290743	+	1	1	34.96	2.29	4.16	1	EFAU004_RS01435	hypothetical protein	NA	2127	0	0	0	1	1	0	0	1		GAAGTCTTTATACCATTTATAACATTAGTAGAAAAGAATAGTATTGTAATG
290743	+	1	1	34.96	2.29	4.16	1	EFAU004_RS01440	lactococcin 972 family bacteriocin	NA	375	0	0	0	1	1	0	0	1		GAAGTCTTTATACCATTTATAACATTAGTAGAAAAGAATAGTATTGTAATG
290770	-	1	1	31.07	3.67	>100	1	EFAU004_RS01435	hypothetical protein	NA	2127	0	0	1	0	1	0	0	0		CTCTTTTTTATTTACATTTGAAAGGAAATTCAAAATATGTTAAAAAAAATA
291238	-	1	1	124	2.91	5.62	1	EFAU004_RS01440	lactococcin 972 family bacteriocin	26	375	1	0	0	0	1	0	0	0		CGCCAAAAAAGTTCTTTATTTTATAAAACACACTAAAATAAAATAATTCTA
291243	-	1	1	45	4.97	6.54	1	EFAU004_RS01440	lactococcin 972 family bacteriocin	31	375	0	1	0	0	1	0	0	0		TAACGCGCCAAAAAAGTTCTTTATTTTATAAAACACACTAAAATAAAATAA
291319	+	1	1	257.32	11.15	3.92	1	EFAU004_RS01445	XRE family transcriptional regulator	26	462	1	0	0	0	1	0	0	0		AATAAAGAACTTTTTTGGCGCGTTAGTATTTTTATGATAAAATTTTATGTA
291406	+	1	1	309	3.31	51.38	1	EFAU004_RS01445	XRE family transcriptional regulator	NA	462	0	0	1	0	1	0	0	0		AGGATCTAAGCTAAGAGAATTAAGAGTGAAAAAAGGGTATACTCAAGAATA
291520	-	1	1	231.1	27.44	61.75	1	EFAU004_RS01445	XRE family transcriptional regulator	NA	462	0	0	0	1	1	0	0	1		GTAAATTATTTTGTTTATTTTTTAAATTATCTTCATTTAAAATAGAATTTA
291773	+	1	1	150	11	>100	1	EFAU004_RS01445	XRE family transcriptional regulator	NA	462	0	0	1	0	1	0	0	0		ATTTACTATTCTTATTTAAAAAATGAAAAATTTTTTTATACAATATTTTTT
292037	+	1	1	3763	>100	>100	1	orphan	orphan	NA	NA	0	0	0	0	1	0	0	0		TCATTTTTTACTGGATTGTTATTTTTTATAAAATATGATAAAATTTTGGTA
292418	-	1	1	286	3.68	6.04	1	EFAU004_RS01450	DUF536 domain-containing protein	NA	540	0	0	1	0	1	0	0	0		ACAGGCAAATCAACAGATCGAAAAACTGCAAGAACAGTTACAATTAGCTTA
292648	-	1	1	397.14	5.54	16.48	1	EFAU004_RS01450	DUF536 domain-containing protein	NA	540	0	0	1	0	1	0	0	0		GTATTGCAACTTGCTAGCAACTTAGGTAACCAAAGGTTACTATATAGGTTG
293195	-	1	1	758	4.75	26.04	1	EFAU004_RS01455	RepB family plasmid replication initiator protein	NA	738	0	0	1	0	1	0	0	0		CGGAACTAATTTTACTCGTTTCGAATTAGAAAATATGACAAACTTAAAGAG
293248	-	1	1	221	16.79	6.4	1	EFAU004_RS01455	RepB family plasmid replication initiator protein	NA	738	0	0	1	0	1	0	0	0		GAAACATTATTAATAAAGGTTTCTGAAGAATTTGAATATATACTTAATTCA
293433	-	1	1	188	25.2	8.05	1	EFAU004_RS01455	RepB family plasmid replication initiator protein	NA	738	0	0	1	0	1	0	0	0		AAATTTTTACATTTAAACAAATAAAAGAATTAATTGATTACAATATAAATG
293537	+	1	1	51.46	>100	>100	1	EFAU004_RS01455	RepB family plasmid replication initiator protein	NA	738	0	0	0	1	1	0	0	1		CTTTTGTACCTTTTCTTTTCATTTTAGAACATATTCCCCAAAATAAATCCA
293623	-	1	1	802	4.37	63.24	1	EFAU004_RS01455	RepB family plasmid replication initiator protein	13	738	0	1	0	0	1	0	0	0		GGATAAATTGTATTTTACATCCTCTTATGTCTATGATAACATAATTTATTG
293842	-	1	1	6018	2.78	73.65	1	EFAU004_RS01455	RepB family plasmid replication initiator protein	232	738	1	0	0	0	1	0	0	0		GAGTTTTTTAGGCGGGAAATTCAATGTGCTTTTAAGATATACTGTTAGATA
293979	-	1	1	378	68.25	81.13	1	orphan	orphan	NA	NA	0	0	0	0	1	0	0	0		CAACGGTTTTAGCAAAGGAGCCGGAGGCGACTGCGCAGTATAATATGAGAG
294207	+	1	1	47.58	9	60	1	orphan	orphan	NA	NA	0	0	0	0	1	0	0	0		CAAGTGATACTTAAAAACACCACACAAATTTAATTTTTTAAGATATAATAA
294211	+	1	1	71629.8	>100	>100	1	orphan	orphan	NA	NA	0	0	0	0	1	0	0	0		TGATACTTAAAAACACCACACAAATTTAATTTTTTAAGATATAATAACTTG
294429	-	1	1	11670	>100	33.2	1	orphan	orphan	NA	NA	0	0	0	0	1	0	0	0		TCAGCAACAACAAAATTGAATTTGATTTAAAATCATGTTAAAATGAATGTG
294989	-	1	1	74.77	5.79	6.37	1	EFAU004_RS01460	hypothetical protein	NA	690	0	0	1	0	1	0	0	0		TTTAAGCGATTTTTCTTTCTTGGCTTTATATTTTACTTGATAATCGTTTCA
295018	+	1	1	28.16	>100	22.59	1	EFAU004_RS01460	hypothetical protein	NA	690	0	0	0	1	1	0	0	1		TAAAACGCCGAATAAGCCGCTTGAAACGATTATCAAGTAAAATATAAAGCC
295103	-	1	1	163.13	21.2	30.57	1	EFAU004_RS01460	hypothetical protein	NA	690	0	0	1	0	1	0	0	0		AAAATGGCATTTTATTTACCCTATCTACTCATTTTTGTTAGTATTTCAGGA
295410	+	1	1	38	7.5	30.73	1	EFAU004_RS01465	hypothetical protein	NA	279	0	0	0	1	1	0	0	1		TTTATTTCGTTTTCTATGTCTTTTAACGTTTTAGAGCGATAATTCTTGTTG
295410	+	1	1	38	7.5	30.73	1	EFAU004_RS01470	relaxase	NA	915	0	0	0	1	1	0	0	1		TTTATTTCGTTTTCTATGTCTTTTAACGTTTTAGAGCGATAATTCTTGTTG
296239	+	1	1	27.19	3.33	11.55	1	EFAU004_RS01470	relaxase	NA	915	0	0	0	1	1	0	0	1		TCACTTTTGGCATAATCGACGTCACAGTTTATTCCTGTTTTAATGGTTGCT
296239	+	1	1	27.19	3.33	11.55	1	EFAU004_RS01475	plasmid mobilization relaxosome protein MobC	NA	381	0	0	0	1	1	0	0	1		TCACTTTTGGCATAATCGACGTCACAGTTTATTCCTGTTTTAATGGTTGCT
296708	-	1	1	2070	>100	65.5	1	EFAU004_RS01475	plasmid mobilization relaxosome protein MobC	42	381	1	0	0	0	1	0	0	0		ACCCTTTTAGTGAGCTTTACTCATTGTACCTTTTTAGGTACAATGGTATTG
297196	-	1	1	694	33.07	>100	1	orphan	orphan	NA	NA	0	0	0	0	1	0	0	0		TAACTAGCACCACGGGTAAGAGTATGAAAAATTTTATGATAGACTTATTTA
297358	-	1	1	4793.83	6.28	94.51	1	orphan	orphan	NA	NA	0	0	0	0	1	0	0	0		GTTCTCATAATTTCCTTGAATGTTATAAAAGTATCTGTATAATGTTCAGTA
297411	-	1	1	27.67	4.61	>100	1	orphan	orphan	NA	NA	0	0	0	0	1	0	0	0		TTCTTCGGTTTTTAATCTTATCTGGTACACAATTGTGGTATATGTTAGAAA
298289	+	1	1	621.83	50.75	6.38	1	EFAU004_RS01485	N-acetyltransferase	15	498	1	0	0	0	1	0	0	0		AGGATATTAAAATTAACTAGCACCACGGGTGATTTATAGTATACTATGTCA
299717	-	1	1	73	2.24	19.42	1	EFAU004_RS01490	hypothetical protein	136	798	1	0	0	0	1	0	0	0		TCATGGATATAATATATATTTGTAAATAAAGTTAATTCAGTTATAATTATC
299746	-	1	1	21.36	>100	>100	2	EFAU004_RS01490	hypothetical protein	165	798	0	1	0	0	1	0	0	1		CCCAATCTTCTATTAAAGAAGATTGGGCTTCATGGATATAATATATATTTG
299746	-	1	1	21.36	>100	>100	2	EFAU004_RS01495	hypothetical protein	NA	309	0	0	0	1	1	0	0	1		CCCAATCTTCTATTAAAGAAGATTGGGCTTCATGGATATAATATATATTTG
301958	+	1	1	445	>100	>100	1	EFAU004_RS01520	DUF4767 domain-containing protein	30	999	1	0	0	0	1	0	0	0		GATTAAAAGATTACCATTTAGATCAATTAATTGTCTGATAGAATAAGTACG
302265	+	1	1	577	39.47	51.51	1	EFAU004_RS01520	DUF4767 domain-containing protein	NA	999	0	0	1	0	1	0	0	0		GGATACGAATAAAGCTTCCAAATTAGAAACTTTTGTCACACAATGGGGAAA
304025	+	1	1	1868.65	>100	77.34	2	EFAU004_RS01530	DUF4767 domain-containing protein	105	717	1	0	0	0	1	0	0	1		ATGAAAATATGCTTCTATCATTACAAGCTCGTTTGGTGTAAGATGGGTATA
304025	+	1	1	1868.65	>100	77.34	2	EFAU004_RS01525	IS30 family transposase	NA	954	0	0	0	1	1	0	0	1		ATGAAAATATGCTTCTATCATTACAAGCTCGTTTGGTGTAAGATGGGTATA
304069	-	1	1	50.69	6.67	30.85	2	EFAU004_RS01525	IS30 family transposase	38	954	1	0	0	0	1	0	0	1		GTATAATTAAGCGAGACAAATAAAAAAGCCATTTATGTTACACTCAAATTG
304069	-	1	1	50.69	6.67	30.85	2	EFAU004_RS01530	DUF4767 domain-containing protein	NA	717	0	0	0	1	1	0	0	1		GTATAATTAAGCGAGACAAATAAAAAAGCCATTTATGTTACACTCAAATTG
305950	+	1	1	101	>100	44.02	1	EFAU004_RS01535	phosphoglycerol transferase	NA	2019	0	0	0	1	1	0	0	1		TAACCGACGGATAACATCAATCCTCCTGTTCCTTCTGTTATAATGCTTTTG
306094	-	1	1	55	56	8.14	1	EFAU004_RS01535	phosphoglycerol transferase	NA	2019	0	0	1	0	1	0	0	0		GAAGAACCTGCTGGCTATTCGAAAGAAAAAATTAATGGAATAATGAAAAAG
306104	+	1	1	82	>100	40	1	EFAU004_RS01535	phosphoglycerol transferase	NA	2019	0	0	0	1	1	0	0	1		CACTTCTTGTTTGGTTGATTTCATCTGCCTTTGTGTTGTACTTTTTCATTA
306394	+	1	1	181.58	47.75	63.67	1	EFAU004_RS01535	phosphoglycerol transferase	NA	2019	0	0	0	1	1	0	0	1		TGAATCTTCAAGGAATACTGTTTTTGTAGTCTACGTTGTACAATAATACTA
307551	-	1	1	667.09	20.23	>100	1	orphan	orphan	NA	NA	0	0	0	0	1	0	0	0		TACAAGCTGGCAGCTTGAATATTCGTGATTATTGGCTTATCCTAACACCTA
307570	+	1	1	27.19	3.33	35	1	orphan	orphan	NA	NA	0	0	0	0	1	0	0	0		GAAACAGCATAAGTAAAGTAATTCTGACTGATAGGTGTTAGGATAAGCCAA
307814	-	1	1	21.36	4.67	>100	1	orphan	orphan	NA	NA	0	0	0	0	1	0	0	0		ACAATCTTTGTCGCTTGTATAATGATGGTTTTACAGCGTATATTGATTTCA
307966	-	1	1	686	>100	>100	1	orphan	orphan	NA	NA	0	0	0	0	1	0	0	0		TTTTCTGTCTACACGTTGTTTTTTGAGATATTCTAAGTTAGGATGTTATTA
308112	+	1	1	167.99	2.96	14.07	1	EFAU004_RS01545	serine/threonine transporter SstT	22	1242	1	0	0	0	1	0	0	0		TAGAAAATTATACCTTTAGTTTCTTTGCATAAAATGATACAATGATTGTTA
309489	+	1	1	76.71	2.56	2.59	1	EFAU004_RS01550	DUF998 domain-containing protein	33	636	1	0	0	0	1	0	0	0		TAAATAGAGGTTTCTGTTAAATCAAGATAAAGTCGTTTATAATAACAATTA
309610	+	1	1	453.46	22.81	24.11	1	EFAU004_RS01550	DUF998 domain-containing protein	NA	636	0	0	1	0	1	0	0	0		ATTAGGCGTGCTGAGTGATTTTTTGACTCCGTACGTATTAGGATTGTATTA
310303	+	1	1	537.94	3.16	33.71	1	EFAU004_RS01555	tRNA pseudouridine(38-40) synthase TruA	45	741	1	0	0	0	1	0	0	0		GCTTCTGTTTTAGAGAAGAAAGGAGCTATATTTTGTGCTACAATCTTAAAA
311637	-	1	1	22	4.67	2.29	1	EFAU004_RS01560	integral membrane protein	NA	1599	0	0	1	0	1	0	0	0		CACCTGAAGACGCTGTTGCTATAGCTGAAAATTACAATCATACTGATTATG
311833	+	1	1	28	>100	27.34	1	EFAU004_RS01560	integral membrane protein	NA	1599	0	0	0	1	1	0	0	1		CATGAATTATTTTTAGTAGAAAAAATATAATAGATCACTATACTCATCGTA
312905	-	1	1	41.75	9.75	5.57	2	EFAU004_RS01560	integral membrane protein	74	1599	1	0	0	0	1	0	0	1		ATAAGTTTTGCGTTAAATTTTTCATAGCACTAGTATGATATACTAGAAAAG
312905	-	1	1	41.75	9.75	5.57	2	EFAU004_RS01565	hypothetical protein	NA	507	0	0	0	1	1	0	0	1		ATAAGTTTTGCGTTAAATTTTTCATAGCACTAGTATGATATACTAGAAAAG
314575	+	1	1	2098.97	>100	>100	1	EFAU004_RS01575	membrane protein	69	1407	1	0	0	0	1	0	0	0		TCGCCTTTAGTGACTAGAGTTTGCACAATTTCTGTAGTAAAATCATTCATA
314609	-	1	1	41.46	2.08	27.96	1	EFAU004_RS01575	membrane protein	NA	1407	0	0	0	1	1	0	0	1		AAATGAAAAAATCCATACAAAAAAGGAAGTCCCTTCTGTAGAATAAAGTTA
314661	-	1	1	28.99	2.21	9.34	1	EFAU004_RS01575	membrane protein	NA	1407	0	0	0	1	1	0	0	1		TTAAAAAACTTTTCTCCATAATAAAAACTAGAGAGTATAAAATATTTTGTG
315086	+	1	1	50	9.33	20.67	1	EFAU004_RS01575	membrane protein	NA	1407	0	0	1	0	1	0	0	0		TGTTTTTTTGACTTGTGCATTAACTAGCTATTTTTGGTATCCTATGTTGCA
315764	-	1	1	33.01	>100	>100	1	EFAU004_RS01575	membrane protein	NA	1407	0	0	0	1	1	0	0	1		CTTTACCGTTTACTTTTACCTGTGTACCTAAATAAGCATATACTGGTACTG
315788	+	1	1	149.54	15	31.17	2	EFAU004_RS01580	membrane protein	249	1629	1	0	0	0	1	0	0	0		GGCAAGCAACAAAAAGCAAAAAGTGACAGTACCAGTATATGCTTATTTAGG
315788	+	1	1	149.54	15	31.17	2	EFAU004_RS01575	membrane protein	NA	1407	0	0	1	0	1	0	0	0		GGCAAGCAACAAAAAGCAAAAAGTGACAGTACCAGTATATGCTTATTTAGG
316091	+	1	1	30.1	2.41	9.91	1	EFAU004_RS01580	membrane protein	NA	1629	0	0	1	0	1	0	0	0		AAATAAATAAAAAAGTAGTAATATTGAGTGGATTAATTATAGTTAGTAGTA
316248	+	1	1	24	5	28	1	EFAU004_RS01580	membrane protein	NA	1629	0	0	1	0	1	0	0	0		GATTAATTATGAGACATTCAATTATACTGGATATGGTGTAAATTATTTTTA
316325	+	1	1	33.01	18	14.82	1	EFAU004_RS01580	membrane protein	NA	1629	0	0	1	0	1	0	0	0		TAATGTTATATTGGATGACAAAAAATTTGATTGTAAGCTATATTATTTACG
317800	+	1	1	78.65	>100	9.42	1	EFAU004_RS01585	peptide-methionine (S)-S-oxide reductase	40	834	1	0	0	0	1	0	0	0		AGGGGGATGAAGTAATCGCTTATTTCCTCACTTTATGATAAATTACAGCTA
318707	+	1	1	45.64	>100	5.8	1	EFAU004_RS01590	glyceraldehyde 3-phosphate reductase	46	990	1	0	0	0	1	0	0	0		AAAATCATTTTGATTAACTCCTTTTCTTTAAAATGTAGTAAACTAAAAATA
319250	+	1	1	29.13	13	35	1	EFAU004_RS01590	glyceraldehyde 3-phosphate reductase	NA	990	0	0	1	0	1	0	0	0		GAAGCTTTGATGCAACTTGTAAGACAAGGAAAAGCATTATATATTGGTATA
320761	+	1	1	114.58	60	92.72	1	EFAU004_RS01600	PTS sugar transporter subunit IIC	118	1317	1	0	0	0	1	0	0	0		AGAAAAAGAAACTAATTGACAGTTCATCTGATGTATTTTATGATAAATACA
321560	+	1	1	90.3	27.67	>100	1	EFAU004_RS01600	PTS sugar transporter subunit IIC	NA	1317	0	0	1	0	1	0	0	0		TTATCATCAAAGAACTTACAGGAATGTACCTTTATGATATCATTTACAATG
323262	+	1	1	501	>100	49.06	1	EFAU004_RS01605	glycoside hydrolase family 1 protein	NA	1416	0	0	1	0	1	0	0	0		ATAATTCCAGGGGATGGGAAATCTATCCGAAAATCATGTATGATATAGCCA
328198	-	1	1	3379.62	>100	>100	1	EFAU004_RS01635	alcohol dehydrogenase	54	1134	1	0	0	0	1	0	0	0		AAAAAAGCGTTTCATTATCAAAAAGGTAAGATCTCCTTTAAAATGAAATTA
329325	+	1	1	83.51	>100	88	1	EFAU004_RS01645	oleate hydratase	NA	1695	0	0	0	1	1	0	0	1		CCAATCAGTTCTTCTAGCATTTCTTTTCCATTCATTTTAATATACTGTTTA
331201	+	1	1	4243.82	31.58	63.58	1	EFAU004_RS01660	DUF1622 domain-containing protein	34	366	1	0	0	0	1	0	0	0		GAACAACTTTTAAATAGACGAACAAGGTAACTTTCTTTTACAATAAAAGAA
331471	+	1	1	38.84	3.67	10.1	2	EFAU004_RS01665	DUF1622 domain-containing protein	126	366	1	0	0	0	1	0	0	0		TATATTTTGTTAAGCTTGGAAGTACTAGTCGTTGCTGATATCATCGAGTCA
331471	+	1	1	38.84	3.67	10.1	2	EFAU004_RS01660	DUF1622 domain-containing protein	NA	366	0	0	1	0	1	0	0	0		TATATTTTGTTAAGCTTGGAAGTACTAGTCGTTGCTGATATCATCGAGTCA
332190	-	1	1	89.33	>100	92.84	1	EFAU004_RS01670	hypothetical protein	NA	1428	0	0	1	0	1	0	0	0		TTTTCAAGTTGCACCAACAATTTATTCAAGTATATCTGATATAAAGAAGTA
333240	+	1	1	30	>100	>100	1	EFAU004_RS01670	hypothetical protein	NA	1428	0	0	0	1	1	0	0	1		AATAAAGCAGACAAGTTTTTAAAAACAACGAATTTTGAGACAATTGCTGCA
333517	-	1	1	200.03	9.5	82.82	1	EFAU004_RS01670	hypothetical protein	36	1428	1	0	0	0	1	0	0	0		TCAGAAATTAACTGATGATTTCAAAAAGAAAACATGTCATAATATTTCCCA
338956	+	1	1	42.72	>100	>100	1	EFAU004_RS01690	calcium-transporting ATPase	24	2553	1	0	0	0	1	0	0	0		CCTGAAATAATCGATACGCCTGAAAAAACTTCCCTGCGTATAATAACAGTA
341623	+	1	1	125	>100	81.73	1	EFAU004_RS01695	hypothetical protein	NA	1440	0	0	0	1	1	0	0	1		CGATTGAGCTCATTTTTCGTTGGAATAGAAGAAATGTATACAATAGGGATA
342026	+	1	1	33.01	>100	>100	1	EFAU004_RS01695	hypothetical protein	NA	1440	0	0	0	1	1	0	0	1		GACGGTCCAATGCTTCAATCAATATCGGCGATTCATGATATTTTAATATGA
342995	-	1	1	670.97	39.64	19.99	2	EFAU004_RS01695	hypothetical protein	17	1440	1	0	0	0	1	0	0	1		AAAATCAGTTGAAACTTGACCACCGTTTATTTTCTCCGTATTCTTAGAATA
342995	-	1	1	670.97	39.64	19.99	2	EFAU004_RS01700	hypothetical protein	NA	183	0	0	0	1	1	0	0	1		AAAATCAGTTGAAACTTGACCACCGTTTATTTTCTCCGTATTCTTAGAATA
343103	-	1	1	29.13	3.5	>100	2	EFAU004_RS01695	hypothetical protein	125	1440	0	1	0	0	1	0	0	1		TTATTATTGTTTGCCCACCTATTTTTTGATTTTAGTGGTATCATTTTTCAA
343103	-	1	1	29.13	3.5	>100	2	EFAU004_RS01700	hypothetical protein	NA	183	0	0	0	1	1	0	0	1		TTATTATTGTTTGCCCACCTATTTTTTGATTTTAGTGGTATCATTTTTCAA
343292	+	1	1	66.03	7.8	4.23	1	EFAU004_RS01705	hypothetical protein	32	363	1	0	0	0	1	0	0	0		TTAGCAACTACTTGTATTCATTTTTCTATTCTTACGTGGTATCTTTGAATA
345236	-	1	1	30.1	>100	>100	1	EFAU004_RS01715	ACP S-malonyltransferase	NA	912	0	0	0	1	1	0	0	1		GACAGATAAACTGGATGGTCAGGATCAAATGTTTTTGCTACAATTTCCTCA
349243	-	1	1	98.07	>100	>100	1	EFAU004_RS01730	biotin-independent malonate decarboxylase subunit beta	NA	1677	0	0	0	1	1	0	0	1		TGATATCTTCTAGGAAATGATAGATCGCTCCTAGTTTTGTATAATTATTGA
350311	+	1	1	53.41	56	>100	1	EFAU004_RS01740	acyltransferase	NA	1077	0	0	1	0	1	0	0	0		TACACAGCACCAATGTTTATTTTTGCAATTGTTTATAATATGGTAAAAACA
351044	+	1	1	50.49	53	22.23	2	EFAU004_RS01745	triphosphoribosyl-dephospho-CoA synthase MdcB	159	870	1	0	0	0	1	0	0	0		GTACGTATTTAGCCAATGTATTTGTTTTCCAAGTACTGTTATTATTGTTTA
351044	+	1	1	50.49	53	22.23	2	EFAU004_RS01740	acyltransferase	NA	1077	0	0	1	0	1	0	0	0		GTACGTATTTAGCCAATGTATTTGTTTTCCAAGTACTGTTATTATTGTTTA
352150	+	1	1	2281.88	>100	67.26	1	EFAU004_RS01750	hypothetical protein	33	765	1	0	0	0	1	0	0	0		TTATGCATCTGGTTATTGACTCTTCCTTTTAGCAAGGCTATCATAAAAATA
352701	-	1	1	20.39	3.33	>100	1	EFAU004_RS01750	hypothetical protein	NA	765	0	0	0	1	1	0	0	1		CGATAATTTCCTACTTCCTGAATAGTTATTTTTTTAGTATGATTTCTTACA
353169	+	1	1	35.93	>100	41.61	1	EFAU004_RS01755	transcription antiterminator BglG	267	2094	1	0	0	0	1	0	0	0		ACCTCTCCACTAAATGGTGTTTAAAAGCTTGCATCTGCGATAATAAGAACA
357991	+	1	1	42	>100	>100	1	EFAU004_RS01775	ketose-bisphosphate aldolase	NA	870	0	0	1	0	1	0	0	0		GCCTTTCAAAGAAAATATCCTGAAGACAAAAGCAGTAGTAGAATATGCCCA
359059	+	1	1	20.39	>100	10.5	1	orphan	orphan	NA	NA	0	0	0	0	1	0	0	0		TCCAGTTAGGAACACTATATGAATTTGATGTAACAGACTATACTCAAGTGG
359527	+	1	1	5184	>100	31.08	1	EFAU004_RS01785	DNA mismatch repair protein MutT	35	606	1	0	0	0	1	0	0	0		TTCATTATATTTATTTGCCGTAATTAAACCAGTCTTCTATACTTGATTACA
360819	+	1	1	25.25	>100	5.56	1	EFAU004_RS01795	N-acetyltransferase	NA	498	0	0	1	0	1	0	0	0		GAATAAATACGAAATTCGAAAAATGACGCCTTCAGATGTAGACTTACTACA
362167	+	1	1	1085	>100	48.96	1	EFAU004_RS01805	glyoxalase	46	369	1	0	0	0	1	0	0	0		TGAATAGTATCAAACACAAGGTGTTTGCGCTTTCGTGATATAATGGAATCA
362372	+	1	1	23	>100	10.9	2	EFAU004_RS01810	hypothetical protein	229	225	1	0	0	0	1	0	0	0		AAGAATTTAAGAGTATTGTACTCAGCATCTCAAAAGAATTAGAATTAGGCG
362372	+	1	1	23	>100	10.9	2	EFAU004_RS01805	glyoxalase	NA	369	0	0	1	0	1	0	0	0		AAGAATTTAAGAGTATTGTACTCAGCATCTCAAAAGAATTAGAATTAGGCG
362816	+	1	1	38	4.9	24.5	2	EFAU004_RS01815	NCS2 family permease	254	1314	0	1	0	0	1	0	0	0		ACAAAAGAATTCATCAAAGAAGAACAGAAACGAAATGGTAAAATCAAATCA
362816	+	1	1	38	4.9	24.5	2	EFAU004_RS01810	hypothetical protein	NA	225	0	0	1	0	1	0	0	0		ACAAAAGAATTCATCAAAGAAGAACAGAAACGAAATGGTAAAATCAAATCA
363001	+	1	1	235.96	11	75.49	1	EFAU004_RS01815	NCS2 family permease	69	1314	1	0	0	0	1	0	0	0		ATCCGAATTTTTTGTTTACTTATGTTTTGTTTTAGTATATGATAAAACACG
367271	+	1	1	73.8	>100	>100	1	EFAU004_RS01825	glycoside hydrolase family 1 protein	NA	1497	0	0	1	0	1	0	0	0		CCCGTGCTACTCAATTATTAAAGAAAATCGATCCAAATGCTAAGATGGGTA
368084	+	1	1	64	59	21.79	1	EFAU004_RS01830	HTH domain-containing protein	NA	1776	0	0	1	0	1	0	0	0		TCTGCAAGTGACTATTGTCATTTGAGAGGTTTTTCCTGTATGTTTATAACA
368718	+	1	1	36.9	>100	>100	1	EFAU004_RS01830	HTH domain-containing protein	NA	1776	0	0	1	0	1	0	0	0		CGACTGTCCAAAAGACATTAAAAGAGGTTCTTATATCATATAATTATATTG
369794	-	1	1	52.43	5.5	>100	1	EFAU004_RS01830	HTH domain-containing protein	NA	1776	0	0	0	1	1	0	0	1		CCGAGCAAATCACTCACTGCTTGAAAGAAAACAAGTATATCGTTTCTCTTA
372355	+	1	1	22.33	2.92	12.64	1	EFAU004_RS01840	6-phospho-beta-glucosidase	NA	1458	0	0	1	0	1	0	0	0		TTCGCTGAAACAGTATTCAAACGCTATAAAAATAAAGTAAAATATTGGATG
373821	+	1	1	1937.17	>100	95.1	1	EFAU004_RS01845	MarR family transcriptional regulator	18	435	1	0	0	0	1	0	0	0		ATTATTCCGTGTTTTTTGACAAAAAATAAAAATCATACTATGATATGTACG
374330	+	1	1	6465.01	24.95	25.86	1	EFAU004_RS01850	NADH-dependent flavin oxidoreductase	44	1092	1	0	0	0	1	0	0	0		TTAAGCAAATTAGTTGCATGTACAACTAATCGAGTGGTTTAATGATAGATG
375448	+	1	1	104.87	2.71	1.73	2	EFAU004_RS01855	type 1 glutamine amidotransferase domain-containing protein	47	678	1	0	0	0	1	0	0	0		AAGAAGCATATAAAGAGCTTTATTTGCCAAGCCCATTATATAATTTCTTGA
375448	+	1	1	104.87	2.71	1.73	2	EFAU004_RS01850	NADH-dependent flavin oxidoreductase	NA	1092	0	0	1	0	1	0	0	0		AAGAAGCATATAAAGAGCTTTATTTGCCAAGCCCATTATATAATTTCTTGA
376338	+	1	1	2330.43	>100	>100	1	EFAU004_RS01860	pyridine nucleotide-disulfide oxidoreductase	166	1296	1	0	0	0	1	0	0	0		ATAAGAGTACATTTTTTGAAACATCTCTTCAGAAATGATACTCTTCAATTA
378251	-	1	1	45.64	>100	>100	1	EFAU004_RS01865	transcriptional regulator	NA	1461	0	0	0	1	1	0	0	1		AAGCGGTCGCTGATCTTCCGGGATATATTGGAATAGTTCATAATAAAAATA
383492	+	1	1	550.57	>100	5.07	1	orphan	orphan	NA	NA	0	0	0	0	1	0	0	0		AAAACATACTAAAGTTTGACAACCAAAATGTGTCTTGCTATAGTTAAGTGG
385766	+	1	1	63.12	3.17	4.91	1	EFAU004_RS01890	CDP-alcohol phosphatidyltransferase family protein	30	555	1	0	0	0	1	0	0	0		AAAACAGTGAAATCATTGGTTTTATTCCCCGTGTAAGCTAAAATAAAAAGA
385991	+	1	1	223.33	2.08	44.13	1	EFAU004_RS01890	CDP-alcohol phosphatidyltransferase family protein	NA	555	0	0	1	0	1	0	0	0		GTTTGTCTGATTATCTAGACGGGGTCATTGCTCGGAGATATAATCAGGTAA
387088	-	1	1	67	68	8.89	1	EFAU004_RS01895	sulfur reduction protein DsrE	NA	315	0	0	1	0	1	0	0	0		CAGGTGTCCTTGATTTAGTTGAACTGCAATCCCAAGGTTATGCTTATATCA
387691	-	1	1	1510.9	50.42	24.15	1	EFAU004_RS01900	metal-sensitive transcriptional regulator	23	261	1	0	0	0	1	0	0	0		CACTACTTTTTATATTTGCATAAAATACCGATAAGGGGTATTATCTAATTA
387801	+	1	1	157.3	>100	64.59	1	EFAU004_RS01905	rhodanese-like domain-containing protein	37	315	1	0	0	0	1	0	0	0		AAGAGTCATTCTGGTTGACATATTAATAAAGCTCCTGTTTAATATACCCCA
388009	+	1	1	95.16	15	5.67	2	EFAU004_RS01910	CoA-disulfide reductase	145	1656	1	0	0	0	1	0	0	0		AAGGAGCTAAAAATGTTCCATTACAAAGTATAAACAGATATGATGGAGACA
388009	+	1	1	95.16	15	5.67	2	EFAU004_RS01905	rhodanese-like domain-containing protein	NA	315	0	0	1	0	1	0	0	0		AAGGAGCTAAAAATGTTCCATTACAAAGTATAAACAGATATGATGGAGACA
389861	+	1	1	587.46	2.23	78.35	1	EFAU004_RS01915	hypothetical protein	31	2136	1	0	0	0	1	0	0	0		ACTCGTTAAAAAGCTTGCATTCGACTCTTAAAAGAGGTAAACTAATCGGTT
390896	+	1	1	502.01	87	44.25	1	EFAU004_RS01915	hypothetical protein	NA	2136	0	0	1	0	1	0	0	0		GAGCAGACAGAACGTTTGCGTAGCAAAAAGTTTATCGATAATCTAAAACAA
392176	+	1	1	1484.68	2.43	54.56	1	EFAU004_RS01920	hypothetical protein	26	510	1	0	0	0	1	0	0	0		AGGAACACTTTATGTGAAAAGAAATGAAATGTATGGTAAACTCCTACGTCG
393256	-	1	1	65.06	26.5	>100	1	EFAU004_RS01925	poly-beta-1%2C6 N-acetyl-D-glucosamine synthase	NA	1305	0	0	0	1	1	0	0	1		GAGAATTCAACCGTTTGAGATTTTGCAATCAATTTGGTACGATTTTGGACA
394090	+	1	1	117.49	5.65	19	1	EFAU004_RS01930	peptidase	18	870	1	0	0	0	1	0	0	0		CCTGTTGTGTTTATGGTTCTTCCAAACATTTTTGCTTATAATAAGAAATTA
395429	-	1	1	520	3.1	4.38	1	EFAU004_RS01935	hypothetical protein	20	321	1	0	0	0	1	0	0	0		AATTTTGGGAAAATATGTGTAGTGCTTCTTGAAGTTTGTTATACTTTAATT
395481	-	1	1	30.1	>100	>100	2	EFAU004_RS01935	hypothetical protein	72	321	0	1	0	0	1	0	0	1		ACGATTGGTTTCGCTTTCATTAATGAACAATTCAAGTATATAATAAATTTC
395481	-	1	1	30.1	>100	>100	2	EFAU004_RS01940	PTS-dependent dihydroxyacetone kinase phosphotransferase subunit DhaM	NA	396	0	0	0	1	1	0	0	1		ACGATTGGTTTCGCTTTCATTAATGAACAATTCAAGTATATAATAAATTTC
395504	+	1	1	1950	>100	>100	2	EFAU004_RS01940	PTS-dependent dihydroxyacetone kinase phosphotransferase subunit DhaM	59	396	1	0	0	0	1	0	0	1		AGCACTACACATATTTTCCCAAAATTAGAAATTTATTATATACTTGAATTG
395504	+	1	1	1950	>100	>100	2	EFAU004_RS01935	hypothetical protein	NA	321	0	0	0	1	1	0	0	1		AGCACTACACATATTTTCCCAAAATTAGAAATTTATTATATACTTGAATTG
397701	+	1	1	388	>100	44.73	2	EFAU004_RS01955	hypothetical protein	22	666	1	0	0	0	1	0	0	1		TTTCACAACCTCTATTTGTCCATATCGCAAAATTCAGGTAGAATACAAAAG
397701	+	1	1	388	>100	44.73	2	EFAU004_RS14980	hypothetical protein	NA	222	0	0	0	1	1	0	0	1		TTTCACAACCTCTATTTGTCCATATCGCAAAATTCAGGTAGAATACAAAAG
402107	+	1	1	24.28	13.5	32.1	1	EFAU004_RS01975	TetR/AcrR family transcriptional regulator	58	600	1	0	0	0	1	0	0	0		CAAGGAATTGCTAGCTTGATACTTTCTCAATAGATAGTTATAATAAACCTC
404087	+	1	1	33	>100	>100	1	EFAU004_RS01980	hydrolase	NA	1302	0	0	0	1	1	0	0	1		TTTGTAGATGATCGGATGACAAAAAACAAACTTAGAATTAAAATAACGATA
404175	-	1	1	1728.41	>100	89.4	1	EFAU004_RS01980	hydrolase	41	1302	1	0	0	0	1	0	0	0		CGAGAAGTCACTTTACTTTGCCTCTTATTCTTTCTTCGTTACAATAAGGAA
404386	+	1	1	26352	35.22	71.36	1	EFAU004_RS01985	tyrosine--tRNA ligase	328	1257	1	0	0	0	0	1	0	0	automated classification was orphan	AATATCCTTTTTCTGTTGACAAAGAAAAAGTTGCGCTCTATGATAGACACA
406225	+	1	1	1020.54	19.16	14.72	1	EFAU004_RS01990	tyrosine decarboxylase	36	1878	1	0	0	0	1	0	0	0		AGGCCAAAACTTAGTTTACAGAATAGAAGAACAGGTGTAATGTAGGGCTCG
407659	+	1	1	26	25	12.5	1	EFAU004_RS01990	tyrosine decarboxylase	NA	1878	0	0	1	0	1	0	0	0		CACACCATGTCTTACCTTTGAATGTCACAGGATATGGTAAATTAATGGGTG
407783	+	1	1	95.16	40.5	10.1	1	EFAU004_RS01990	tyrosine decarboxylase	NA	1878	0	0	1	0	1	0	0	0		CGAAGTTCATCCATTAACTTATCCAGATTTCAATATGGTAGACTATGTATT
412090	+	1	1	156.33	39.67	>100	1	EFAU004_RS02005	LacI family transcriptional regulator	NA	1020	0	0	0	1	1	0	0	1		ATCAAAAATTCTGTTGCTTGTTTACCTAGAAGCTGGTTATCATTATCTACA
412190	-	1	1	81.57	4.36	6.54	1	EFAU004_RS02005	LacI family transcriptional regulator	NA	1020	0	0	1	0	1	0	0	0		CGTCCAGCGTATGCATTTACAAAAACAAGTAGATGGTTTTATTCTAGTGTA
412348	+	1	1	215.57	>100	>100	1	EFAU004_RS02005	LacI family transcriptional regulator	NA	1020	0	0	0	1	1	0	0	1		TTCCGCGCTTCTTCGTTGATTGCTTCCATGATCTCAAGATAAAATGGGTTA
412777	-	1	1	571.93	25.57	14.85	2	EFAU004_RS02005	LacI family transcriptional regulator	199	1020	1	0	0	0	1	0	0	0		CGCCAAATGACTATAGCAACTTCTAATAAAAGTATGGTATTATTTTCTACG
412777	-	1	1	571.93	25.57	14.85	2	EFAU004_RS02010	galactose mutarotase	NA	1008	0	0	1	0	1	0	0	0		CGCCAAATGACTATAGCAACTTCTAATAAAAGTATGGTATTATTTTCTACG
417296	+	1	1	201	5.5	54.92	1	EFAU004_RS02025	PTS glucose transporter subunit IIABC	NA	2166	0	0	1	0	1	0	0	0		CGTAGGGATCATCGCTGGATTTGTCGGGGCAATGGCTTATAATAAGTACTA
420110	-	1	1	35	36	>100	1	EFAU004_RS02030	phosphatase	NA	834	0	0	0	1	1	0	0	1		GAGAGTTTTATTTTAATCAGTTTTTTTATGTTATATGTTATATTTTTTATT
421905	-	1	1	4010.29	>100	57.12	1	EFAU004_RS02035	hypothetical protein	NA	1701	0	0	1	0	1	0	0	0		GAATTTTCTAATTTCTTGCCTACCTCTCGCATAGGATATATGATGAATTTA
422390	+	1	1	69.91	44	5.07	1	EFAU004_RS02040	class C sortase	33	1161	1	0	0	0	1	0	0	0		CCTCATCGGCTTTCATTTTCTATTTTTTTCCTGAACCCATATAATAAAAGA
423522	+	1	1	66	17.5	11.29	2	EFAU004_RS02045	acetyltransferase	77	444	1	0	0	0	1	0	0	0		TGTTTCTTTTGGTATTAGAAAAGTAAAACAAGAGAAGATATACTTTTTTGA
423522	+	1	1	66	17.5	11.29	2	EFAU004_RS02040	class C sortase	NA	1161	0	0	1	0	1	0	0	0		TGTTTCTTTTGGTATTAGAAAAGTAAAACAAGAGAAGATATACTTTTTTGA
424520	-	1	1	106	>100	33.33	1	orphan	orphan	NA	NA	0	0	0	0	1	0	0	0		CCGTAGCGGAAAATACTTCGATGAAAATTATAAACGAGTAAAATAAGGTTG
425111	-	1	1	45.64	>100	>100	2	EFAU004_RS02050	phenolic acid decarboxylase	56	531	1	0	0	0	1	0	0	1		ATCAGTTTTCCCTCCTTGACAAATCTTTAAATCCATTCTATCATAAATGAG
425111	-	1	1	45.64	>100	>100	2	EFAU004_RS02055	PadR family transcriptional regulator	NA	552	0	0	0	1	1	0	0	1		ATCAGTTTTCCCTCCTTGACAAATCTTTAAATCCATTCTATCATAAATGAG
425134	+	1	1	119	>100	6.66	2	EFAU004_RS02055	PadR family transcriptional regulator	26	552	1	0	0	0	1	0	0	1		ATGTAATAAACTACATGTTTTCGATTACTCATTTATGATAGAATGGATTTA
425134	+	1	1	119	>100	6.66	2	EFAU004_RS02050	phenolic acid decarboxylase	NA	531	0	0	0	1	1	0	0	1		ATGTAATAAACTACATGTTTTCGATTACTCATTTATGATAGAATGGATTTA
426254	-	1	1	24.28	21	>100	1	EFAU004_RS02060	MerR family transcriptional regulator	NA	474	0	0	1	0	1	0	0	0		AATGATCAATTGGTTGTTGGCATCAGTGAATTAAGTGATATCGTAGGTGTG
426365	-	1	1	410	39.27	27.85	1	EFAU004_RS02060	MerR family transcriptional regulator	28	474	1	0	0	0	1	0	0	0		CTATTTGTCAACCTACTTGACACATAAGTTAATACGGATATAATTAAGGGA
426440	+	1	1	70.88	2.55	23.97	1	EFAU004_RS02065	MFS transporter	35	1473	1	0	0	0	1	0	0	0		TATGTGTCAAGTAGGTTGACAAATAGCGAATTTAGGACTAAAGTATTCTAG
426995	-	1	1	23.3	>100	>100	1	EFAU004_RS02065	MFS transporter	NA	1473	0	0	0	1	1	0	0	1		AGAATGCTAAAACCAAGACAAGAACAACGATTGGCAGTACCATACCAAACA
428439	+	1	1	66	12	4.71	2	EFAU004_RS14990	hypothetical protein	245	192	1	0	0	0	1	0	0	0		ACAGCCGAGTGAATACATTCAAAATCCCAGAGACATGGGTAGAATTAAGTA
428439	+	1	1	66	12	4.71	2	EFAU004_RS02070	DUF4811 domain-containing protein	NA	711	0	0	1	0	1	0	0	0		ACAGCCGAGTGAATACATTCAAAATCCCAGAGACATGGGTAGAATTAAGTA
428862	+	1	1	30.1	>100	>100	2	EFAU004_RS02075	DUF1905 domain-containing protein	24	285	1	0	0	0	1	0	0	0		GCGACAAGACTTTTGTCACAGTTCCTTCTTTTTTTTGCTATGCTATACTAG
428862	+	1	1	30.1	>100	>100	2	EFAU004_RS14990	hypothetical protein	NA	192	0	0	1	0	1	0	0	0		GCGACAAGACTTTTGTCACAGTTCCTTCTTTTTTTTGCTATGCTATACTAG
429468	-	1	1	68	>100	>100	1	EFAU004_RS02080	hypothetical protein	NA	420	0	0	1	0	1	0	0	0		GGTTGGAAAAAATAGATTTCCATATCAAAGAACCAGTTTATTATAAAGATG
432005	-	1	1	30.1	>100	33.29	1	EFAU004_RS02090	3%2C4-dihydroxybenzoate decarboxylase	27	1476	1	0	0	0	1	0	0	0		ACCGAACAAGTTGAATTGTTTTCCTCTTTTTCACCTTTTACTATAGATAGG
432123	+	1	1	22	2.89	15.26	1	EFAU004_RS02095	hypothetical protein	36	312	1	0	0	0	1	0	0	0		AATGGATGCGTTTTTTTGATAATAGAATAAACTATGATATACTTATCACTA
432446	-	1	1	100.01	25.33	>100	1	EFAU004_RS02095	hypothetical protein	NA	312	0	0	0	1	1	0	0	1		TTCGCGCTGTTTTTTTTAATTATTTTTTATAATTCTGGTATACTTTTCTTT
433464	-	1	1	28.16	3.64	2.18	1	EFAU004_RS02100	sulfate ABC transporter ATP-binding protein	NA	2337	0	0	1	0	1	0	0	0		GAAGACGAAAAACTTGATTTTGATGATATCGTTGGTACAACATTCAAATTA
434277	+	1	1	33.99	>100	>100	1	EFAU004_RS02100	sulfate ABC transporter ATP-binding protein	NA	2337	0	0	0	1	1	0	0	1		TCATCTTTTGGTCGTTCGATGTGAGGATGGGAATCTGTTAAGATCTTACCA
434955	-	1	1	2967.42	4	53.12	1	EFAU004_RS02100	sulfate ABC transporter ATP-binding protein	34	2337	1	0	0	0	1	0	0	0		TTAACATTTATTTCGTATACTACGATCATTGTTCTGATATACTTATTAGTA
434966	+	1	1	3947	32.61	86.24	2	EFAU004_RS02105	DNA-binding response regulator	97	669	1	0	0	0	1	0	0	1		AAGCATAATCACCCTTCTCCCGTATTGAAATATTCGGTATACTAATAAGTA
434966	+	1	1	3947	32.61	86.24	2	EFAU004_RS02100	sulfate ABC transporter ATP-binding protein	NA	2337	0	0	0	1	1	0	0	1		AAGCATAATCACCCTTCTCCCGTATTGAAATATTCGGTATACTAATAAGTA
434978	-	1	1	118	14.11	60.63	2	EFAU004_RS02100	sulfate ABC transporter ATP-binding protein	57	2337	0	1	0	0	1	0	0	1		TTTTTCTTGTAGTTCATCTTCAGTTAACATTTATTTCGTATACTACGATCA
434978	-	1	1	118	14.11	60.63	2	EFAU004_RS02105	DNA-binding response regulator	NA	669	0	0	0	1	1	0	0	1		TTTTTCTTGTAGTTCATCTTCAGTTAACATTTATTTCGTATACTACGATCA
436514	+	1	1	21.36	8.33	3.13	1	EFAU004_RS02110	sensor histidine kinase	NA	1044	0	0	1	0	1	0	0	0		ACCAAGTGTGGCTGAATATCATGGATAACGCCATAAAGTACAATCAAATCA
436712	-	1	1	20.39	>100	>100	1	EFAU004_RS02110	sensor histidine kinase	NA	1044	0	0	0	1	1	0	0	1		CCGTATCATTGCTGTCGTTCCTACTCCTTCGATACTGCTATAATCAATACG
437919	-	1	1	702.04	4.81	>100	1	EFAU004_RS02115	LysR family transcriptional regulator	24	882	1	0	0	0	1	0	0	0		ACAGACAGAGAAGATTACACCAATTCATTTTTTGTGTTAAAGTATTCTTTA
437983	+	1	1	234.99	>100	60.75	2	EFAU004_RS02120	DUF554 domain-containing protein	71	729	1	0	0	0	1	0	0	1		ACACAAAAAATGAATTGGTGTAATCTTCTCTGTCTGTTACAATCTTTCTTG
437983	+	1	1	234.99	>100	60.75	2	EFAU004_RS02115	LysR family transcriptional regulator	NA	882	0	0	0	1	1	0	0	1		ACACAAAAAATGAATTGGTGTAATCTTCTCTGTCTGTTACAATCTTTCTTG
438757	-	1	1	25.25	>100	>100	1	EFAU004_RS02120	DUF554 domain-containing protein	NA	729	0	0	0	1	1	0	0	1		AAAAATGGCTTCTCTTTGATTTTTATTATAACAGTGGCATAATCCAATTTG
438888	+	1	1	516.58	10.88	31.19	1	EFAU004_RS02125	PadR family transcriptional regulator	50	318	1	0	0	0	1	0	0	0		CAGTTTTTTTGTATTTGACAAACTGATTTTGAAACTATATTATATGTTGTA
440295	+	1	1	201.97	10.63	18.87	1	EFAU004_RS02135	hypothetical protein	NA	831	0	0	1	0	1	0	0	0		ATGAATTATCTGAATTGACAATCGAAGGGAATAATAGTGCAATTGATATCA
441098	+	1	1	27.19	5.75	6.54	2	EFAU004_RS02145	membrane protein	281	873	1	0	0	0	1	0	0	0		ATTATTCTTTACCGATTATCGATACAGGAATATTGAAGTATGATGGGAAGA
441098	+	1	1	27.19	5.75	6.54	2	EFAU004_RS02140	hypothetical protein	NA	489	0	0	1	0	1	0	0	0		ATTATTCTTTACCGATTATCGATACAGGAATATTGAAGTATGATGGGAAGA
442402	+	1	1	3318	11.05	39.95	1	EFAU004_RS02150	DUF1093 domain-containing protein	25	363	1	0	0	0	1	0	0	0		TGATAGTTGATTCGAAGGCAGAATTGTTCGCTTTTTTCTATAATCAGTATA
445346	+	1	1	111.67	4.03	4.03	1	EFAU004_RS02160	ABC transporter permease	NA	1803	0	0	1	0	1	0	0	0		TATTGTATTTCATCTACTATGTACTGACGACATGGTTATATACTGGAATCG
446258	+	1	1	21.36	>100	>100	1	orphan	orphan	NA	NA	0	0	0	0	1	0	0	0		GACGAACATATACTTTGGTTGAATAGCCGATTATTTGCTACGCTCAATAAA
449120	-	1	1	16290.7	>100	>100	1	EFAU004_RS02170	hypothetical protein	240	2145	1	0	0	0	1	0	0	0		TATTTTTATAAATTTTTGTGATACTTTCCAAACTTTGGTATAATTTACATA
449294	-	1	1	153.42	>100	33.05	1	EFAU004_RS02175	PTS sucrose transporter subunit IIBC	NA	1374	0	0	1	0	1	0	0	0		TCCGGTACTTTTTTCTGGTACTTAGCAGGACTGGCTGTTAGTCTAGTCGTA
451415	+	1	1	410.74	27.62	>100	1	EFAU004_RS02185	ribokinase	NA	918	0	0	0	1	1	0	0	1		TGATTCCTGTAATGATTTCTGTTTCTGTTTCATTTGGTATAATGATATCTG
453094	-	1	1	858.38	>100	23.02	1	EFAU004_RS02190	LacI family transcriptional regulator	23	1014	1	0	0	0	1	0	0	0		CACACGTGATTTTCATTTACTTCTTTTTGATTTCATGGGAAAATAACCACA
453869	+	1	1	87.39	>100	>100	1	EFAU004_RS02200	ABC transporter ATP-binding protein	68	702	0	1	0	0	1	0	0	0		AAATTAAAGGATTCCTTTCTTTAGTCTAGAGAAATTCAGTGGTAAAATAAA
453873	+	1	1	654	7.21	>100	1	EFAU004_RS02200	ABC transporter ATP-binding protein	64	702	1	0	0	0	1	0	0	0		TAAAGGATTCCTTTCTTTAGTCTAGAGAAATTCAGTGGTAAAATAAATAAG
457030	+	1	1	21.36	4.33	4.86	1	EFAU004_RS02205	ABC transporter permease	NA	2712	0	0	1	0	1	0	0	0		TTGTCGTATTATCAGGACTGCTGGCTTTTATCGTCTTGTATAATCTAACTA
457179	+	1	1	45	10	6.86	1	EFAU004_RS02205	ABC transporter permease	NA	2712	0	0	1	0	1	0	0	0		ATCTTTACTCTTTTAGGAATCATCGGAGGATTTGGTGTAGGATATATATTG
457750	+	1	1	68	>100	63	1	EFAU004_RS02210	alpha%2Calpha-phosphotrehalase	60	1629	1	0	0	0	1	0	0	0		GTATAAAGATAAATTTTACAAACGCTTTCGGTTCAGTTATAATAATAAATG
460700	-	1	1	1387.58	8.44	16.18	1	EFAU004_RS02215	AI-2E family transporter	21	1182	1	0	0	0	1	0	0	0		TCAACCTCTATCATTTTCCTTTTATACCCGCTTTTGTCTATAATGAAGTTA
465301	-	1	1	4093.8	28.75	21.7	1	EFAU004_RS02235	accessory gene regulator B	15	603	1	0	0	0	1	0	0	0		TTTATGAAACAAAAGACGTTTTTTATTTTTTTTAGCATAAAATTTGTGGTG
465501	+	1	1	17845	>100	69.27	1	EFAU004_RS02240	hypothetical protein	30	207	1	0	0	0	1	0	0	0		TTTTATGACAAGTTTGTGCTTTTTCGAGTGATTTATGTTAAAAAATTACTG
465734	+	1	1	253.43	5.21	3.58	1	EFAU004_RS02240	hypothetical protein	NA	207	0	0	1	0	1	0	0	0		CATAATCTGCACTGGCAGTTAGTTGTACGCAAATCAAGTACAATAGAAGAA
466028	+	1	1	435.01	35.46	13.17	1	EFAU004_RS02245	deoxynucleoside kinase	21	720	1	0	0	0	1	0	0	0		CAGATAAAGTCAAGGCTTTTATTTCTATAAATGAAGTAGTAAAATGAAGAA
467564	-	1	1	135.94	19.83	>100	1	EFAU004_RS02250	DUF1275 domain-containing protein	32	684	1	0	0	0	1	0	0	0		TTTTCTGAAAATTTTTCCTTTTTTTCAATCGTTTATGCTAAGATAAGGAAG
470260	+	1	1	4465.7	15.06	19.51	1	EFAU004_RS02260	transcriptional regulator	22	411	1	0	0	0	1	0	0	0		TTATTAGCTAATAATTGGTATTTTAAAAGAAATTACTGTAGAATTGGATTA
470497	-	1	1	109.72	>100	>100	1	EFAU004_RS02260	transcriptional regulator	NA	411	0	0	0	1	1	0	0	1		AATGAAGGATATTCTTTGAATAAGACGATCATTTGCTTTAAAGTTAATTCG
471273	+	1	1	130.12	4.37	>100	1	orphan	orphan	NA	NA	0	0	0	0	1	0	0	0		GAGTTAAAAATATATTGACATGTGTAAATTTACATGATATATTCATTTCTG
471365	+	1	1	552.02	10.64	>100	1	orphan	orphan	NA	NA	0	0	0	0	1	0	0	0		CATATAAAATAGTTGTTGACATGTTAGAAATGACATGATAAGATAACTGAG
471459	+	1	1	323.5	32.8	>100	1	EFAU004_RS02270	16S ribosomal RNA	274	1570	0	1	0	0	1	0	0	0		AAACTTCAAAAAAGTTCTTGACAAATAACAAATGATAAGTTATGATAAATG
471546	+	1	1	8793.51	>100	>100	1	EFAU004_RS02270	16S ribosomal RNA	187	1570	1	0	0	0	1	0	0	0		ACTTTTAAAAAAGAGTTGACAATTACTTGTCTCTCTGATATGATATAAAAG
480215	-	1	1	65.06	2.46	3.84	2	EFAU004_RS02300	cysteine synthase family protein	63	918	0	1	0	0	1	0	0	1		GAATGAGTACCAGGTAACTTATCTTTTTATCTACTCAATTTTTCTCTATGT
480215	-	1	1	65.06	2.46	3.84	2	EFAU004_RS15020	hypothetical protein	NA	189	0	0	0	1	1	0	0	1		GAATGAGTACCAGGTAACTTATCTTTTTATCTACTCAATTTTTCTCTATGT
480385	-	1	1	417.54	2.42	2.13	2	EFAU004_RS02300	cysteine synthase family protein	233	918	1	0	0	0	1	0	0	1		TTTTTTCTTTCAAGCCTTTGACTTTTATTTTTTTTCATGCTATCGTTAATA
480385	-	1	1	417.54	2.42	2.13	2	EFAU004_RS15020	hypothetical protein	NA	189	0	0	0	1	1	0	0	1		TTTTTTCTTTCAAGCCTTTGACTTTTATTTTTTTTCATGCTATCGTTAATA
480548	+	1	1	9726	>100	>100	2	EFAU004_RS02305	elongation factor P	32	564	1	0	0	0	1	0	0	1		AGATAGAGAATACTCTAGTTTTCTGGCCGGTTGTCTGATACAATAAAGTTG
480548	+	1	1	9726	>100	>100	2	EFAU004_RS15025	hypothetical protein	NA	246	0	0	0	1	1	0	0	1		AGATAGAGAATACTCTAGTTTTCTGGCCGGTTGTCTGATACAATAAAGTTG
480800	+	1	1	247.61	8.73	3	1	EFAU004_RS02305	elongation factor P	NA	564	0	0	1	0	1	0	0	0		AGAAAAATTTGAAAAAGCACATATCGACACAAAACCTGTACAATATTTGTA
480801	-	1	1	35	9.75	>100	2	EFAU004_RS15025	hypothetical protein	169	246	1	0	0	0	1	0	0	1		TATTGCTCATATGTTTCCAAATCCATGAAGAAAGCTGTATCATCCATCGTG
480801	-	1	1	35	9.75	>100	2	EFAU004_RS02305	elongation factor P	NA	564	0	0	0	1	1	0	0	1		TATTGCTCATATGTTTCCAAATCCATGAAGAAAGCTGTATCATCCATCGTG
481558	+	1	1	626.3	>100	11.37	1	EFAU004_RS02310	diaminopimelate decarboxylase	71	1260	1	0	0	0	1	0	0	0		TATTTCGAAATATACTAGACAATTCAGAAAATTTTGTTTAATATTATTCCA
486856	+	1	1	61.17	3.46	2.31	2	EFAU004_RS02340	aspartate kinase	131	1362	1	0	0	0	1	0	0	0		ATCCGACGAGCATTCTTGCTAGAGGAACAGATATGGTTTATGTTGGGAGGA
486856	+	1	1	61.17	3.46	2.31	2	EFAU004_RS02335	aspartate-semialdehyde dehydrogenase	NA	1002	0	0	1	0	1	0	0	0		ATCCGACGAGCATTCTTGCTAGAGGAACAGATATGGTTTATGTTGGGAGGA
490727	+	1	1	47.58	>100	19.61	1	EFAU004_RS02355	NAD(FAD)-dependent dehydrogenase	51	1380	0	1	0	0	1	0	0	0		TTAGTTCAAATGAACGCGTTTCTTTTGATTCATAACTAATGTAATGTTAAG
490736	+	1	1	55177.1	>100	55.81	1	EFAU004_RS02355	NAD(FAD)-dependent dehydrogenase	42	1380	1	0	0	0	1	0	0	0		ATGAACGCGTTTCTTTTGATTCATAACTAATGTAATGTTAAGTTTAAATTG
492399	+	1	1	87.39	2.37	>100	1	orphan	orphan	NA	NA	0	0	0	0	1	0	0	0		ACCAAAAAATCTAACTTTTGGAGGTCGGTATTTTTTATGGTTAAATATACT
493400	+	1	1	1401.17	>100	28.28	1	EFAU004_RS02365	DUF421 domain-containing protein	24	669	1	0	0	0	1	0	0	0		TTCCTTGTATATTCCATGCGTGTTCGTGAGAAAGCATATATAATTTAATTA
493836	+	1	1	175.75	32.74	13.83	1	EFAU004_RS02365	DUF421 domain-containing protein	NA	669	0	0	1	0	1	0	0	0		ACAGCAAGAATGCTTTTTTCTTGAAAATGCCAAACATGTTATCCTAGAGAA
494487	-	1	1	69	31	17.04	1	EFAU004_RS02370	hypothetical protein	NA	387	0	0	1	0	1	0	0	0		CTTCCTAAACAACAAATGACATTGCAAGAAATCGATAGTATACTGACAGAA
496047	-	1	1	80.59	>100	20.75	1	EFAU004_RS02375	type VI secretion protein ImpB	15	1383	1	0	0	0	1	0	0	0		ATTGCTGTTTTTTATTGACACGGAAAGAGAACGTGTGTTCTAATTGTGTTG
498461	-	1	1	31.07	11	26.15	2	EFAU004_RS02385	galactose-1-epimerase	48	1032	1	0	0	0	1	0	0	0		TCGTTGAGAAATTGGAAAACAAATTGGCTCCAGCTGATACAATGGAAGATG
498461	-	1	1	31.07	11	26.15	2	EFAU004_RS02390	MFS transporter	NA	1455	0	0	1	0	1	0	0	0		TCGTTGAGAAATTGGAAAACAAATTGGCTCCAGCTGATACAATGGAAGATG
499825	+	1	1	25	26	34	2	EFAU004_RS02395	AraC family transcriptional regulator	233	906	0	1	0	0	1	0	0	1		TCTGGCTTGTCACGAATACCATAAAATAAGTGCTTAATGTAACATAGAATG
499825	+	1	1	25	26	34	2	EFAU004_RS02390	MFS transporter	NA	1455	0	0	0	1	1	0	0	1		TCTGGCTTGTCACGAATACCATAAAATAAGTGCTTAATGTAACATAGAATG
499957	-	1	1	3056	>100	53.49	1	EFAU004_RS02390	MFS transporter	74	1455	1	0	0	0	1	0	0	0		AGTCACAGAAATATATTAAAAAGGAAGCGATTTCTTGTTAAGTTTAAGTCA
500042	+	1	1	631.16	>100	54.25	1	EFAU004_RS02395	AraC family transcriptional regulator	16	906	1	0	0	0	1	0	0	0		ATATATTTCTGTGACTTTTATTTAACTTTTTGTTGCATTATACTAAAGGAG
501030	+	1	1	160.22	21.25	6.32	1	EFAU004_RS02400	flavodoxin family protein	24	678	1	0	0	0	1	0	0	0		GACAAGCATCGGCAAAAGAAACTTGTGGCGGTTATGCTACACTGTAAAGCG
501963	+	1	1	708.84	66.2	14.93	1	EFAU004_RS02410	peptidoglycan-binding protein LysM	49	897	1	0	0	0	1	0	0	0		TAACAAAGATAAAAATGTGCACAGCGACAATTATTTGCTACAATAAGAATA
501976	-	1	1	55.35	>100	>100	1	EFAU004_RS02410	peptidoglycan-binding protein LysM	NA	897	0	0	0	1	1	0	0	1		ATTTTCATCATACATTTTTTTCACCACCAATTTTTATGTATAATAGCGTTA
504427	-	1	1	8214	>100	71.01	1	EFAU004_RS02415	amino acid permease	94	1371	1	0	0	0	1	0	0	0		TTTTTCGAATTTTCCTCGCATTTTATGAAAATTTTCTGTAGAATCACATCA
504532	+	1	1	107.78	>100	2.23	1	EFAU004_RS02420	metal ABC transporter ATP-binding protein	39	747	1	0	0	0	1	0	0	0		TTTTCATCATTCTACTTGAAAATGCTTTCCATTTTAGTTAAACTATATTTA
504738	+	1	1	22.33	7.67	3.71	1	EFAU004_RS02420	metal ABC transporter ATP-binding protein	NA	747	0	0	1	0	1	0	0	0		AACGGTGCAGGAAAATCAACATTTATGAAATCTTTGCTAGAGTTGATACCA
507000	+	1	1	56	4.11	11.77	2	EFAU004_RS02435	hypothetical protein	245	753	0	1	0	0	1	0	0	0		AACGGGTAGCAAAAGAAACGGGTTTGAAAATCTATGATAAACTGTTCACTG
507000	+	1	1	56	4.11	11.77	2	EFAU004_RS02430	metal ABC transporter substrate-binding protein	NA	951	0	0	1	0	1	0	0	0		AACGGGTAGCAAAAGAAACGGGTTTGAAAATCTATGATAAACTGTTCACTG
507226	+	1	1	2567.36	>100	66.2	1	EFAU004_RS02435	hypothetical protein	19	753	1	0	0	0	1	0	0	0		TTTTCGTCGTACAGATACCTTTTTTGAAGAAATTCCGTTATAGTTAGAGTA
507671	+	1	1	20.39	4.5	6.42	1	EFAU004_RS02435	hypothetical protein	NA	753	0	0	1	0	1	0	0	0		GTCAATTTATTGCCAACAGCAAATTAATGAATATGTTTTATAATCGTCTAG
509511	+	1	1	733	70.14	64	1	EFAU004_RS02445	peptidase M23	39	609	1	0	0	0	1	0	0	0		GTCATGTTTCTTTTACCTATGAAATATTTCTAAATGATAAAGTTAATAGCG
510291	+	1	1	68.94	4.09	4.66	1	EFAU004_RS02450	phosphoenolpyruvate carboxykinase (ATP)	35	1638	1	0	0	0	1	0	0	0		TTCCCACAGCGCAGCAGTACAAATAAAAACTCGAATAATGTATAATAAAGA
510960	+	1	1	31.07	33	4.71	1	EFAU004_RS02450	phosphoenolpyruvate carboxykinase (ATP)	NA	1638	0	0	1	0	1	0	0	0		CATTTTGTTTGATGCTCTCCATAATACAGCGGTTGTGCTAGGATTACGTTA
513165	-	1	1	149	2.52	46.8	1	EFAU004_RS02455	FAD-binding oxidoreductase	18	1113	1	0	0	0	1	0	0	0		TATACGGCAGGTGTTGCATCTGCCGTTTTTTTGTGTGAAAATGGTTGTTTG
514707	-	1	1	1193	9.81	>100	1	EFAU004_RS02460	MFS transporter	112	1374	1	0	0	0	1	0	0	0		CTTGGCTAATCGTGTTGACACTATTTTTCAGTTTGTGCTAGAATAAGTGAA
514786	+	1	1	933.14	40.83	34.75	1	EFAU004_RS02465	hypothetical protein	30	618	1	0	0	0	1	0	0	0		AGTGTCAACACGATTAGCCAAGTCACTCAAAAAGAGGTATGATAATAAATA
515517	+	1	1	353	28.15	14.27	1	EFAU004_RS02470	arginine repressor	14	456	1	0	0	0	1	0	0	0		AATACCAAAATATGAAGAAATATTACTTATCTTTTGCTATAATCAACATTG
516423	-	1	1	26.22	>100	98.07	1	EFAU004_RS02475	phosphomannomutase/phosphoglucomutase	NA	1503	0	0	0	1	1	0	0	1		CTTCCAGTTTGTTCGCTTTTTATTTTTTGCTGCTGTGATAGGATAAAAGCA
517565	+	1	1	135	>100	11.59	1	EFAU004_RS02480	hypothetical protein	36	207	1	0	0	0	1	0	0	0		TTTTGAAAGGCTAGTTGCTTGGACGGCAAAAAAAGTGGTATGGTTAAATCG
517853	+	1	1	29868.4	10.47	46.46	1	EFAU004_RS02485	organic hydroperoxide resistance protein	40	402	1	0	0	0	1	0	0	0		AATAAGCAGAATTTTTGTAGAAAGCGCCTTACTTGTCATACACTATAATTA
518413	+	1	1	1884.74	>100	44.79	1	EFAU004_RS02490	pyridine nucleotide-disulfide oxidoreductase	36	1332	1	0	0	0	1	0	0	0		AATAAAGCAGATGATTTGGAGAATAGACAATTATCGGTTATCATATTTTTG
520585	+	1	1	678	4.46	17.32	1	EFAU004_RS02500	TetR/AcrR family transcriptional regulator	26	582	1	0	0	0	1	0	0	0		TTAAACGATTAAGAAGAAAAAATGATGAATTTACTGTATAATATAGGACTA
521788	-	1	1	335.52	>100	>100	1	EFAU004_RS15040	hypothetical protein	NA	225	0	0	0	1	1	0	0	1		AAAAAGTTGTGACAAGTGACAAACTCTCCAGTGAATGGTATTCTCCTGCCA
521900	+	1	1	79.62	>100	5.19	1	EFAU004_RS02505	DUF159 family protein	24	348	1	0	0	0	1	0	0	0		AAATTGAAAGCGTTTTGTTGGTGCGAACTTCTTGTTGCAGTGTATGATAGA
522330	+	1	1	49	3.72	17.52	1	EFAU004_RS02510	hypothetical protein	NA	240	0	0	1	0	1	0	0	0		GGCGGTTTTTATCGTAGCCATCAGGATGAAAAAATGGCAGAATCAATCATA
523301	+	1	1	4069	>100	44.12	1	EFAU004_RS02520	hypothetical protein	15	231	1	0	0	0	1	0	0	0		TTACAAAGGGGAATTTTGCGTTACTTAGTGTTATATAGTATACTTTTATTA
524203	-	1	1	670	68.83	34.75	1	orphan	orphan	NA	NA	0	0	0	0	1	0	0	0		TGATCCCAAATTTTACGTTTTTGAGCATCGATATAGTTTAAAATGACATTA
524279	-	1	1	73.8	3.52	33.34	1	orphan	orphan	NA	NA	0	0	0	0	1	0	0	0		ATTGTTTTTCTTGTCGCATGATATGCCTTTTTGTGTTATTCAGTTAAACTA
524697	-	1	1	984	>100	72.43	1	EFAU004_RS02530	hypothetical protein	NA	186	0	0	0	1	1	0	0	1		TTTTTACTCATTCATAGACACTTCCTTAAATAACTTTTATTATAGAAGGTA
524919	+	1	1	287.42	47.67	32.96	1	EFAU004_RS02530	hypothetical protein	NA	186	0	0	1	0	1	0	0	0		AGTTTGTTTTTCATTGTATTTTTTGCTGTTGGTTATTTTATAATAAAGATA
525835	-	1	1	74.77	3.27	68	1	orphan	orphan	NA	NA	0	0	0	0	1	0	0	0		ATATTGGCTCGATATTGATTATAAATTATTTTTCTTCTATACTTTGGTGTG
527164	-	1	1	1259	>100	42.54	1	EFAU004_RS02545	manganese catalase	29	831	1	0	0	0	1	0	0	0		TCGCGAGCGCTTTCTTTGAATTTTTTAATCTTTCGTAGCAGAATGAGAATG
527304	+	1	1	34.96	10.67	5.23	1	EFAU004_RS02550	ABC transporter substrate-binding protein	39	1335	1	0	0	0	1	0	0	0		ATCATACCTTATAAATTGTTATTTTCAGAACAAAATGATATCGTTATATTA
529195	+	1	1	33	9.25	24.19	1	EFAU004_RS02555	sugar ABC transporter permease	NA	912	0	0	1	0	1	0	0	0		GCTGGTTCCATATCCCTGGACCAGCTTGGCTGTTTGATCCACAATGGACGA
530022	-	1	1	20.39	>100	>100	1	EFAU004_RS02560	carbohydrate ABC transporter permease	NA	855	0	0	0	1	1	0	0	1		CAGGGGCAAATAAGTACCTACCCAGCCGATCTTGGAGAATAATACATATTG
540257	+	1	1	41	42	>100	1	EFAU004_RS02600	DNA-binding response regulator	78	675	0	1	0	0	1	0	0	0		GCGATTAAATCGCATATTTCCAGTTTTTTTTAACGTTTGCTAAAATGACAT
540310	+	1	1	1944.94	42.73	7.79	1	EFAU004_RS02600	DNA-binding response regulator	25	675	1	0	0	0	1	0	0	0		TCCAGGTAAGCCAACTTGTTTCACAAGGGCTTCTTTGATATTGTAGTAGCA
542117	+	1	1	3129	4.04	40.61	1	EFAU004_RS02610	glucose transporter GlcU	24	867	1	0	0	0	1	0	0	0		CGAAAAAAAGTGCTTGTGTTGTTAACGTTTTCGCTGATAAGTTTCTTATCA
542679	-	1	1	24.28	26	>100	1	EFAU004_RS02610	glucose transporter GlcU	NA	867	0	0	0	1	1	0	0	1		AGAAGCTTGCGCCTAAGATCATTCCGATACTTTGAGGTAAGATAATTGACA
542989	+	1	1	4478.32	>100	31.33	2	EFAU004_RS02615	amino acid permease	55	1377	1	0	0	0	1	0	0	0		TATGTTATTGTTGGTTGCCTTTTAGTCATTTTAGGTGGTATCCTTTTAGGG
542989	+	1	1	4478.32	>100	31.33	2	EFAU004_RS02610	glucose transporter GlcU	NA	867	0	0	1	0	1	0	0	0		TATGTTATTGTTGGTTGCCTTTTAGTCATTTTAGGTGGTATCCTTTTAGGG
543605	+	1	1	741.86	29.3	29.3	1	EFAU004_RS02615	amino acid permease	NA	1377	0	0	1	0	1	0	0	0		CCAAGAAAGCATTACGTTTGAATAATGCCATGGTATATGTCAAATTTGGTA
545861	-	1	1	403.94	15.34	5.24	2	EFAU004_RS02620	toxic anion resistance protein	144	1197	1	0	0	0	1	0	0	0		ACGTAGAGATATCTGTTGCGAAACAGAGCTTAAAGCGTGATAATAAATATG
545861	-	1	1	403.94	15.34	5.24	2	EFAU004_RS02625	hypothetical protein	NA	663	0	0	1	0	1	0	0	0		ACGTAGAGATATCTGTTGCGAAACAGAGCTTAAAGCGTGATAATAAATATG
546561	-	1	1	984	58.12	11.51	1	EFAU004_RS02625	hypothetical protein	58	663	1	0	0	0	1	0	0	0		CTTCTTTAGTCCGATACTCTTTATAGTAGTCCGTATGCTAAAATAAGTATG
546584	-	1	1	22.33	4.29	>100	1	EFAU004_RS02625	hypothetical protein	81	663	0	1	0	0	1	0	0	0		ATTTTCTCTAAATATAGAAAATCCTTCTTTAGTCCGATACTCTTTATAGTA
546664	+	1	1	217	17.42	11.2	1	EFAU004_RS02630	NUDIX hydrolase	67	564	1	0	0	0	1	0	0	0		TTTTCTATATTTAGAGAAAATCTAAGGTTTATCTATGGTAAACTAATAAGG
547558	+	1	1	373.36	47	8.78	2	EFAU004_RS02640	5'-methylthioadenosine/adenosylhomocysteine nucleosidase	52	693	1	0	0	0	1	0	0	0		AAATGGAACTCTTTTTTGATGAAATCTCTTATTATTGTTATCCTAATGTTA
547558	+	1	1	373.36	47	8.78	2	EFAU004_RS02635	hypothetical protein	NA	285	0	0	1	0	1	0	0	0		AAATGGAACTCTTTTTTGATGAAATCTCTTATTATTGTTATCCTAATGTTA
550015	+	1	1	23.3	3	>100	1	EFAU004_RS02650	DUF1565 domain-containing protein	NA	3279	0	0	1	0	1	0	0	0		ACTCGATTACTAAACTGGACGTAGAGATGAAAAAAACGAATACTGGTTTAG
553335	+	1	1	52.43	55	>100	1	EFAU004_RS02655	peptidase M13	NA	1908	0	0	0	1	1	0	0	1		TTCTTCGATCATTGCTTGTGCTTTGTTTTGAAATTGTGTAAGATCTTCTTC
554185	-	1	1	29.13	3.09	3.79	1	EFAU004_RS02655	peptidase M13	NA	1908	0	0	1	0	1	0	0	0		GCAGATTACAGCAAAATGTATAATCCGCAATCTTTTGATACATTTATTAAA
554575	-	1	1	33.99	8	1.91	1	EFAU004_RS02655	peptidase M13	NA	1908	0	0	1	0	1	0	0	0		GACCGAAGAAATGAGTTGCATGCTCAACCGCTTCAACCTATAATCGAAAAA
554883	-	1	1	15400.3	>100	61.64	1	EFAU004_RS02655	peptidase M13	27	1908	1	0	0	0	1	0	0	0		TTTTTTATGTTCTATTTGTTAATTCCTTCATTTTGTAAGATAATGGGCACA
555914	+	1	1	907	13.6	2.69	1	EFAU004_RS02665	ribose-phosphate diphosphokinase	27	975	1	0	0	0	1	0	0	0		ATTTGCTGAAATTAACAGAAAATCTTGGAAAAATATGTTAAACTATCGAAG
557077	+	1	1	1236.1	>100	11.11	1	EFAU004_RS02670	cysteine desulfurase	18	1146	1	0	0	0	1	0	0	0		AAAATGAGCTCTTCTTTGGTTTGTTCGCTATTTTATGCTAGAATGTGCCTA
558351	+	1	1	59.23	2.84	2.6	1	EFAU004_RS02675	cysteine desulfurase	26	345	1	0	0	0	1	0	0	0		CTTAACTGAAAAACCTAGTAAAAATCAGGATAAACTTTTATAATAAAGAGA
[truncated: 2,395 more rows]

## Sheet: E. faecium AUS0004 p1
Table S1. TSS detected in E. faecalis V583 and E. faecium AUS0004 - AUS0004 plasmid p1
[truncated: 121 more rows]

[truncated: 2 more sheets: E. faecium AUS0004 p2, E. faecium AUS0004 p3]
