# Supplementary material for: Single-Nucleotide RNA Maps for the Two Major Nosocomial Pathogens Enterococcus faecalis and Enterococcus faecium
Source: Front Cell Infect Microbiol. 2020 Nov 25;10:600325. doi: 10.3389/fcimb.2020.600325 (PMC7724050; doi:10.3389/fcimb.2020.600325)
Supplement: Supplementary Table 2 — Predicted function of genes associated with conserved −35 promoters. [file Table_2.xlsx]

## Sheet: E. faecalis V583
Table S2. Predicted function of genes associated with conserved -35 promoters in E. faecalis V583
Functions were predicted using EGGnog
Protein accession number	COG reference	COG letter	predicted function	predicted function
NP_813914.1	bactNOG[38]	C	oxidoreductase	Energy production and conversion
NP_815820.1	bactNOG[38]	C	Oxidoreductase required for the transfer of electrons from pyruvate to flavodoxin (By similarity)	Energy production and conversion
NP_814738.1	bactNOG[38]	D	Cell division protein DIVIVA	Cell cycle control, cell division, chromosome partitioning
NP_816988.1	bactNOG[38]	D, J	addiction module toxin, RelE StbE family	Cell cycle control, cell division, chromosome partitioning
NP_814184.1	bactNOG[38]	E	Methionine synthase	Amino acid transport and metabolism
NP_815347.1	bactNOG[38]	E	utilization protein	Amino acid transport and metabolism
NP_816279.1	bactNOG[38]	E	glycine betaine	Amino acid transport and metabolism
NP_813969.1	bactNOG[38]	F	Catalyzes the synthesis of GMP from XMP (By similarity)	Nucleotide transport and metabolism
NP_814769.1	bactNOG[38]	F	Major role in the synthesis of nucleoside triphosphates other than ATP. The ATP gamma phosphate is transferred to the NDP beta phosphate via a ping-pong mechanism, using a phosphorylated active-site intermediate (By similarity)	Nucleotide transport and metabolism
NP_816077.1	bactNOG[38]	F	Catalyzes the irreversible NADPH-dependent deamination of GMP to IMP. It functions in the conversion of nucleobase, nucleoside and nucleotide derivatives of G to A nucleotides, and in maintaining the intracellular balance of A and G nucleotides (By similarity)	Nucleotide transport and metabolism
NP_816614.1	bactNOG[38]	F	Catalyzes the conversion of allantoin (5- ureidohydantoin) to allantoic acid by hydrolytic cleavage of the five-member hydantoin ring (By similarity)	Nucleotide transport and metabolism
NP_814758.1	bactNOG[38]	G	pyruvate phosphate dikinase	Carbohydrate transport and metabolism
NP_814966.1	bactNOG[38]	G	Inherit from COG: Glycosyltransferase 36	Carbohydrate transport and metabolism
NP_815245.1	bactNOG[38]	G	Glyceraldehyde-3-phosphate dehydrogenase	Carbohydrate transport and metabolism
NP_815470.1	bactNOG[38]	G	pts system	Carbohydrate transport and metabolism
NP_816838.1	bactNOG[38]	H	biotin acetyl-CoA-carboxylase ligase	Coenzyme transport and metabolism
NP_816852.1	bactNOG[38]	H	thiamine biosynthesis lipoprotein	Coenzyme transport and metabolism
NP_814075.1	bactNOG[38]	I	Catalyzes the condensation reaction of fatty acid synthesis by the addition to an acyl acceptor of two carbons from malonyl-ACP (By similarity)	Lipid transport and metabolism
NP_814350.1	bactNOG[38]	J	Binds 16S rRNA, required for the assembly of 30S particles and may also be responsible for determining the conformation of the 16S rRNA at the A site (By similarity)	Translation, ribosomal structure and biogenesis
NP_814652.1	bactNOG[38]	J	IF-3 binds to the 30S ribosomal subunit and shifts the equilibrum between 70S ribosomes and their 50S and 30S subunits in favor of the free subunits, thus enhancing the availability of 30S subunits on which protein synthesis initiation begins (By similarity)	Translation, ribosomal structure and biogenesis
NP_814705.1	bactNOG[38]	J	This protein binds to 23S rRNA in the presence of protein L20 (By similarity)	Translation, ribosomal structure and biogenesis
NP_816362.1	bactNOG[38]	J	50S ribosomal protein L33	Translation, ribosomal structure and biogenesis
NP_816804.1	bactNOG[38]	J	Binds 16S rRNA, required for the assembly of 30S particles and may also be responsible for determining the conformation of the 16S rRNA at the A site (By similarity)	Translation, ribosomal structure and biogenesis
NP_816928.1	bactNOG[38]	J	50S ribosomal protein l34	Translation, ribosomal structure and biogenesis
NP_814089.1	bactNOG[38]	K	repressor	Transcription
NP_814207.1	bactNOG[38]	K	Transcriptional regulator	Transcription
NP_815028.1	bactNOG[38]	K	Negative regulator of class I heat shock genes (grpE- dnaK-dnaJ and groELS operons). Prevents heat-shock induction of these operons (By similarity)	Transcription
NP_815090.1	bactNOG[38]	K	transcriptional regulator Cro CI family	Transcription
NP_815235.1	bactNOG[38]	K	anti-terminator	Transcription
NP_815305.1	bactNOG[38]	K	Protease synthase and sporulation negative regulatory protein pai 1	Transcription
NP_815384.1	bactNOG[38]	K	Transcriptional regulator, GntR family	Transcription
NP_815507.1	bactNOG[38]	K	(GntR family) (Transcriptional regulator	Transcription
NP_815594.1	bactNOG[38]	K	ROK family	Transcription
NP_815947.1	bactNOG[38]	K	rna polymerase	Transcription
NP_816074.1	bactNOG[38]	K	Aminotransferase	Transcription
NP_816779.1	bactNOG[38]	K	Transcriptional regulator	Transcription
NP_816869.1	bactNOG[38]	K	Transcriptional regulator	Transcription
NP_814990.1	bactNOG[38]	L	Endonuclease that specifically degrades the RNA of RNA- DNA hybrids (By similarity)	Replication, recombination and repair
NP_815358.1	bactNOG[38]	L	Releases the supercoiling and torsional tension of DNA, which is introduced during the DNA replication and transcription, by transiently cleaving and rejoining one strand of the DNA duplex. Introduces a single-strand break via transesterification at a target site in duplex DNA. The scissile phosphodiester is attacked by the catalytic tyrosine of the enzyme, resulting in the formation of a DNA-(5'…	Replication, recombination and repair
NP_816680.1	bactNOG[38]	L	DNA alkylation repair enzyme	Replication, recombination and repair
NP_814440.1	bactNOG[38]	M	phosphotransferase enzyme family	Cell wall/membrane/envelope biogenesis
NP_814730.1	bactNOG[38]	M	Cell wall formation. Catalyzes the transfer of a GlcNAc subunit on undecaprenyl-pyrophosphoryl-MurNAc-pentapeptide (lipid intermediate I) to form undecaprenyl-pyrophosphoryl-MurNAc- (pentapeptide)GlcNAc (lipid intermediate II) (By similarity)	Cell wall/membrane/envelope biogenesis
NP_815814.1	bactNOG[38]	M	Catalyzes the first step in hexosamine metabolism, converting fructose-6P into glucosamine-6P using glutamine as a nitrogen source (By similarity)	Cell wall/membrane/envelope biogenesis
NP_816604.1	bactNOG[38]	M	RND family efflux transporter	Cell wall/membrane/envelope biogenesis
NP_814060.1	bactNOG[38]	O	Redox regulated molecular chaperone. Protects both thermally unfolding and oxidatively damaged proteins from irreversible aggregation. Plays an important role in the bacterial defense system toward oxidative stress (By similarity)	Post-translational modification, protein turnover, and chaperones
NP_814518.1	bactNOG[38]	O	Cleaves peptides in various proteins in a process that requires ATP hydrolysis. Has a chymotrypsin-like activity. Plays a major role in the degradation of misfolded proteins (By similarity)	Post-translational modification, protein turnover, and chaperones
NP_813989.1	bactNOG[38]	P	Abc transporter	Inorganic ion transport and metabolism
NP_814206.1	bactNOG[38]	P	Drug resistance transporter EmrB QacA	Inorganic ion transport and metabolism
NP_816332.1	bactNOG[38]	P	resistance protein	Inorganic ion transport and metabolism
NP_816607.1	bactNOG[38]	P	Rhodanese domain protein	Inorganic ion transport and metabolism
NP_814772.1	bactNOG[38]	S	hydrolase	Function unknown
NP_814780.1	bactNOG[38]	S	nucleic acid-binding protein	Function unknown
NP_814819.1	bactNOG[38]	S	Protein of unknown function (DUF805)	Function unknown
NP_814872.1	bactNOG[38]	S	hydrolase	Function unknown
NP_814875.1	bactNOG[38]	S	Domain of unknown function (DUF1934)	Function unknown
NP_814927.1	bactNOG[38]	S	permease	Function unknown
NP_815129.1	bactNOG[38]	S	ABC transporter, ATP-binding protein	Function unknown
NP_815134.1	bactNOG[38]	S	ABC transporter, ATP-binding protein	Function unknown
NP_815359.1	bactNOG[38]	S	CAAX protease self-immunity	Function unknown
NP_815621.1	bactNOG[38]	S	Protein of unknown function (DUF3224)	Function unknown
NP_815877.1	bactNOG[38]	S	Inherit from NOG: Membrane	Function unknown
NP_816352.1	bactNOG[38]	S	ABC transporter	Function unknown
NP_816481.1	bactNOG[38]	S	4-oxalocrotonate tautomerase	Function unknown
NP_816608.1	bactNOG[38]	S	Pfam:DUF156	Function unknown
NP_816628.1	bactNOG[38]	S	Mga helix-turn-helix domain	Function unknown
NP_816853.1	bactNOG[38]	S	Lipoprotein	Function unknown
NP_816075.1	bactNOG[38]			unassigned
NP_816186.1	bactNOG[38]			unassigned
NP_816713.1	bactNOG[38]			unassigned
NP_816972.1	bactNOG[38]			unassigned

## Sheet: E. faecium AUS0004
Table S2. Predicted function of genes associated with conserved -35 promoters in E. faecium AUS0004
Functions were predicted using EGGnog
Protein accession number	COG reference	COG letter	predicted function	predicted function
WP_002296182.1	565664.EFXG_00968	bactNOG[38]	C	Na H antiporter	Energy production and conversion
WP_002303623.1	565664.EFXG_01984	bactNOG[38]	C	3-dehydroquinate synthase	Energy production and conversion
WP_002347277.1	565664.EFXG_01666	bactNOG[38]	C	Oxidoreductase required for the transfer of electrons from pyruvate to flavodoxin (By similarity)	Energy production and conversion
WP_002286622.1	565664.EFXG_01114	bactNOG[38]	D	Cell division protein DIVIVA	Cell cycle control, cell division, chromosome partitioning
WP_002287014.1	565664.EFXG_01030	bactNOG[38]	E	Methionine synthase	Amino acid transport and metabolism
WP_002287451.1	565664.EFXG_01307	bactNOG[38]	E	Catalyzes the transfer of a phosphate group to glutamate to form glutamate 5-phosphate which rapidly cyclizes to 5- oxoproline (By similarity)	Amino acid transport and metabolism
WP_002287482.1	565664.EFXG_01285	bactNOG[38]	E	amino acid	Amino acid transport and metabolism
WP_002287805.1	565664.EFXG_01827	bactNOG[38]	E	glycine betaine	Amino acid transport and metabolism
WP_002286026.1	565664.EFXG_02393	bactNOG[38]	G	Xylan 1,4-beta-xylosidase (EC 3.2.1.37)	Carbohydrate transport and metabolism
WP_002287297.1	565664.EFXG_02048	bactNOG[38]	G	alpha-N-arabinofuranosidase (EC 3.2.1.55)	Carbohydrate transport and metabolism
WP_002289734.1	565664.EFXG_00656	bactNOG[38]	G	Glyceraldehyde-3-phosphate dehydrogenase	Carbohydrate transport and metabolism
WP_002292778.1	565664.EFXG_00776	bactNOG[38]	G	pts system	Carbohydrate transport and metabolism
WP_002295795.1	565664.EFXG_00651	bactNOG[38]	I	Enoyl- acyl-carrier-protein reductase NADH	Lipid transport and metabolism
WP_002303627.1	565664.EFXG_01998	bactNOG[38]	I	Alpha beta hydrolase fold-3 domain protein	Lipid transport and metabolism
WP_002288495.1	565664.EFXG_01712	bactNOG[38]	J	Catalyzes the attachment of proline to tRNA(Pro) in a two-step reaction proline is first activated by ATP to form Pro- AMP and then transferred to the acceptor end of tRNA(Pro). As ProRS can inadvertently accommodate and process non-cognate amino acids such as alanine and cysteine, to avoid such errors it has two additional distinct editing activities against alanine. One activity is designated a…	Translation, ribosomal structure and biogenesis
WP_002289463.1	565664.EFXG_00451	bactNOG[38]	J	This protein promotes the GTP-dependent binding of aminoacyl-tRNA to the A-site of ribosomes during protein biosynthesis (By similarity)	Translation, ribosomal structure and biogenesis
WP_002293121.1	565664.EFXG_00017	bactNOG[38]	J	50S ribosomal protein l34	Translation, ribosomal structure and biogenesis
WP_002293357.1	565664.EFXG_00239	bactNOG[38]	J	IF-3 binds to the 30S ribosomal subunit and shifts the equilibrum between 70S ribosomes and their 50S and 30S subunits in favor of the free subunits, thus enhancing the availability of 30S subunits on which protein synthesis initiation begins (By similarity)	Translation, ribosomal structure and biogenesis
WP_002295265.1	565664.EFXG_00003	bactNOG[38]	J	Catalyzes the attachment of serine to tRNA(Ser). Is also able to aminoacylate tRNA(Sec) with serine, to form the misacylated tRNA L-seryl-tRNA(Sec), which will be further converted into selenocysteinyl-tRNA(Sec) (By similarity)	Translation, ribosomal structure and biogenesis
WP_002296111.1	565664.EFXG_00692	bactNOG[38]	J	Catalyzes the attachment of alanine to tRNA(Ala) in a two-step reaction alanine is first activated by ATP to form Ala- AMP and then transferred to the acceptor end of tRNA(Ala). Also edits incorrectly charged Ser-tRNA(Ala) and Gly-tRNA(Ala) via its editing domain (By similarity)	Translation, ribosomal structure and biogenesis
WP_002286315.1	565664.EFXG_00357	bactNOG[38]	K	Transcriptional regulator	Transcription
WP_002287002.1	565664.EFXG_01031	bactNOG[38]	K	Transcriptional regulator	Transcription
WP_002287288.1	565664.EFXG_02041	bactNOG[38]	K	Transcriptional regulator GntR family	Transcription
WP_002287471.1	565664.EFXG_01293	bactNOG[38]	K	anti-terminator	Transcription
WP_002287896.1	565664.EFXG_00129	bactNOG[38]	K	Digests double-stranded RNA. Involved in the processing of primary rRNA transcript to yield the immediate precursors to the large and small rRNAs (23S and 16S). Also processes some mRNAs, and tRNAs when they are encoded in the rRNA operon (By similarity)	Transcription
WP_002289453.1	565664.EFXG_01081	bactNOG[38]	K	transcriptional	Transcription
WP_002294674.1	565664.EFXG_00300	bactNOG[38]	K	Transcriptional regulator, MarR family	Transcription
WP_002295080.1	565664.EFXG_00845	bactNOG[38]	K	Transcriptional regulator, TetR family	Transcription
WP_002347298.1	565664.EFXG_02611	bactNOG[38]	K	(GntR family) (Transcriptional regulator	Transcription
WP_002287403.1	565664.EFXG_01363	bactNOG[38]	L	transcription-repair coupling factor	Replication, recombination and repair
WP_002288411.1	565664.EFXG_00504	bactNOG[38]	L	Releases the supercoiling and torsional tension of DNA, which is introduced during the DNA replication and transcription, by transiently cleaving and rejoining one strand of the DNA duplex. Introduces a single-strand break via transesterification at a target site in duplex DNA. The scissile phosphodiester is attacked by the catalytic tyrosine of the enzyme, resulting in the formation of a DNA-(5'…	Replication, recombination and repair
WP_002288497.1	565664.EFXG_01711	bactNOG[38]	L	Required for replicative DNA synthesis. This DNA polymerase also exhibits 3' to 5' exonuclease activity (By similarity)	Replication, recombination and repair
WP_002296136.1	565664.EFXG_00747	bactNOG[38]	L	Endonuclease IV plays a role in DNA repair. It cleaves phosphodiester bonds at apurinic or apyrimidinic sites (AP sites) to produce new 5'-ends that are base-free deoxyribose 5-phosphate residues. It preferentially attacks modified AP sites created by bleomycin and neocarzinostatin (By similarity)	Replication, recombination and repair
WP_002296457.1	565664.EFXG_00838	bactNOG[38]	L	The UvrABC repair system catalyzes the recognition and processing of DNA lesions. UvrC both incises the 5' and 3' sides of the lesion. The N-terminal half is responsible for the 3' incision and the C-terminal half is responsible for the 5' incision (By similarity)	Replication, recombination and repair
WP_002287119.1	565664.EFXG_01955	bactNOG[38]	M	Catalyzes the conversion of a range of fructosamine 6- phosphates to glucose 6-phosphate and a free amino acid (By similarity)	Cell wall/membrane/envelope biogenesis
WP_002292875.1	585394.RHOM_12275	bactNOG[38]	M	Polysaccharide biosynthesis protein	Cell wall/membrane/envelope biogenesis
WP_002321669.1	565664.EFXG_01992	bactNOG[38]	M	Cna protein B-type domain protein	Cell wall/membrane/envelope biogenesis
WP_002289402.1	565664.EFXG_00908	bactNOG[38]	O	Cleaves peptides in various proteins in a process that requires ATP hydrolysis. Has a chymotrypsin-like activity. Plays a major role in the degradation of misfolded proteins (By similarity)	Post-translational modification, protein turnover, and chaperones
WP_002286343.1	565664.EFXG_00345	bactNOG[38]	P	Drug resistance transporter EmrB QacA	Inorganic ion transport and metabolism
WP_002289122.1	565664.EFXG_00612	bactNOG[38]	P	p-type atpase	Inorganic ion transport and metabolism
WP_002293905.1	565664.EFXG_01745	bactNOG[38]	P	ABC transporter, ATP-binding protein	Inorganic ion transport and metabolism
WP_002294385.1	565664.EFXG_00461	bactNOG[38]	P	Ferric uptake	Inorganic ion transport and metabolism
WP_002286355.1	565664.EFXG_00342	bactNOG[38]	Q	Phenolic acid decarboxylase	Secondary metabolites biosynthesis, transport, and catabolism
WP_002294559.1	565664.EFXG_01864	bactNOG[38]	Q	Methyltransferase	Secondary metabolites biosynthesis, transport, and catabolism
WP_002286075.1	565664.EFXG_01431	bactNOG[38]	S	degv family	Function unknown
WP_002287094.1	565664.EFXG_00977	bactNOG[38]	S	Specifically catalyzes the cleavage of the D-lactyl ether substituent of MurNAc 6-phosphate, producing GlcNAc 6- phosphate and D-lactate (By similarity)	Function unknown
WP_002287766.1	565664.EFXG_01514	bactNOG[38]	S	flavin reductase domain protein fmn-binding	Function unknown
WP_002288445.1	565664.EFXG_01730	bactNOG[38]	S	Ribosomal-protein-alanine acetyltransferase	Function unknown
WP_002288856.1	565664.EFXG_01816	bactNOG[38]	S	reductase	Function unknown
WP_002289239.1	565664.EFXG_01991	bactNOG[38]	S	Pfam:YbaK	Function unknown
WP_002289849.1	565664.EFXG_01870	bactNOG[38]	S	Adenylate cyclase	Function unknown
WP_002290558.1	565664.EFXG_01837	bactNOG[38]	S	ABC transporter, ATP-binding protein	Function unknown
WP_002295352.1	565664.EFXG_02060	bactNOG[38]	S	nucleic acid-binding protein	Function unknown
WP_002295844.1	565664.EFXG_00693	bactNOG[38]	S	Membrane	Function unknown
WP_002295908.1	565664.EFXG_01441	bactNOG[38]	S	UPF0371 protein	Function unknown
WP_002296175.1	565664.EFXG_00974	bactNOG[38]	S	ABC transporter	Function unknown
WP_002296448.1	565664.EFXG_00815	bactNOG[38]	S	Domain of unknown function (DUF1934)	Function unknown
WP_002296982.1	565664.EFXG_00478	bactNOG[38]	S	GTPase that plays an essential role in the late steps of ribosome biogenesis (By similarity)	Function unknown
WP_014387155.1	565664.EFXG_02781	bactNOG[38]	S	plasmid recombination enzyme	Function unknown
WP_044031643.1	565664.EFXG_02781	bactNOG[38]	S	plasmid recombination enzyme	Function unknown
WP_002287376.1	565664.EFXG_01349	bactNOG[38]	T	phosphatase	Signal transduction mechanisms
WP_002289154.1	565664.EFXG_02127	bactNOG[38]	T	Histidine kinase	Signal transduction mechanisms
WP_002297125.1	940190.MPTP_0167	bactNOG[38]	T	Histidine kinase	Signal transduction mechanisms
WP_002286311.1	936140.LfarK3_010100002042	bactNOG[38]	unassigned		Function unknown
WP_002296549.1	565653.EGBG_00105	bactNOG[38]	unassigned		Function unknown
