# Supplementary material for: Single-Nucleotide RNA Maps for the Two Major Nosocomial Pathogens Enterococcus faecalis and Enterococcus faecium
Source: Front Cell Infect Microbiol. 2020 Nov 25;10:600325. doi: 10.3389/fcimb.2020.600325 (PMC7724050; doi:10.3389/fcimb.2020.600325)
Supplement: Supplementary Table 3 — 5′UTRs and leaderless detected by ANNOgesic for primary and secondary TSS. [file Table_3.xlsx]

## Sheet: E. faecalis V583 <300 nt
Table S3. 5'UTRs detected by ANNOgesic for primary and secondary TSS - E. faecalis V583
This table lists all 5'UTRs in E. faecalis V583 (including leaderless, <10 nt) for mRNAs with primary or secondary TSS detected, with a cutoff of 300 nt
Genome accession number	Feature	Strand	TSS(+strand)/CDS(-strand)	TSS(-strand)/CDS(+strand)	Additional info	UTR length
NC_004668.1	5UTR	-	3147417	3147417	ID=NC_004668.1_utr5_1395;Name=5'UTR_01395;length=0;associated_cds=NP_816871.1;associated_gene=EF3274;associated_tss=TSS:3147417_r;tss_type=Primary	0
NC_004668.1	5UTR	+	1414645	1414646	ID=NC_004668.1_utr5_639;Name=5'UTR_00639;length=1;associated_cds=NP_815169.1;associated_gene=EF1448;associated_tss=TSS:1414645_f;tss_type=Primary	1
NC_004668.1	5UTR	+	1687295	1687297	ID=NC_004668.1_utr5_769;Name=5'UTR_00769;length=2;associated_cds=NP_815444.1;associated_gene=EF1740;associated_tss=TSS:1687295_f;tss_type=Primary	2
NC_004668.1	5UTR	-	1916267	1916269	ID=NC_004668.1_utr5_862;Name=5'UTR_00862;length=2;associated_cds=NP_815654.1;associated_gene=EF1978;associated_tss=TSS:1916269_r;tss_type=Primary	2
NC_004668.1	5UTR	-	2583845	2583847	ID=NC_004668.1_utr5_1109;Name=5'UTR_01109;length=2;associated_cds=NP_816307.1;associated_gene=EF2671;associated_tss=TSS:2583847_r;tss_type=Primary	2
NC_004668.1	5UTR	-	2361510	2361515	ID=NC_004668.1_utr5_1012;Name=5'UTR_01012;length=5;associated_cds=NP_816090.1;associated_gene=EF2442;associated_tss=TSS:2361515_r;tss_type=Primary	5
NC_004668.1	5UTR	-	2297947	2297953	ID=NC_004668.1_utr5_983;Name=5'UTR_00983;length=6;associated_cds=NP_816026.1;associated_gene=EF2374;associated_tss=TSS:2297953_r;tss_type=Primary	6
NC_004668.1	5UTR	-	2396014	2396020	ID=NC_004668.1_utr5_1031;Name=5'UTR_01031;length=6;associated_cds=NP_816121.1;associated_gene=EF2474;associated_tss=TSS:2396020_r;tss_type=Primary	6
NC_004668.1	5UTR	-	2611700	2611706	ID=NC_004668.1_utr5_1126;Name=5'UTR_01126;length=6;associated_cds=NP_816330.1;associated_gene=EF2696;associated_tss=TSS:2611706_r;tss_type=Primary	6
NC_004668.1	5UTR	+	944615	944622	ID=NC_004668.1_utr5_421;Name=5'UTR_00421;length=7;associated_cds=NP_814723.1;associated_gene=EF0987;associated_tss=TSS:944615_f;tss_type=Secondary	7
NC_004668.1	5UTR	-	2694854	2694861	ID=NC_004668.1_utr5_1174;Name=5'UTR_01174;length=7;associated_cds=NP_816418.1;associated_gene=EF2792;associated_tss=TSS:2694861_r;tss_type=Primary	7
NC_004668.1	5UTR	+	426269	426277	ID=NC_004668.1_utr5_178;Name=5'UTR_00178;length=8;associated_cds=NP_814241.1;associated_gene=EF0457;associated_tss=TSS:426269_f;tss_type=Primary	8
NC_004668.1	5UTR	-	2994659	2994667	ID=NC_004668.1_utr5_1321;Name=5'UTR_01321;length=8;associated_cds=NP_816729.1;associated_gene=EF3119;associated_tss=TSS:2994667_r;tss_type=Primary	8
NC_004668.1	5UTR	-	2692715	2692725	ID=NC_004668.1_utr5_1172;Name=5'UTR_01172;length=10;associated_cds=NP_816415.1;associated_gene=EF2789;associated_tss=TSS:2692725_r;tss_type=Primary	10
NC_004668.1	5UTR	+	624501	624512	ID=NC_004668.1_utr5_253;Name=5'UTR_00253;length=11;associated_cds=NP_814423.1;associated_gene=EF0672;associated_tss=TSS:624501_f;tss_type=Primary	11
NC_004668.1	5UTR	-	2530782	2530793	ID=NC_004668.1_utr5_1072;Name=5'UTR_01072;length=11;associated_cds=NP_816254.1;associated_gene=EF2615;associated_tss=TSS:2530793_r;tss_type=Primary	11
NC_004668.1	5UTR	+	2626280	2626291	ID=NC_004668.1_utr5_1138;Name=5'UTR_01138;length=11;associated_cds=NP_816345.1;associated_gene=EF2711;associated_tss=TSS:2626280_f;tss_type=Primary	11
NC_004668.1	5UTR	-	3006212	3006223	ID=NC_004668.1_utr5_1326;Name=5'UTR_01326;length=11;associated_cds=NP_816738.1;associated_gene=EF3130;associated_tss=TSS:3006223_r;tss_type=Primary	11
NC_004668.1	5UTR	+	52180	52192	ID=NC_004668.1_utr5_23;Name=5'UTR_00023;length=12;associated_cds=NP_813860.1;associated_gene=EF0050;associated_tss=TSS:52180_f;tss_type=Primary	12
NC_004668.1	5UTR	+	787969	787981	ID=NC_004668.1_utr5_333;Name=5'UTR_00333;length=12;associated_cds=NP_814569.1;associated_gene=EF0827;associated_tss=TSS:787969_f;tss_type=Primary	12
NC_004668.1	5UTR	+	1055045	1055057	ID=NC_004668.1_utr5_465;Name=5'UTR_00465;length=12;associated_cds=NP_814819.1;associated_gene=EF1089;associated_tss=TSS:1055045_f;tss_type=Primary	12
NC_004668.1	5UTR	+	1191540	1191552	ID=NC_004668.1_utr5_541;Name=5'UTR_00541;length=12;associated_cds=NP_814951.1;associated_gene=EF1224;associated_tss=TSS:1191540_f;tss_type=Secondary	12
NC_004668.1	5UTR	+	1444134	1444146	ID=NC_004668.1_utr5_645;Name=5'UTR_00645;length=12;associated_cds=NP_815208.1;associated_gene=EF1487;associated_tss=TSS:1444134_f;tss_type=Primary	12
NC_004668.1	5UTR	+	2123108	2123120	ID=NC_004668.1_utr5_942;Name=5'UTR_00942;length=12;associated_cds=NP_815872.1;associated_gene=EF2211;associated_tss=TSS:2123108_f;tss_type=Primary	12
NC_004668.1	5UTR	-	2144259	2144271	ID=NC_004668.1_utr5_951;Name=5'UTR_00951;length=12;associated_cds=NP_815886.1;associated_gene=EF2225;associated_tss=TSS:2144271_r;tss_type=Primary	12
NC_004668.1	5UTR	-	2324262	2324274	ID=NC_004668.1_utr5_993;Name=5'UTR_00993;length=12;associated_cds=NP_816051.1;associated_gene=EF2400;associated_tss=TSS:2324274_r;tss_type=Primary,Antisense	12
NC_004668.1	5UTR	-	2534471	2534483	ID=NC_004668.1_utr5_1073;Name=5'UTR_01073;length=12;associated_cds=NP_816257.1;associated_gene=EF2618;associated_tss=TSS:2534483_r;tss_type=Primary	12
NC_004671.1	5UTR	+	41859	41871	ID=NC_004671.1_utr5_1447;Name=5'UTR_01447;length=12;associated_cds=NP_817066.1;associated_gene=EF_B0048;associated_tss=TSS:41859_f;tss_type=Primary	12
NC_004668.1	5UTR	+	1087217	1087230	ID=NC_004668.1_utr5_483;Name=5'UTR_00483;length=13;associated_cds=NP_814844.1;associated_gene=EF1114;associated_tss=TSS:1087217_f;tss_type=Primary	13
NC_004668.1	5UTR	+	1155169	1155182	ID=NC_004668.1_utr5_523;Name=5'UTR_00523;length=13;associated_cds=NP_814916.1;associated_gene=EF1187;associated_tss=TSS:1155169_f;tss_type=Primary	13
NC_004668.1	5UTR	-	1217571	1217584	ID=NC_004668.1_utr5_550;Name=5'UTR_00550;length=13;associated_cds=NP_814974.1;associated_gene=EF1248;associated_tss=TSS:1217584_r;tss_type=Primary	13
NC_004668.1	5UTR	-	1391983	1391996	ID=NC_004668.1_utr5_633;Name=5'UTR_00633;length=13;associated_cds=NP_815133.1;associated_gene=EF1412;associated_tss=TSS:1391996_r;tss_type=Primary	13
NC_004668.1	5UTR	-	1446603	1446616	ID=NC_004668.1_utr5_647;Name=5'UTR_00647;length=13;associated_cds=NP_815211.1;associated_gene=EF1490;associated_tss=TSS:1446616_r;tss_type=Primary	13
NC_004668.1	5UTR	+	2120002	2120015	ID=NC_004668.1_utr5_940;Name=5'UTR_00940;length=13;associated_cds=NP_815868.1;associated_gene=EF2207;associated_tss=TSS:2120002_f;tss_type=Primary,Antisense	13
NC_004668.1	5UTR	+	2211588	2211601	ID=NC_004668.1_utr5_963;Name=5'UTR_00963;length=13;associated_cds=NP_815948.1;associated_gene=EF2291;associated_tss=TSS:2211588_f;tss_type=Primary	13
NC_004668.1	5UTR	-	2398950	2398963	ID=NC_004668.1_utr5_1033;Name=5'UTR_01033;length=13;associated_cds=NP_816123.1;associated_gene=EF2476;associated_tss=TSS:2398963_r;tss_type=Primary	13
NC_004668.1	5UTR	+	2552060	2552073	ID=NC_004668.1_utr5_1090;Name=5'UTR_01090;length=13;associated_cds=NP_816279.1;associated_gene=EF2641;associated_tss=TSS:2552060_f;tss_type=Primary	13
NC_004668.1	5UTR	+	2638317	2638330	ID=NC_004668.1_utr5_1143;Name=5'UTR_01143;length=13;associated_cds=NP_816358.1;associated_gene=EF2727;associated_tss=TSS:2638317_f;tss_type=Primary,Antisense	13
NC_004668.1	5UTR	-	3157257	3157270	ID=NC_004668.1_utr5_1399;Name=5'UTR_01399;length=13;associated_cds=NP_816878.1;associated_gene=EF3281;associated_tss=TSS:3157270_r;tss_type=Primary	13
NC_004668.1	5UTR	+	142944	142958	ID=NC_004668.1_utr5_71;Name=5'UTR_00071;length=14;associated_cds=NP_813948.1;associated_gene=EF0145;associated_tss=TSS:142944_f;tss_type=Primary	14
NC_004668.1	5UTR	-	578784	578798	ID=NC_004668.1_utr5_224;Name=5'UTR_00224;length=14;associated_cds=NP_814376.1;associated_gene=EF0619;associated_tss=TSS:578798_r;tss_type=Primary	14
NC_004668.1	5UTR	-	814223	814237	ID=NC_004668.1_utr5_340;Name=5'UTR_00340;length=14;associated_cds=NP_814597.1;associated_gene=EF0855;associated_tss=TSS:814237_r;tss_type=Primary	14
NC_004668.1	5UTR	+	1338874	1338888	ID=NC_004668.1_utr5_605;Name=5'UTR_00605;length=14;associated_cds=NP_815085.1;associated_gene=EF1364;associated_tss=TSS:1338874_f;tss_type=Primary	14
NC_004668.1	5UTR	+	1523834	1523848	ID=NC_004668.1_utr5_690;Name=5'UTR_00690;length=14;associated_cds=NP_815288.1;associated_gene=EF1571;associated_tss=TSS:1523834_f;tss_type=Primary	14
NC_004668.1	5UTR	-	1949362	1949376	ID=NC_004668.1_utr5_871;Name=5'UTR_00871;length=14;associated_cds=NP_815689.1;associated_gene=EF2020;associated_tss=TSS:1949376_r;tss_type=Secondary	14
NC_004668.1	5UTR	+	2045087	2045101	ID=NC_004668.1_utr5_905;Name=5'UTR_00905;length=14;associated_cds=NP_815805.1;associated_gene=EF2142;associated_tss=TSS:2045087_f;tss_type=Primary	14
NC_004668.1	5UTR	-	2290777	2290791	ID=NC_004668.1_utr5_979;Name=5'UTR_00979;length=14;associated_cds=NP_816021.1;associated_gene=EF2369;associated_tss=TSS:2290791_r;tss_type=Primary	14
NC_004668.1	5UTR	-	2383053	2383067	ID=NC_004668.1_utr5_1024;Name=5'UTR_01024;length=14;associated_cds=NP_816110.1;associated_gene=EF2462;associated_tss=TSS:2383067_r;tss_type=Primary	14
NC_004668.1	5UTR	-	2588442	2588456	ID=NC_004668.1_utr5_1112;Name=5'UTR_01112;length=14;associated_cds=NP_816311.1;associated_gene=EF2675;associated_tss=TSS:2588456_r;tss_type=Primary	14
NC_004668.1	5UTR	-	2962573	2962587	ID=NC_004668.1_utr5_1303;Name=5'UTR_01303;length=14;associated_cds=NP_816699.1;associated_gene=EF3088;associated_tss=TSS:2962587_r;tss_type=Primary	14
NC_004671.1	5UTR	+	6762	6776	ID=NC_004671.1_utr5_1441;Name=5'UTR_01441;length=14;associated_cds=NP_817028.1;associated_gene=EF_B0008;associated_tss=TSS:6762_f;tss_type=Primary	14
NC_004668.1	5UTR	-	409583	409598	ID=NC_004668.1_utr5_171;Name=5'UTR_00171;length=15;associated_cds=NP_814224.1;associated_gene=EF0439;associated_tss=TSS:409598_r;tss_type=Primary	15
NC_004668.1	5UTR	-	699371	699386	ID=NC_004668.1_utr5_288;Name=5'UTR_00288;length=15;associated_cds=NP_814491.1;associated_gene=EF0743;associated_tss=TSS:699386_r;tss_type=Primary	15
NC_004668.1	5UTR	+	1045988	1046003	ID=NC_004668.1_utr5_459;Name=5'UTR_00459;length=15;associated_cds=NP_814806.1;associated_gene=EF1074;associated_tss=TSS:1045988_f;tss_type=Primary	15
NC_004668.1	5UTR	+	1115104	1115119	ID=NC_004668.1_utr5_500;Name=5'UTR_00500;length=15;associated_cds=NP_814876.1;associated_gene=EF1146;associated_tss=TSS:1115104_f;tss_type=Primary	15
NC_004668.1	5UTR	-	1120742	1120757	ID=NC_004668.1_utr5_504;Name=5'UTR_00504;length=15;associated_cds=NP_814879.1;associated_gene=EF1149;associated_tss=TSS:1120757_r;tss_type=Primary,Antisense	15
NC_004668.1	5UTR	+	1292622	1292637	ID=NC_004668.1_utr5_584;Name=5'UTR_00584;length=15;associated_cds=NP_815045.1;associated_gene=EF1324;associated_tss=TSS:1292622_f;tss_type=Primary	15
NC_004668.1	5UTR	+	1358823	1358838	ID=NC_004668.1_utr5_619;Name=5'UTR_00619;length=15;associated_cds=NP_815101.1;associated_gene=EF1380;associated_tss=TSS:1358823_f;tss_type=Primary	15
NC_004668.1	5UTR	-	1532343	1532358	ID=NC_004668.1_utr5_692;Name=5'UTR_00692;length=15;associated_cds=NP_815296.1;associated_gene=EF1579;associated_tss=TSS:1532358_r;tss_type=Primary	15
NC_004668.1	5UTR	-	1639818	1639833	ID=NC_004668.1_utr5_743;Name=5'UTR_00743;length=15;associated_cds=NP_815396.1;associated_gene=EF1688;associated_tss=TSS:1639833_r;tss_type=Primary	15
NC_004668.1	5UTR	+	2004895	2004910	ID=NC_004668.1_utr5_900;Name=5'UTR_00900;length=15;associated_cds=NP_815747.1;associated_gene=EF2084;associated_tss=TSS:2004895_f;tss_type=Primary	15
NC_004668.1	5UTR	-	2071562	2071577	ID=NC_004668.1_utr5_916;Name=5'UTR_00916;length=15;associated_cds=NP_815825.1;associated_gene=EF2163;associated_tss=TSS:2071577_r;tss_type=Primary	15
NC_004668.1	5UTR	-	2074453	2074468	ID=NC_004668.1_utr5_917;Name=5'UTR_00917;length=15;associated_cds=NP_815827.1;associated_gene=EF2165;associated_tss=TSS:2074468_r;tss_type=Primary	15
NC_004668.1	5UTR	-	2128361	2128376	ID=NC_004668.1_utr5_947;Name=5'UTR_00947;length=15;associated_cds=NP_815877.1;associated_gene=EF2216;associated_tss=TSS:2128376_r;tss_type=Primary	15
NC_004668.1	5UTR	+	2390946	2390961	ID=NC_004668.1_utr5_1028;Name=5'UTR_01028;length=15;associated_cds=NP_816116.1;associated_gene=EF2469;associated_tss=TSS:2390946_f;tss_type=Primary	15
NC_004668.1	5UTR	+	2460136	2460151	ID=NC_004668.1_utr5_1051;Name=5'UTR_01051;length=15;associated_cds=NP_816187.1;associated_gene=EF2544;associated_tss=TSS:2460136_f;tss_type=Primary	15
NC_004668.1	5UTR	-	2666172	2666187	ID=NC_004668.1_utr5_1159;Name=5'UTR_01159;length=15;associated_cds=NP_816384.1;associated_gene=EF2756;associated_tss=TSS:2666187_r;tss_type=Primary	15
NC_004668.1	5UTR	-	2690989	2691004	ID=NC_004668.1_utr5_1171;Name=5'UTR_01171;length=15;associated_cds=NP_816412.1;associated_gene=EF2786;associated_tss=TSS:2691004_r;tss_type=Primary	15
NC_004668.1	5UTR	-	3070496	3070511	ID=NC_004668.1_utr5_1360;Name=5'UTR_01360;length=15;associated_cds=NP_816799.1;associated_gene=EF3197;associated_tss=TSS:3070511_r;tss_type=Primary	15
NC_004668.1	5UTR	+	608277	608293	ID=NC_004668.1_utr5_243;Name=5'UTR_00243;length=16;associated_cds=NP_814409.1;associated_gene=EF0657;associated_tss=TSS:608277_f;tss_type=Primary	16
NC_004668.1	5UTR	-	674910	674926	ID=NC_004668.1_utr5_277;Name=5'UTR_00277;length=16;associated_cds=NP_814469.1;associated_gene=EF0719;associated_tss=TSS:674926_r;tss_type=Primary	16
NC_004668.1	5UTR	-	1394971	1394987	ID=NC_004668.1_utr5_635;Name=5'UTR_00635;length=16;associated_cds=NP_815135.1;associated_gene=EF1414;associated_tss=TSS:1394987_r;tss_type=Primary	16
NC_004668.1	5UTR	-	1699137	1699153	ID=NC_004668.1_utr5_777;Name=5'UTR_00777;length=16;associated_cds=NP_815455.1;associated_gene=EF1752;associated_tss=TSS:1699153_r;tss_type=Primary	16
NC_004668.1	5UTR	-	2295082	2295098	ID=NC_004668.1_utr5_982;Name=5'UTR_00982;length=16;associated_cds=NP_816025.1;associated_gene=EF2373;associated_tss=TSS:2295098_r;tss_type=Primary	16
NC_004668.1	5UTR	+	2778571	2778587	ID=NC_004668.1_utr5_1211;Name=5'UTR_01211;length=16;associated_cds=NP_816519.1;associated_gene=EF2901;associated_tss=TSS:2778571_f;tss_type=Primary,Antisense	16
NC_004668.1	5UTR	+	2889071	2889087	ID=NC_004668.1_utr5_1264;Name=5'UTR_01264;length=16;associated_cds=NP_816628.1;associated_gene=EF3013;associated_tss=TSS:2889071_f;tss_type=Primary	16
NC_004668.1	5UTR	+	42798	42815	ID=NC_004668.1_utr5_20;Name=5'UTR_00020;length=17;associated_cds=NP_813850.1;associated_gene=EF0040;associated_tss=TSS:42798_f;tss_type=Primary	17
NC_004668.1	5UTR	-	70871	70888	ID=NC_004668.1_utr5_32;Name=5'UTR_00032;length=17;associated_cds=NP_813876.1;associated_gene=EF0068;associated_tss=TSS:70888_r;tss_type=Primary	17
NC_004668.1	5UTR	+	474661	474678	ID=NC_004668.1_utr5_194;Name=5'UTR_00194;length=17;associated_cds=NP_814293.1;associated_gene=EF0512;associated_tss=TSS:474661_f;tss_type=Primary	17
NC_004668.1	5UTR	+	815211	815228	ID=NC_004668.1_utr5_343;Name=5'UTR_00343;length=17;associated_cds=NP_814599.1;associated_gene=EF0857;associated_tss=TSS:815211_f;tss_type=Secondary	17
NC_004668.1	5UTR	-	872793	872810	ID=NC_004668.1_utr5_369;Name=5'UTR_00369;length=17;associated_cds=NP_814644.1;associated_gene=EF0906;associated_tss=TSS:872810_r;tss_type=Primary	17
NC_004668.1	5UTR	+	907946	907963	ID=NC_004668.1_utr5_395;Name=5'UTR_00395;length=17;associated_cds=NP_814681.1;associated_gene=EF0943;associated_tss=TSS:907946_f;tss_type=Primary,Antisense	17
NC_004668.1	5UTR	+	912485	912502	ID=NC_004668.1_utr5_399;Name=5'UTR_00399;length=17;associated_cds=NP_814686.1;associated_gene=EF0948;associated_tss=TSS:912485_f;tss_type=Primary	17
NC_004668.1	5UTR	-	993400	993417	ID=NC_004668.1_utr5_437;Name=5'UTR_00437;length=17;associated_cds=NP_814765.1;associated_gene=EF1032;associated_tss=TSS:993417_r;tss_type=Primary	17
NC_004668.1	5UTR	-	1005964	1005981	ID=NC_004668.1_utr5_447;Name=5'UTR_00447;length=17;associated_cds=NP_814776.1;associated_gene=EF1043;associated_tss=TSS:1005981_r;tss_type=Primary,Antisense	17
NC_004668.1	5UTR	+	1313073	1313090	ID=NC_004668.1_utr5_594;Name=5'UTR_00594;length=17;associated_cds=NP_815063.1;associated_gene=EF1342;associated_tss=TSS:1313073_f;tss_type=Primary	17
NC_004668.1	5UTR	-	1345368	1345385	ID=NC_004668.1_utr5_609;Name=5'UTR_00609;length=17;associated_cds=NP_815089.1;associated_gene=EF1368;associated_tss=TSS:1345385_r;tss_type=Primary	17
NC_004668.1	5UTR	-	1446058	1446075	ID=NC_004668.1_utr5_646;Name=5'UTR_00646;length=17;associated_cds=NP_815210.1;associated_gene=EF1489;associated_tss=TSS:1446075_r;tss_type=Primary	17
NC_004668.1	5UTR	+	1469661	1469678	ID=NC_004668.1_utr5_658;Name=5'UTR_00658;length=17;associated_cds=NP_815235.1;associated_gene=EF1515;associated_tss=TSS:1469661_f;tss_type=Secondary	17
NC_004668.1	5UTR	+	1472743	1472760	ID=NC_004668.1_utr5_659;Name=5'UTR_00659;length=17;associated_cds=NP_815238.1;associated_gene=EF1518;associated_tss=TSS:1472743_f;tss_type=Primary,Internal	17
NC_004668.1	5UTR	+	1645370	1645387	ID=NC_004668.1_utr5_749;Name=5'UTR_00749;length=17;associated_cds=NP_815405.1;associated_gene=EF1699;associated_tss=TSS:1645370_f;tss_type=Primary	17
NC_004668.1	5UTR	+	1957724	1957741	ID=NC_004668.1_utr5_878;Name=5'UTR_00878;length=17;associated_cds=NP_815701.1;associated_gene=EF2036;associated_tss=TSS:1957724_f;tss_type=Secondary	17
NC_004668.1	5UTR	-	2405616	2405633	ID=NC_004668.1_utr5_1037;Name=5'UTR_01037;length=17;associated_cds=NP_816130.1;associated_gene=EF2484;associated_tss=TSS:2405633_r;tss_type=Primary	17
NC_004668.1	5UTR	-	2521812	2521829	ID=NC_004668.1_utr5_1068;Name=5'UTR_01068;length=17;associated_cds=NP_816242.1;associated_gene=EF2603;associated_tss=TSS:2521829_r;tss_type=Primary	17
NC_004668.1	5UTR	-	2534471	2534488	ID=NC_004668.1_utr5_1074;Name=5'UTR_01074;length=17;associated_cds=NP_816257.1;associated_gene=EF2618;associated_tss=TSS:2534488_r;tss_type=Secondary,Internal	17
NC_004668.1	5UTR	-	2540470	2540487	ID=NC_004668.1_utr5_1081;Name=5'UTR_01081;length=17;associated_cds=NP_816266.1;associated_gene=EF2627;associated_tss=TSS:2540487_r;tss_type=Primary	17
NC_004668.1	5UTR	+	2744724	2744741	ID=NC_004668.1_utr5_1191;Name=5'UTR_01191;length=17;associated_cds=NP_816484.1;associated_gene=EF2862;associated_tss=TSS:2744724_f;tss_type=Primary	17
NC_004668.1	5UTR	-	2840376	2840393	ID=NC_004668.1_utr5_1245;Name=5'UTR_01245;length=17;associated_cds=NP_816584.1;associated_gene=EF2966;associated_tss=TSS:2840393_r;tss_type=Primary	17
NC_004668.1	5UTR	+	2942752	2942769	ID=NC_004668.1_utr5_1297;Name=5'UTR_01297;length=17;associated_cds=NP_816685.1;associated_gene=EF3073;associated_tss=TSS:2942752_f;tss_type=Primary	17
NC_004668.1	5UTR	+	76718	76736	ID=NC_004668.1_utr5_38;Name=5'UTR_00038;length=18;associated_cds=NP_813881.1;associated_gene=EF0076;associated_tss=TSS:76718_f;tss_type=Primary	18
NC_004668.1	5UTR	+	98385	98403	ID=NC_004668.1_utr5_45;Name=5'UTR_00045;length=18;associated_cds=NP_813897.1;associated_gene=EF0094;associated_tss=TSS:98385_f;tss_type=Primary	18
NC_004668.1	5UTR	-	907855	907873	ID=NC_004668.1_utr5_394;Name=5'UTR_00394;length=18;associated_cds=NP_814680.1;associated_gene=EF0942;associated_tss=TSS:907873_r;tss_type=Primary,Antisense	18
NC_004668.1	5UTR	+	1050200	1050218	ID=NC_004668.1_utr5_461;Name=5'UTR_00461;length=18;associated_cds=NP_814811.1;associated_gene=EF1080;associated_tss=TSS:1050200_f;tss_type=Primary	18
NC_004668.1	5UTR	+	1132369	1132387	ID=NC_004668.1_utr5_509;Name=5'UTR_00509;length=18;associated_cds=NP_814892.1;associated_gene=EF1162;associated_tss=TSS:1132369_f;tss_type=Primary	18
NC_004668.1	5UTR	+	1158913	1158931	ID=NC_004668.1_utr5_526;Name=5'UTR_00526;length=18;associated_cds=NP_814921.1;associated_gene=EF1192;associated_tss=TSS:1158913_f;tss_type=Primary	18
NC_004668.1	5UTR	-	1246339	1246357	ID=NC_004668.1_utr5_566;Name=5'UTR_00566;length=18;associated_cds=NP_815000.1;associated_gene=EF1277;associated_tss=TSS:1246357_r;tss_type=Primary	18
NC_004668.1	5UTR	+	1492072	1492090	ID=NC_004668.1_utr5_672;Name=5'UTR_00672;length=18;associated_cds=NP_815255.1;associated_gene=EF1537;associated_tss=TSS:1492072_f;tss_type=Primary	18
NC_004668.1	5UTR	+	1493027	1493045	ID=NC_004668.1_utr5_673;Name=5'UTR_00673;length=18;associated_cds=NP_815256.1;associated_gene=EF1538;associated_tss=TSS:1493027_f;tss_type=Primary	18
NC_004668.1	5UTR	-	1509545	1509563	ID=NC_004668.1_utr5_684;Name=5'UTR_00684;length=18;associated_cds=NP_815272.1;associated_gene=EF1555;associated_tss=TSS:1509563_r;tss_type=Primary	18
NC_004668.1	5UTR	-	1868372	1868390	ID=NC_004668.1_utr5_837;Name=5'UTR_00837;length=18;associated_cds=NP_815607.1;associated_gene=EF1926;associated_tss=TSS:1868390_r;tss_type=Secondary	18
NC_004668.1	5UTR	+	1886577	1886595	ID=NC_004668.1_utr5_851;Name=5'UTR_00851;length=18;associated_cds=NP_815627.1;associated_gene=EF1948;associated_tss=TSS:1886577_f;tss_type=Primary	18
NC_004668.1	5UTR	-	1999403	1999421	ID=NC_004668.1_utr5_899;Name=5'UTR_00899;length=18;associated_cds=NP_815741.1;associated_gene=EF2078;associated_tss=TSS:1999421_r;tss_type=Primary	18
NC_004668.1	5UTR	-	2010216	2010234	ID=NC_004668.1_utr5_902;Name=5'UTR_00902;length=18;associated_cds=NP_815754.1;associated_gene=EF2091;associated_tss=TSS:2010234_r;tss_type=Primary,Internal	18
NC_004668.1	5UTR	+	2161447	2161465	ID=NC_004668.1_utr5_953;Name=5'UTR_00953;length=18;associated_cds=NP_815899.1;associated_gene=EF2238;associated_tss=TSS:2161447_f;tss_type=Secondary	18
NC_004668.1	5UTR	-	2341489	2341507	ID=NC_004668.1_utr5_1000;Name=5'UTR_01000;length=18;associated_cds=NP_816071.1;associated_gene=EF2423;associated_tss=TSS:2341507_r;tss_type=Primary	18
NC_004668.1	5UTR	-	2573815	2573833	ID=NC_004668.1_utr5_1101;Name=5'UTR_01101;length=18;associated_cds=NP_816299.1;associated_gene=EF2662;associated_tss=TSS:2573833_r;tss_type=Primary	18
NC_004668.1	5UTR	-	2796444	2796462	ID=NC_004668.1_utr5_1221;Name=5'UTR_01221;length=18;associated_cds=NP_816536.1;associated_gene=EF2918;associated_tss=TSS:2796462_r;tss_type=Primary	18
NC_004668.1	5UTR	+	2929611	2929629	ID=NC_004668.1_utr5_1286;Name=5'UTR_01286;length=18;associated_cds=NP_816668.1;associated_gene=EF3056;associated_tss=TSS:2929611_f;tss_type=Primary	18
NC_004668.1	5UTR	-	3186969	3186987	ID=NC_004668.1_utr5_1412;Name=5'UTR_01412;length=18;associated_cds=NP_816899.1;associated_gene=EF3304;associated_tss=TSS:3186987_r;tss_type=Primary	18
NC_004668.1	5UTR	+	195868	195887	ID=NC_004668.1_utr5_93;Name=5'UTR_00093;length=19;associated_cds=NP_814001.1;associated_gene=EF0202;associated_tss=TSS:195868_f;tss_type=Primary	19
NC_004668.1	5UTR	+	225432	225451	ID=NC_004668.1_utr5_106;Name=5'UTR_00106;length=19;associated_cds=NP_814044.1;associated_gene=EF0249;associated_tss=TSS:225432_f;tss_type=Primary	19
NC_004668.1	5UTR	+	393775	393794	ID=NC_004668.1_utr5_168;Name=5'UTR_00168;length=19;associated_cds=NP_814208.1;associated_gene=EF0422;associated_tss=TSS:393775_f;tss_type=Primary	19
NC_004668.1	5UTR	+	752035	752054	ID=NC_004668.1_utr5_316;Name=5'UTR_00316;length=19;associated_cds=NP_814535.1;associated_gene=EF0791;associated_tss=TSS:752035_f;tss_type=Primary	19
NC_004668.1	5UTR	-	1226539	1226558	ID=NC_004668.1_utr5_557;Name=5'UTR_00557;length=19;associated_cds=NP_814982.1;associated_gene=EF1259;associated_tss=TSS:1226558_r;tss_type=Primary	19
NC_004668.1	5UTR	-	1648523	1648542	ID=NC_004668.1_utr5_751;Name=5'UTR_00751;length=19;associated_cds=NP_815408.1;associated_gene=EF1702;associated_tss=TSS:1648542_r;tss_type=Primary	19
NC_004668.1	5UTR	+	2050101	2050120	ID=NC_004668.1_utr5_909;Name=5'UTR_00909;length=19;associated_cds=NP_815810.1;associated_gene=EF2147;associated_tss=TSS:2050101_f;tss_type=Primary	19
NC_004668.1	5UTR	-	2074453	2074472	ID=NC_004668.1_utr5_918;Name=5'UTR_00918;length=19;associated_cds=NP_815827.1;associated_gene=EF2165;associated_tss=TSS:2074472_r;tss_type=Secondary	19
NC_004668.1	5UTR	+	2204047	2204066	ID=NC_004668.1_utr5_961;Name=5'UTR_00961;length=19;associated_cds=NP_815939.1;associated_gene=EF2282;associated_tss=TSS:2204047_f;tss_type=Primary,Antisense	19
NC_004668.1	5UTR	-	2463140	2463159	ID=NC_004668.1_utr5_1053;Name=5'UTR_01053;length=19;associated_cds=NP_816191.1;associated_gene=EF2548;associated_tss=TSS:2463159_r;tss_type=Primary	19
NC_004668.1	5UTR	-	2649658	2649677	ID=NC_004668.1_utr5_1153;Name=5'UTR_01153;length=19;associated_cds=NP_816370.1;associated_gene=EF2740;associated_tss=TSS:2649677_r;tss_type=Primary	19
NC_004668.1	5UTR	+	2732378	2732397	ID=NC_004668.1_utr5_1183;Name=5'UTR_01183;length=19;associated_cds=NP_816469.1;associated_gene=EF2847;associated_tss=TSS:2732378_f;tss_type=Primary,Antisense	19
NC_004668.1	5UTR	-	2791552	2791571	ID=NC_004668.1_utr5_1218;Name=5'UTR_01218;length=19;associated_cds=NP_816531.1;associated_gene=EF2913;associated_tss=TSS:2791571_r;tss_type=Primary	19
NC_004668.1	5UTR	-	386657	386677	ID=NC_004668.1_utr5_164;Name=5'UTR_00164;length=20;associated_cds=NP_814202.1;associated_gene=EF0414;associated_tss=TSS:386677_r;tss_type=Primary	20
NC_004668.1	5UTR	-	518671	518691	ID=NC_004668.1_utr5_208;Name=5'UTR_00208;length=20;associated_cds=NP_814328.1;associated_gene=EF0559;associated_tss=TSS:518691_r;tss_type=Primary	20
NC_004668.1	5UTR	+	903065	903085	ID=NC_004668.1_utr5_392;Name=5'UTR_00392;length=20;associated_cds=NP_814677.1;associated_gene=EF0939;associated_tss=TSS:903065_f;tss_type=Primary	20
NC_004668.1	5UTR	-	933838	933858	ID=NC_004668.1_utr5_414;Name=5'UTR_00414;length=20;associated_cds=NP_814709.1;associated_gene=EF0972;associated_tss=TSS:933858_r;tss_type=Primary	20
NC_004668.1	5UTR	+	1012721	1012741	ID=NC_004668.1_utr5_449;Name=5'UTR_00449;length=20;associated_cds=NP_814780.1;associated_gene=EF1047;associated_tss=TSS:1012721_f;tss_type=Primary	20
NC_004668.1	5UTR	-	1067701	1067721	ID=NC_004668.1_utr5_470;Name=5'UTR_00470;length=20;associated_cds=NP_814828.1;associated_gene=EF1098;associated_tss=TSS:1067721_r;tss_type=Primary	20
NC_004668.1	5UTR	+	1110739	1110759	ID=NC_004668.1_utr5_494;Name=5'UTR_00494;length=20;associated_cds=NP_814871.1;associated_gene=EF1141;associated_tss=TSS:1110739_f;tss_type=Primary	20
NC_004668.1	5UTR	+	1174195	1174215	ID=NC_004668.1_utr5_532;Name=5'UTR_00532;length=20;associated_cds=NP_814936.1;associated_gene=EF1209;associated_tss=TSS:1174195_f;tss_type=Primary	20
NC_004668.1	5UTR	-	1351681	1351701	ID=NC_004668.1_utr5_614;Name=5'UTR_00614;length=20;associated_cds=NP_815096.1;associated_gene=EF1375;associated_tss=TSS:1351701_r;tss_type=Primary	20
NC_004668.1	5UTR	+	1532465	1532485	ID=NC_004668.1_utr5_693;Name=5'UTR_00693;length=20;associated_cds=NP_815297.1;associated_gene=EF1580;associated_tss=TSS:1532465_f;tss_type=Primary	20
NC_004668.1	5UTR	-	1653389	1653409	ID=NC_004668.1_utr5_755;Name=5'UTR_00755;length=20;associated_cds=NP_815412.1;associated_gene=EF1706;associated_tss=TSS:1653409_r;tss_type=Primary	20
NC_004668.1	5UTR	-	1974198	1974218	ID=NC_004668.1_utr5_885;Name=5'UTR_00885;length=20;associated_cds=NP_815717.1;associated_gene=EF2052;associated_tss=TSS:1974218_r;tss_type=Primary	20
NC_004668.1	5UTR	-	2437482	2437502	ID=NC_004668.1_utr5_1046;Name=5'UTR_01046;length=20;associated_cds=NP_816155.1;associated_gene=EF2512;associated_tss=TSS:2437502_r;tss_type=Primary	20
NC_004668.1	5UTR	-	2514732	2514752	ID=NC_004668.1_utr5_1066;Name=5'UTR_01066;length=20;associated_cds=NP_816236.1;associated_gene=EF2595;associated_tss=TSS:2514752_r;tss_type=Primary	20
NC_004668.1	5UTR	+	2867655	2867675	ID=NC_004668.1_utr5_1256;Name=5'UTR_01256;length=20;associated_cds=NP_816611.1;associated_gene=EF2995;associated_tss=TSS:2867655_f;tss_type=Primary	20
NC_004668.1	5UTR	-	3070496	3070516	ID=NC_004668.1_utr5_1361;Name=5'UTR_01361;length=20;associated_cds=NP_816799.1;associated_gene=EF3197;associated_tss=TSS:3070516_r;tss_type=Secondary	20
NC_004668.1	5UTR	-	3113029	3113049	ID=NC_004668.1_utr5_1378;Name=5'UTR_01378;length=20;associated_cds=NP_816837.1;associated_gene=EF3239;associated_tss=TSS:3113049_r;tss_type=Primary	20
NC_004668.1	5UTR	+	3113148	3113168	ID=NC_004668.1_utr5_1380;Name=5'UTR_01380;length=20;associated_cds=NP_816838.1;associated_gene=EF3240;associated_tss=TSS:3113148_f;tss_type=Primary	20
NC_004669.1	5UTR	+	61319	61339	ID=NC_004669.1_utr5_1432;Name=5'UTR_01432;length=20;associated_cds=NP_816998.1;associated_gene=EFA0078;associated_tss=TSS:61319_f;tss_type=Primary	20
NC_004668.1	5UTR	-	70871	70892	ID=NC_004668.1_utr5_33;Name=5'UTR_00033;length=21;associated_cds=NP_813876.1;associated_gene=EF0068;associated_tss=TSS:70892_r;tss_type=Secondary	21
NC_004668.1	5UTR	+	162437	162458	ID=NC_004668.1_utr5_73;Name=5'UTR_00073;length=21;associated_cds=NP_813966.1;associated_gene=EF0164;associated_tss=TSS:162437_f;tss_type=Primary	21
NC_004668.1	5UTR	+	602690	602711	ID=NC_004668.1_utr5_238;Name=5'UTR_00238;length=21;associated_cds=NP_814403.1;associated_gene=EF0650;associated_tss=TSS:602690_f;tss_type=Primary	21
NC_004668.1	5UTR	+	635411	635432	ID=NC_004668.1_utr5_259;Name=5'UTR_00259;length=21;associated_cds=NP_814432.1;associated_gene=EF0682;associated_tss=TSS:635411_f;tss_type=Primary	21
NC_004668.1	5UTR	+	694195	694216	ID=NC_004668.1_utr5_285;Name=5'UTR_00285;length=21;associated_cds=NP_814485.1;associated_gene=EF0737;associated_tss=TSS:694195_f;tss_type=Primary	21
NC_004668.1	5UTR	+	770330	770351	ID=NC_004668.1_utr5_324;Name=5'UTR_00324;length=21;associated_cds=NP_814553.1;associated_gene=EF0810;associated_tss=TSS:770330_f;tss_type=Primary	21
NC_004668.1	5UTR	+	887394	887415	ID=NC_004668.1_utr5_380;Name=5'UTR_00380;length=21;associated_cds=NP_814662.1;associated_gene=EF0924;associated_tss=TSS:887394_f;tss_type=Primary	21
NC_004668.1	5UTR	+	898723	898744	ID=NC_004668.1_utr5_389;Name=5'UTR_00389;length=21;associated_cds=NP_814672.1;associated_gene=EF0934;associated_tss=TSS:898723_f;tss_type=Primary	21
NC_004668.1	5UTR	+	1157334	1157355	ID=NC_004668.1_utr5_525;Name=5'UTR_00525;length=21;associated_cds=NP_814919.1;associated_gene=EF1190;associated_tss=TSS:1157334_f;tss_type=Primary	21
NC_004668.1	5UTR	+	1191531	1191552	ID=NC_004668.1_utr5_540;Name=5'UTR_00540;length=21;associated_cds=NP_814951.1;associated_gene=EF1224;associated_tss=TSS:1191531_f;tss_type=Primary	21
NC_004668.1	5UTR	-	1230248	1230269	ID=NC_004668.1_utr5_559;Name=5'UTR_00559;length=21;associated_cds=NP_814986.1;associated_gene=EF1263;associated_tss=TSS:1230269_r;tss_type=Primary	21
NC_004668.1	5UTR	+	1286919	1286940	ID=NC_004668.1_utr5_582;Name=5'UTR_00582;length=21;associated_cds=NP_815042.1;associated_gene=EF1320;associated_tss=TSS:1286919_f;tss_type=Primary	21
NC_004668.1	5UTR	-	1906900	1906921	ID=NC_004668.1_utr5_859;Name=5'UTR_00859;length=21;associated_cds=NP_815645.1;associated_gene=EF1969;associated_tss=TSS:1906921_r;tss_type=Primary	21
NC_004668.1	5UTR	-	2068438	2068459	ID=NC_004668.1_utr5_915;Name=5'UTR_00915;length=21;associated_cds=NP_815822.1;associated_gene=EF2160;associated_tss=TSS:2068459_r;tss_type=Primary	21
NC_004668.1	5UTR	-	2751559	2751580	ID=NC_004668.1_utr5_1195;Name=5'UTR_01195;length=21;associated_cds=NP_816490.1;associated_gene=EF2870;associated_tss=TSS:2751580_r;tss_type=Primary,Internal	21
NC_004668.1	5UTR	-	2806178	2806199	ID=NC_004668.1_utr5_1227;Name=5'UTR_01227;length=21;associated_cds=NP_816546.1;associated_gene=EF2928;associated_tss=TSS:2806199_r;tss_type=Primary	21
NC_004668.1	5UTR	-	2831098	2831119	ID=NC_004668.1_utr5_1240;Name=5'UTR_01240;length=21;associated_cds=NP_816575.1;associated_gene=EF2957;associated_tss=TSS:2831119_r;tss_type=Primary,Antisense	21
NC_004668.1	5UTR	-	3020208	3020229	ID=NC_004668.1_utr5_1334;Name=5'UTR_01334;length=21;associated_cds=NP_816754.1;associated_gene=EF3148;associated_tss=TSS:3020229_r;tss_type=Primary	21
NC_004668.1	5UTR	+	3024120	3024141	ID=NC_004668.1_utr5_1337;Name=5'UTR_01337;length=21;associated_cds=NP_816758.1;associated_gene=EF3152;associated_tss=TSS:3024120_f;tss_type=Primary	21
NC_004668.1	5UTR	+	3047046	3047067	ID=NC_004668.1_utr5_1347;Name=5'UTR_01347;length=21;associated_cds=NP_816777.1;associated_gene=EF3173;associated_tss=TSS:3047046_f;tss_type=Primary	21
NC_004668.1	5UTR	+	3163435	3163456	ID=NC_004668.1_utr5_1401;Name=5'UTR_01401;length=21;associated_cds=NP_816883.1;associated_gene=EF3286;associated_tss=TSS:3163435_f;tss_type=Primary	21
NC_004669.1	5UTR	-	59009	59030	ID=NC_004669.1_utr5_1430;Name=5'UTR_01430;length=21;associated_cds=NP_816993.1;associated_gene=EFA0072;associated_tss=TSS:59030_r;tss_type=Primary	21
NC_004671.1	5UTR	+	5234	5255	ID=NC_004671.1_utr5_1439;Name=5'UTR_01439;length=21;associated_cds=NP_817026.1;associated_gene=EF_B00051;associated_tss=TSS:5234_f;tss_type=Primary	21
NC_004668.1	5UTR	+	279448	279470	ID=NC_004668.1_utr5_128;Name=5'UTR_00128;length=22;associated_cds=NP_814086.1;associated_gene=EF0294;associated_tss=TSS:279448_f;tss_type=Primary	22
NC_004668.1	5UTR	+	434996	435018	ID=NC_004668.1_utr5_185;Name=5'UTR_00185;length=22;associated_cds=NP_814251.1;associated_gene=EF0467;associated_tss=TSS:434996_f;tss_type=Primary	22
NC_004668.1	5UTR	+	585271	585293	ID=NC_004668.1_utr5_228;Name=5'UTR_00228;length=22;associated_cds=NP_814386.1;associated_gene=EF0631;associated_tss=TSS:585271_f;tss_type=Primary	22
NC_004668.1	5UTR	-	676608	676630	ID=NC_004668.1_utr5_278;Name=5'UTR_00278;length=22;associated_cds=NP_814470.1;associated_gene=EF0720;associated_tss=TSS:676630_r;tss_type=Primary	22
NC_004668.1	5UTR	+	687900	687922	ID=NC_004668.1_utr5_284;Name=5'UTR_00284;length=22;associated_cds=NP_814479.1;associated_gene=EF0730;associated_tss=TSS:687900_f;tss_type=Primary	22
NC_004668.1	5UTR	-	719209	719231	ID=NC_004668.1_utr5_297;Name=5'UTR_00297;length=22;associated_cds=NP_814508.1;associated_gene=EF0761;associated_tss=TSS:719231_r;tss_type=Primary	22
NC_004668.1	5UTR	+	882969	882991	ID=NC_004668.1_utr5_376;Name=5'UTR_00376;length=22;associated_cds=NP_814657.1;associated_gene=EF0919;associated_tss=TSS:882969_f;tss_type=Primary	22
NC_004668.1	5UTR	+	1195891	1195913	ID=NC_004668.1_utr5_543;Name=5'UTR_00543;length=22;associated_cds=NP_814955.1;associated_gene=EF1228;associated_tss=TSS:1195891_f;tss_type=Primary	22
NC_004668.1	5UTR	+	1395087	1395109	ID=NC_004668.1_utr5_636;Name=5'UTR_00636;length=22;associated_cds=NP_815136.1;associated_gene=EF1415;associated_tss=TSS:1395087_f;tss_type=Primary	22
NC_004668.1	5UTR	+	1618568	1618590	ID=NC_004668.1_utr5_731;Name=5'UTR_00731;length=22;associated_cds=NP_815372.1;associated_gene=EF1664;associated_tss=TSS:1618568_f;tss_type=Primary	22
NC_004668.1	5UTR	-	1766796	1766818	ID=NC_004668.1_utr5_801;Name=5'UTR_00801;length=22;associated_cds=NP_815518.1;associated_gene=EF1821;associated_tss=TSS:1766818_r;tss_type=Primary	22
NC_004668.1	5UTR	+	1847038	1847060	ID=NC_004668.1_utr5_825;Name=5'UTR_00825;length=22;associated_cds=NP_815585.1;associated_gene=EF1903;associated_tss=TSS:1847038_f;tss_type=Primary	22
NC_004668.1	5UTR	-	1949362	1949384	ID=NC_004668.1_utr5_872;Name=5'UTR_00872;length=22;associated_cds=NP_815689.1;associated_gene=EF2020;associated_tss=TSS:1949384_r;tss_type=Primary	22
NC_004668.1	5UTR	-	2357340	2357362	ID=NC_004668.1_utr5_1008;Name=5'UTR_01008;length=22;associated_cds=NP_816085.1;associated_gene=EF2437;associated_tss=TSS:2357362_r;tss_type=Primary	22
NC_004668.1	5UTR	+	2571572	2571594	ID=NC_004668.1_utr5_1100;Name=5'UTR_01100;length=22;associated_cds=NP_816298.1;associated_gene=EF2661;associated_tss=TSS:2571572_f;tss_type=Primary	22
NC_004668.1	5UTR	+	2676505	2676527	ID=NC_004668.1_utr5_1164;Name=5'UTR_01164;length=22;associated_cds=NP_816399.1;associated_gene=EF2771;associated_tss=TSS:2676505_f;tss_type=Primary	22
NC_004668.1	5UTR	-	2693996	2694018	ID=NC_004668.1_utr5_1173;Name=5'UTR_01173;length=22;associated_cds=NP_816417.1;associated_gene=EF2791;associated_tss=TSS:2694018_r;tss_type=Primary	22
NC_004668.1	5UTR	+	2800387	2800409	ID=NC_004668.1_utr5_1223;Name=5'UTR_01223;length=22;associated_cds=NP_816540.1;associated_gene=EF2922;associated_tss=TSS:2800387_f;tss_type=Primary,Antisense	22
NC_004668.1	5UTR	-	2818141	2818163	ID=NC_004668.1_utr5_1232;Name=5'UTR_01232;length=22;associated_cds=NP_816556.1;associated_gene=EF2938;associated_tss=TSS:2818163_r;tss_type=Primary	22
NC_004668.1	5UTR	-	2953937	2953959	ID=NC_004668.1_utr5_1299;Name=5'UTR_01299;length=22;associated_cds=NP_816690.1;associated_gene=EF3079;associated_tss=TSS:2953959_r;tss_type=Primary	22
NC_004668.1	5UTR	-	3104112	3104134	ID=NC_004668.1_utr5_1376;Name=5'UTR_01376;length=22;associated_cds=NP_816833.1;associated_gene=EF3235;associated_tss=TSS:3104134_r;tss_type=Primary,Antisense	22
NC_004668.1	5UTR	-	38772	38795	ID=NC_004668.1_utr5_16;Name=5'UTR_00016;length=23;associated_cds=NP_813845.1;associated_gene=EF0035;associated_tss=TSS:38795_r;tss_type=Primary,Antisense	23
NC_004668.1	5UTR	+	92950	92973	ID=NC_004668.1_utr5_42;Name=5'UTR_00042;length=23;associated_cds=NP_813894.1;associated_gene=EF0091;associated_tss=TSS:92950_f;tss_type=Primary	23
NC_004668.1	5UTR	-	264098	264121	ID=NC_004668.1_utr5_117;Name=5'UTR_00117;length=23;associated_cds=NP_814068.1;associated_gene=EF0275;associated_tss=TSS:264121_r;tss_type=Primary	23
NC_004668.1	5UTR	-	403234	403257	ID=NC_004668.1_utr5_170;Name=5'UTR_00170;length=23;associated_cds=NP_814217.1;associated_gene=EF0432;associated_tss=TSS:403257_r;tss_type=Primary	23
NC_004668.1	5UTR	+	594339	594362	ID=NC_004668.1_utr5_230;Name=5'UTR_00230;length=23;associated_cds=NP_814391.1;associated_gene=EF0637;associated_tss=TSS:594339_f;tss_type=Primary	23
NC_004668.1	5UTR	+	1037345	1037368	ID=NC_004668.1_utr5_456;Name=5'UTR_00456;length=23;associated_cds=NP_814796.1;associated_gene=EF1063;associated_tss=TSS:1037345_f;tss_type=Primary	23
NC_004668.1	5UTR	+	1040656	1040679	ID=NC_004668.1_utr5_458;Name=5'UTR_00458;length=23;associated_cds=NP_814801.1;associated_gene=EF1069;associated_tss=TSS:1040656_f;tss_type=Primary	23
NC_004668.1	5UTR	-	1072982	1073005	ID=NC_004668.1_utr5_475;Name=5'UTR_00475;length=23;associated_cds=NP_814832.1;associated_gene=EF1102;associated_tss=TSS:1073005_r;tss_type=Primary	23
NC_004668.1	5UTR	+	1278030	1278053	ID=NC_004668.1_utr5_575;Name=5'UTR_00575;length=23;associated_cds=NP_815033.1;associated_gene=EF1311;associated_tss=TSS:1278030_f;tss_type=Primary	23
NC_004668.1	5UTR	+	1527112	1527135	ID=NC_004668.1_utr5_691;Name=5'UTR_00691;length=23;associated_cds=NP_815292.1;associated_gene=EF1575;associated_tss=TSS:1527112_f;tss_type=Primary	23
NC_004668.1	5UTR	-	1565059	1565082	ID=NC_004668.1_utr5_712;Name=5'UTR_00712;length=23;associated_cds=NP_815321.1;associated_gene=EF1608;associated_tss=TSS:1565082_r;tss_type=Primary	23
NC_004668.1	5UTR	-	1576370	1576393	ID=NC_004668.1_utr5_717;Name=5'UTR_00717;length=23;associated_cds=NP_815329.1;associated_gene=EF1616;associated_tss=TSS:1576393_r;tss_type=Primary	23
NC_004668.1	5UTR	+	1621437	1621460	ID=NC_004668.1_utr5_733;Name=5'UTR_00733;length=23;associated_cds=NP_815375.1;associated_gene=EF1667;associated_tss=TSS:1621437_f;tss_type=Primary	23
NC_004668.1	5UTR	-	1647975	1647998	ID=NC_004668.1_utr5_750;Name=5'UTR_00750;length=23;associated_cds=NP_815407.1;associated_gene=EF1701;associated_tss=TSS:1647998_r;tss_type=Primary	23
NC_004668.1	5UTR	-	1685669	1685692	ID=NC_004668.1_utr5_766;Name=5'UTR_00766;length=23;associated_cds=NP_815442.1;associated_gene=EF1738;associated_tss=TSS:1685692_r;tss_type=Primary	23
NC_004668.1	5UTR	-	1788156	1788179	ID=NC_004668.1_utr5_805;Name=5'UTR_00805;length=23;associated_cds=NP_815534.1;associated_gene=EF1839;associated_tss=TSS:1788179_r;tss_type=Primary	23
NC_004668.1	5UTR	+	1846441	1846464	ID=NC_004668.1_utr5_823;Name=5'UTR_00823;length=23;associated_cds=NP_815584.1;associated_gene=EF1902;associated_tss=TSS:1846441_f;tss_type=Primary	23
NC_004668.1	5UTR	-	1850924	1850947	ID=NC_004668.1_utr5_826;Name=5'UTR_00826;length=23;associated_cds=NP_815589.1;associated_gene=EF1907;associated_tss=TSS:1850947_r;tss_type=Primary	23
NC_004668.1	5UTR	+	1856740	1856763	ID=NC_004668.1_utr5_832;Name=5'UTR_00832;length=23;associated_cds=NP_815597.1;associated_gene=EF1915;associated_tss=TSS:1856740_f;tss_type=Primary,Internal	23
NC_004668.1	5UTR	-	2124515	2124538	ID=NC_004668.1_utr5_944;Name=5'UTR_00944;length=23;associated_cds=NP_815873.1;associated_gene=EF2212;associated_tss=TSS:2124538_r;tss_type=Primary	23
NC_004668.1	5UTR	-	2345812	2345835	ID=NC_004668.1_utr5_1001;Name=5'UTR_01001;length=23;associated_cds=NP_816074.1;associated_gene=EF2426;associated_tss=TSS:2345835_r;tss_type=Primary	23
NC_004668.1	5UTR	-	2351306	2351329	ID=NC_004668.1_utr5_1004;Name=5'UTR_01004;length=23;associated_cds=NP_816079.1;associated_gene=EF2431;associated_tss=TSS:2351329_r;tss_type=Primary	23
NC_004668.1	5UTR	-	2391880	2391903	ID=NC_004668.1_utr5_1029;Name=5'UTR_01029;length=23;associated_cds=NP_816117.1;associated_gene=EF2470;associated_tss=TSS:2391903_r;tss_type=Primary	23
NC_004668.1	5UTR	+	2462535	2462558	ID=NC_004668.1_utr5_1052;Name=5'UTR_01052;length=23;associated_cds=NP_816190.1;associated_gene=EF2547;associated_tss=TSS:2462535_f;tss_type=Primary	23
NC_004668.1	5UTR	+	2470973	2470996	ID=NC_004668.1_utr5_1055;Name=5'UTR_01055;length=23;associated_cds=NP_816199.1;associated_gene=EF2558;associated_tss=TSS:2470973_f;tss_type=Primary	23
NC_004668.1	5UTR	+	2547519	2547542	ID=NC_004668.1_utr5_1086;Name=5'UTR_01086;length=23;associated_cds=NP_816274.1;associated_gene=EF2636;associated_tss=TSS:2547519_f;tss_type=Primary	23
NC_004668.1	5UTR	-	2561557	2561580	ID=NC_004668.1_utr5_1095;Name=5'UTR_01095;length=23;associated_cds=NP_816286.1;associated_gene=EF2648;associated_tss=TSS:2561580_r;tss_type=Primary	23
NC_004668.1	5UTR	-	2581399	2581422	ID=NC_004668.1_utr5_1107;Name=5'UTR_01107;length=23;associated_cds=NP_816305.1;associated_gene=EF2668;associated_tss=TSS:2581422_r;tss_type=Secondary	23
NC_004668.1	5UTR	-	2608854	2608877	ID=NC_004668.1_utr5_1122;Name=5'UTR_01122;length=23;associated_cds=NP_816325.1;associated_gene=EF2691;associated_tss=TSS:2608877_r;tss_type=Secondary	23
NC_004668.1	5UTR	+	2694997	2695020	ID=NC_004668.1_utr5_1176;Name=5'UTR_01176;length=23;associated_cds=NP_816419.1;associated_gene=EF2793;associated_tss=TSS:2694997_f;tss_type=Primary	23
NC_004668.1	5UTR	-	2787758	2787781	ID=NC_004668.1_utr5_1213;Name=5'UTR_01213;length=23;associated_cds=NP_816526.1;associated_gene=EF2908;associated_tss=TSS:2787781_r;tss_type=Primary	23
NC_004668.1	5UTR	+	2876239	2876262	ID=NC_004668.1_utr5_1258;Name=5'UTR_01258;length=23;associated_cds=NP_816618.1;associated_gene=EF3003;associated_tss=TSS:2876239_f;tss_type=Primary	23
NC_004668.1	5UTR	-	3065851	3065874	ID=NC_004668.1_utr5_1357;Name=5'UTR_01357;length=23;associated_cds=NP_816794.1;associated_gene=EF3191;associated_tss=TSS:3065874_r;tss_type=Primary	23
NC_004671.1	5UTR	+	77	100	ID=NC_004671.1_utr5_1437;Name=5'UTR_01437;length=23;associated_cds=NP_817022.1;associated_gene=EF_B0001;associated_tss=TSS:77_f;tss_type=Primary	23
NC_004668.1	5UTR	+	16437	16461	ID=NC_004668.1_utr5_6;Name=5'UTR_00006;length=24;associated_cds=NP_813827.1;associated_gene=EF0016;associated_tss=TSS:16437_f;tss_type=Primary	24
NC_004668.1	5UTR	+	94790	94814	ID=NC_004668.1_utr5_43;Name=5'UTR_00043;length=24;associated_cds=NP_813895.1;associated_gene=EF0092;associated_tss=TSS:94790_f;tss_type=Primary	24
NC_004668.1	5UTR	-	134812	134836	ID=NC_004668.1_utr5_68;Name=5'UTR_00068;length=24;associated_cds=NP_813933.1;associated_gene=EF0130;associated_tss=TSS:134836_r;tss_type=Primary	24
NC_004668.1	5UTR	-	225278	225302	ID=NC_004668.1_utr5_104;Name=5'UTR_00104;length=24;associated_cds=NP_814043.1;associated_gene=EF0248;associated_tss=TSS:225302_r;tss_type=Primary	24
NC_004668.1	5UTR	+	343646	343670	ID=NC_004668.1_utr5_150;Name=5'UTR_00150;length=24;associated_cds=NP_814166.1;associated_gene=EF0375;associated_tss=TSS:343646_f;tss_type=Primary	24
NC_004668.1	5UTR	-	351382	351406	ID=NC_004668.1_utr5_154;Name=5'UTR_00154;length=24;associated_cds=NP_814172.1;associated_gene=EF0382;associated_tss=TSS:351406_r;tss_type=Primary,Antisense	24
NC_004668.1	5UTR	-	421248	421272	ID=NC_004668.1_utr5_175;Name=5'UTR_00175;length=24;associated_cds=NP_814235.1;associated_gene=EF0451;associated_tss=TSS:421272_r;tss_type=Primary	24
NC_004668.1	5UTR	+	605265	605289	ID=NC_004668.1_utr5_240;Name=5'UTR_00240;length=24;associated_cds=NP_814405.1;associated_gene=EF0653;associated_tss=TSS:605265_f;tss_type=Primary	24
NC_004668.1	5UTR	+	746347	746371	ID=NC_004668.1_utr5_312;Name=5'UTR_00312;length=24;associated_cds=NP_814531.1;associated_gene=EF0786;associated_tss=TSS:746347_f;tss_type=Primary	24
NC_004668.1	5UTR	-	898585	898609	ID=NC_004668.1_utr5_388;Name=5'UTR_00388;length=24;associated_cds=NP_814671.1;associated_gene=EF0933;associated_tss=TSS:898609_r;tss_type=Primary	24
NC_004668.1	5UTR	+	995894	995918	ID=NC_004668.1_utr5_439;Name=5'UTR_00439;length=24;associated_cds=NP_814767.1;associated_gene=EF1034;associated_tss=TSS:995894_f;tss_type=Primary	24
NC_004668.1	5UTR	+	1225512	1225536	ID=NC_004668.1_utr5_556;Name=5'UTR_00556;length=24;associated_cds=NP_814981.1;associated_gene=EF1258;associated_tss=TSS:1225512_f;tss_type=Primary	24
NC_004668.1	5UTR	+	1232696	1232720	ID=NC_004668.1_utr5_561;Name=5'UTR_00561;length=24;associated_cds=NP_814988.1;associated_gene=EF1265;associated_tss=TSS:1232696_f;tss_type=Primary	24
NC_004668.1	5UTR	+	1308347	1308371	ID=NC_004668.1_utr5_591;Name=5'UTR_00591;length=24;associated_cds=NP_815059.1;associated_gene=EF1338;associated_tss=TSS:1308347_f;tss_type=Primary	24
NC_004668.1	5UTR	+	1447453	1447477	ID=NC_004668.1_utr5_650;Name=5'UTR_00650;length=24;associated_cds=NP_815213.1;associated_gene=EF1492;associated_tss=TSS:1447453_f;tss_type=Secondary	24
NC_004668.1	5UTR	-	1642968	1642992	ID=NC_004668.1_utr5_745;Name=5'UTR_00745;length=24;associated_cds=NP_815400.1;associated_gene=EF1692;associated_tss=TSS:1642992_r;tss_type=Primary	24
NC_004668.1	5UTR	+	1716762	1716786	ID=NC_004668.1_utr5_788;Name=5'UTR_00788;length=24;associated_cds=NP_815472.1;associated_gene=EF1771;associated_tss=TSS:1716762_f;tss_type=Primary	24
NC_004668.1	5UTR	-	1810875	1810899	ID=NC_004668.1_utr5_811;Name=5'UTR_00811;length=24;associated_cds=NP_815551.1;associated_gene=EF1864;associated_tss=TSS:1810899_r;tss_type=Secondary	24
NC_004668.1	5UTR	+	1875952	1875976	ID=NC_004668.1_utr5_841;Name=5'UTR_00841;length=24;associated_cds=NP_815613.1;associated_gene=EF1933;associated_tss=TSS:1875952_f;tss_type=Primary	24
NC_004668.1	5UTR	-	1881558	1881582	ID=NC_004668.1_utr5_846;Name=5'UTR_00846;length=24;associated_cds=NP_815619.1;associated_gene=EF1939;associated_tss=TSS:1881582_r;tss_type=Primary,Antisense	24
NC_004668.1	5UTR	+	1882360	1882384	ID=NC_004668.1_utr5_848;Name=5'UTR_00848;length=24;associated_cds=NP_815621.1;associated_gene=EF1941;associated_tss=TSS:1882360_f;tss_type=Primary	24
NC_004668.1	5UTR	+	1916360	1916384	ID=NC_004668.1_utr5_863;Name=5'UTR_00863;length=24;associated_cds=NP_815655.1;associated_gene=EF1979;associated_tss=TSS:1916360_f;tss_type=Primary,Antisense	24
NC_004668.1	5UTR	-	1970825	1970849	ID=NC_004668.1_utr5_883;Name=5'UTR_00883;length=24;associated_cds=NP_815715.1;associated_gene=EF2050;associated_tss=TSS:1970849_r;tss_type=Primary	24
NC_004668.1	5UTR	-	1988025	1988049	ID=NC_004668.1_utr5_890;Name=5'UTR_00890;length=24;associated_cds=NP_815728.1;associated_gene=EF2065;associated_tss=TSS:1988049_r;tss_type=Primary	24
NC_004668.1	5UTR	-	2116340	2116364	ID=NC_004668.1_utr5_936;Name=5'UTR_00936;length=24;associated_cds=NP_815864.1;associated_gene=EF2202;associated_tss=TSS:2116364_r;tss_type=Primary	24
NC_004668.1	5UTR	+	2276760	2276784	ID=NC_004668.1_utr5_971;Name=5'UTR_00971;length=24;associated_cds=NP_816008.1;associated_gene=EF2353;associated_tss=TSS:2276760_f;tss_type=Primary	24
NC_004668.1	5UTR	+	2324345	2324369	ID=NC_004668.1_utr5_994;Name=5'UTR_00994;length=24;associated_cds=NP_816052.1;associated_gene=EF2401;associated_tss=TSS:2324345_f;tss_type=Primary,Antisense	24
NC_004668.1	5UTR	-	2357985	2358009	ID=NC_004668.1_utr5_1009;Name=5'UTR_01009;length=24;associated_cds=NP_816086.1;associated_gene=EF2438;associated_tss=TSS:2358009_r;tss_type=Primary	24
NC_004668.1	5UTR	-	2523758	2523782	ID=NC_004668.1_utr5_1070;Name=5'UTR_01070;length=24;associated_cds=NP_816245.1;associated_gene=EF2606;associated_tss=TSS:2523782_r;tss_type=Primary	24
NC_004668.1	5UTR	+	2583988	2584012	ID=NC_004668.1_utr5_1110;Name=5'UTR_01110;length=24;associated_cds=NP_816308.1;associated_gene=EF2672;associated_tss=TSS:2583988_f;tss_type=Primary	24
NC_004668.1	5UTR	-	2856341	2856365	ID=NC_004668.1_utr5_1251;Name=5'UTR_01251;length=24;associated_cds=NP_816599.1;associated_gene=EF2982;associated_tss=TSS:2856365_r;tss_type=Primary	24
NC_004668.1	5UTR	-	2857855	2857879	ID=NC_004668.1_utr5_1252;Name=5'UTR_01252;length=24;associated_cds=NP_816600.1;associated_gene=EF2983;associated_tss=TSS:2857879_r;tss_type=Primary	24
NC_004668.1	5UTR	-	2928506	2928530	ID=NC_004668.1_utr5_1284;Name=5'UTR_01284;length=24;associated_cds=NP_816666.1;associated_gene=EF3054;associated_tss=TSS:2928530_r;tss_type=Primary	24
NC_004668.1	5UTR	+	3050076	3050100	ID=NC_004668.1_utr5_1350;Name=5'UTR_01350;length=24;associated_cds=NP_816781.1;associated_gene=EF3177;associated_tss=TSS:3050076_f;tss_type=Primary	24
NC_004668.1	5UTR	-	3156042	3156066	ID=NC_004668.1_utr5_1397;Name=5'UTR_01397;length=24;associated_cds=NP_816877.1;associated_gene=EF3280;associated_tss=TSS:3156066_r;tss_type=Primary	24
NC_004668.1	5UTR	-	3186091	3186115	ID=NC_004668.1_utr5_1411;Name=5'UTR_01411;length=24;associated_cds=NP_816898.1;associated_gene=EF3303;associated_tss=TSS:3186115_r;tss_type=Primary	24
NC_004671.1	5UTR	+	36854	36878	ID=NC_004671.1_utr5_1444;Name=5'UTR_01444;length=24;associated_cds=NP_817058.1;associated_gene=EF_B0040;associated_tss=TSS:36854_f;tss_type=Primary	24
NC_004668.1	5UTR	+	58545	58570	ID=NC_004668.1_utr5_27;Name=5'UTR_00027;length=25;associated_cds=NP_813868.1;associated_gene=EF0058;associated_tss=TSS:58545_f;tss_type=Primary	25
NC_004668.1	5UTR	+	338929	338954	ID=NC_004668.1_utr5_148;Name=5'UTR_00148;length=25;associated_cds=NP_814162.1;associated_gene=EF0371;associated_tss=TSS:338929_f;tss_type=Primary	25
NC_004668.1	5UTR	-	387374	387399	ID=NC_004668.1_utr5_165;Name=5'UTR_00165;length=25;associated_cds=NP_814203.1;associated_gene=EF0415;associated_tss=TSS:387399_r;tss_type=Primary	25
NC_004668.1	5UTR	+	628754	628779	ID=NC_004668.1_utr5_256;Name=5'UTR_00256;length=25;associated_cds=NP_814427.1;associated_gene=EF0676;associated_tss=TSS:628754_f;tss_type=Primary	25
NC_004668.1	5UTR	+	686255	686280	ID=NC_004668.1_utr5_283;Name=5'UTR_00283;length=25;associated_cds=NP_814478.1;associated_gene=EF0728;associated_tss=TSS:686255_f;tss_type=Primary	25
NC_004668.1	5UTR	+	725528	725553	ID=NC_004668.1_utr5_300;Name=5'UTR_00300;length=25;associated_cds=NP_814513.1;associated_gene=EF0766;associated_tss=TSS:725528_f;tss_type=Primary	25
NC_004668.1	5UTR	+	787513	787538	ID=NC_004668.1_utr5_332;Name=5'UTR_00332;length=25;associated_cds=NP_814568.1;associated_gene=EF0826;associated_tss=TSS:787513_f;tss_type=Primary	25
NC_004668.1	5UTR	+	890710	890735	ID=NC_004668.1_utr5_384;Name=5'UTR_00384;length=25;associated_cds=NP_814666.1;associated_gene=EF0928;associated_tss=TSS:890710_f;tss_type=Primary	25
NC_004668.1	5UTR	+	927951	927976	ID=NC_004668.1_utr5_409;Name=5'UTR_00409;length=25;associated_cds=NP_814703.1;associated_gene=EF0966;associated_tss=TSS:927951_f;tss_type=Primary	25
NC_004668.1	5UTR	+	1065486	1065511	ID=NC_004668.1_utr5_468;Name=5'UTR_00468;length=25;associated_cds=NP_814826.1;associated_gene=EF1096;associated_tss=TSS:1065486_f;tss_type=Primary	25
NC_004668.1	5UTR	+	1079099	1079124	ID=NC_004668.1_utr5_480;Name=5'UTR_00480;length=25;associated_cds=NP_814841.1;associated_gene=EF1111;associated_tss=TSS:1079099_f;tss_type=Primary	25
NC_004668.1	5UTR	+	1104989	1105014	ID=NC_004668.1_utr5_488;Name=5'UTR_00488;length=25;associated_cds=NP_814863.1;associated_gene=EF1133;associated_tss=TSS:1104989_f;tss_type=Primary	25
NC_004668.1	5UTR	+	1165520	1165545	ID=NC_004668.1_utr5_530;Name=5'UTR_00530;length=25;associated_cds=NP_814927.1;associated_gene=EF1198;associated_tss=TSS:1165520_f;tss_type=Primary	25
NC_004668.1	5UTR	-	1183650	1183675	ID=NC_004668.1_utr5_537;Name=5'UTR_00537;length=25;associated_cds=NP_814943.1;associated_gene=EF1216;associated_tss=TSS:1183675_r;tss_type=Primary	25
NC_004668.1	5UTR	-	1268012	1268037	ID=NC_004668.1_utr5_570;Name=5'UTR_00570;length=25;associated_cds=NP_815025.1;associated_gene=EF1303;associated_tss=TSS:1268037_r;tss_type=Primary	25
NC_004668.1	5UTR	+	1293258	1293283	ID=NC_004668.1_utr5_585;Name=5'UTR_00585;length=25;associated_cds=NP_815046.1;associated_gene=EF1325;associated_tss=TSS:1293258_f;tss_type=Primary	25
NC_004668.1	5UTR	+	1362036	1362061	ID=NC_004668.1_utr5_620;Name=5'UTR_00620;length=25;associated_cds=NP_815104.1;associated_gene=EF1383;associated_tss=TSS:1362036_f;tss_type=Primary	25
NC_004668.1	5UTR	+	1386412	1386437	ID=NC_004668.1_utr5_628;Name=5'UTR_00628;length=25;associated_cds=NP_815128.1;associated_gene=EF1407;associated_tss=TSS:1386412_f;tss_type=Primary	25
NC_004668.1	5UTR	-	1401990	1402015	ID=NC_004668.1_utr5_638;Name=5'UTR_00638;length=25;associated_cds=NP_815143.1;associated_gene=EF1422;associated_tss=TSS:1402015_r;tss_type=Primary	25
NC_004668.1	5UTR	+	1496325	1496350	ID=NC_004668.1_utr5_675;Name=5'UTR_00675;length=25;associated_cds=NP_815259.1;associated_gene=EF1542;associated_tss=TSS:1496325_f;tss_type=Primary	25
NC_004668.1	5UTR	+	1536366	1536391	ID=NC_004668.1_utr5_695;Name=5'UTR_00695;length=25;associated_cds=NP_815299.1;associated_gene=EF1583;associated_tss=TSS:1536366_f;tss_type=Primary	25
NC_004668.1	5UTR	+	1548983	1549008	ID=NC_004668.1_utr5_705;Name=5'UTR_00705;length=25;associated_cds=NP_815312.1;associated_gene=EF1597;associated_tss=TSS:1548983_f;tss_type=Primary	25
NC_004668.1	5UTR	-	1567732	1567757	ID=NC_004668.1_utr5_714;Name=5'UTR_00714;length=25;associated_cds=NP_815324.1;associated_gene=EF1611;associated_tss=TSS:1567757_r;tss_type=Primary	25
NC_004668.1	5UTR	-	1600970	1600995	ID=NC_004668.1_utr5_723;Name=5'UTR_00723;length=25;associated_cds=NP_815356.1;associated_gene=EF1648;associated_tss=TSS:1600995_r;tss_type=Primary	25
NC_004668.1	5UTR	-	1620406	1620431	ID=NC_004668.1_utr5_732;Name=5'UTR_00732;length=25;associated_cds=NP_815373.1;associated_gene=EF1665;associated_tss=TSS:1620431_r;tss_type=Primary	25
NC_004668.1	5UTR	+	1863131	1863156	ID=NC_004668.1_utr5_835;Name=5'UTR_00835;length=25;associated_cds=NP_815604.1;associated_gene=EF1922;associated_tss=TSS:1863131_f;tss_type=Primary	25
NC_004668.1	5UTR	-	2113375	2113400	ID=NC_004668.1_utr5_932;Name=5'UTR_00932;length=25;associated_cds=NP_815860.1;associated_gene=EF2198;associated_tss=TSS:2113400_r;tss_type=Primary	25
NC_004668.1	5UTR	+	2180889	2180914	ID=NC_004668.1_utr5_955;Name=5'UTR_00955;length=25;associated_cds=NP_815917.1;associated_gene=EF2259;associated_tss=TSS:2180889_f;tss_type=Primary,Antisense	25
NC_004668.1	5UTR	-	2364806	2364831	ID=NC_004668.1_utr5_1016;Name=5'UTR_01016;length=25;associated_cds=NP_816094.1;associated_gene=EF2446;associated_tss=TSS:2364831_r;tss_type=Primary	25
NC_004668.1	5UTR	-	2468882	2468907	ID=NC_004668.1_utr5_1054;Name=5'UTR_01054;length=25;associated_cds=NP_816197.1;associated_gene=EF2555;associated_tss=TSS:2468907_r;tss_type=Primary	25
NC_004668.1	5UTR	-	2509520	2509545	ID=NC_004668.1_utr5_1064;Name=5'UTR_01064;length=25;associated_cds=NP_816232.1;associated_gene=EF2591;associated_tss=TSS:2509545_r;tss_type=Primary	25
NC_004668.1	5UTR	-	2608044	2608069	ID=NC_004668.1_utr5_1121;Name=5'UTR_01121;length=25;associated_cds=NP_816324.1;associated_gene=EF2690;associated_tss=TSS:2608069_r;tss_type=Primary	25
NC_004668.1	5UTR	-	2648728	2648753	ID=NC_004668.1_utr5_1151;Name=5'UTR_01151;length=25;associated_cds=NP_816369.1;associated_gene=EF2739;associated_tss=TSS:2648753_r;tss_type=Primary	25
NC_004668.1	5UTR	+	2662172	2662197	ID=NC_004668.1_utr5_1158;Name=5'UTR_01158;length=25;associated_cds=NP_816382.1;associated_gene=EF2754;associated_tss=TSS:2662172_f;tss_type=Primary	25
NC_004668.1	5UTR	-	2703382	2703407	ID=NC_004668.1_utr5_1182;Name=5'UTR_01182;length=25;associated_cds=NP_816426.1;associated_gene=EF2801;associated_tss=TSS:2703407_r;tss_type=Primary	25
NC_004668.1	5UTR	-	2844501	2844526	ID=NC_004668.1_utr5_1247;Name=5'UTR_01247;length=25;associated_cds=NP_816589.1;associated_gene=EF2972;associated_tss=TSS:2844526_r;tss_type=Primary	25
NC_004668.1	5UTR	+	3004357	3004382	ID=NC_004668.1_utr5_1325;Name=5'UTR_01325;length=25;associated_cds=NP_816737.1;associated_gene=EF3129;associated_tss=TSS:3004357_f;tss_type=Primary	25
NC_004668.1	5UTR	-	3015941	3015966	ID=NC_004668.1_utr5_1329;Name=5'UTR_01329;length=25;associated_cds=NP_816750.1;associated_gene=EF3142;associated_tss=TSS:3015966_r;tss_type=Primary	25
NC_004668.1	5UTR	+	3172881	3172906	ID=NC_004668.1_utr5_1404;Name=5'UTR_01404;length=25;associated_cds=NP_816887.1;associated_gene=EF3292;associated_tss=TSS:3172881_f;tss_type=Primary	25
NC_004669.1	5UTR	+	8687	8712	ID=NC_004669.1_utr5_1421;Name=5'UTR_01421;length=25;associated_cds=NP_816940.1;associated_gene=EFA0010;associated_tss=TSS:8687_f;tss_type=Primary	25
NC_004671.1	5UTR	-	37409	37434	ID=NC_004671.1_utr5_1445;Name=5'UTR_01445;length=25;associated_cds=NP_817059.1;associated_gene=EF_B0041;associated_tss=TSS:37434_r;tss_type=Primary,Antisense	25
NC_004671.1	5UTR	+	56344	56369	ID=NC_004671.1_utr5_1455;Name=5'UTR_01455;length=25;associated_cds=NP_817082.1;associated_gene=EF_B0064;associated_tss=TSS:56344_f;tss_type=Primary	25
NC_004668.1	5UTR	+	42231	42257	ID=NC_004668.1_utr5_19;Name=5'UTR_00019;length=26;associated_cds=NP_813849.1;associated_gene=EF0039;associated_tss=TSS:42231_f;tss_type=Primary	26
NC_004668.1	5UTR	+	98377	98403	ID=NC_004668.1_utr5_44;Name=5'UTR_00044;length=26;associated_cds=NP_813897.1;associated_gene=EF0094;associated_tss=TSS:98377_f;tss_type=Secondary	26
NC_004668.1	5UTR	-	100853	100879	ID=NC_004668.1_utr5_47;Name=5'UTR_00047;length=26;associated_cds=NP_813899.1;associated_gene=EF0096;associated_tss=TSS:100879_r;tss_type=Primary	26
NC_004668.1	5UTR	-	133788	133814	ID=NC_004668.1_utr5_66;Name=5'UTR_00066;length=26;associated_cds=NP_813932.1;associated_gene=EF0129;associated_tss=TSS:133814_r;tss_type=Secondary	26
NC_004668.1	5UTR	+	170855	170881	ID=NC_004668.1_utr5_82;Name=5'UTR_00082;length=26;associated_cds=NP_813975.1;associated_gene=EF0173;associated_tss=TSS:170855_f;tss_type=Primary	26
NC_004668.1	5UTR	+	215581	215607	ID=NC_004668.1_utr5_99;Name=5'UTR_00099;length=26;associated_cds=NP_814034.1;associated_gene=EF0237;associated_tss=TSS:215581_f;tss_type=Secondary	26
NC_004668.1	5UTR	-	220703	220729	ID=NC_004668.1_utr5_101;Name=5'UTR_00101;length=26;associated_cds=NP_814038.1;associated_gene=EF0243;associated_tss=TSS:220729_r;tss_type=Primary	26
NC_004668.1	5UTR	+	344828	344854	ID=NC_004668.1_utr5_151;Name=5'UTR_00151;length=26;associated_cds=NP_814167.1;associated_gene=EF0376;associated_tss=TSS:344828_f;tss_type=Primary	26
NC_004668.1	5UTR	-	370519	370545	ID=NC_004668.1_utr5_159;Name=5'UTR_00159;length=26;associated_cds=NP_814186.1;associated_gene=EF0397;associated_tss=TSS:370545_r;tss_type=Primary,Antisense	26
NC_004668.1	5UTR	-	430801	430827	ID=NC_004668.1_utr5_179;Name=5'UTR_00179;length=26;associated_cds=NP_814246.1;associated_gene=EF0462;associated_tss=TSS:430827_r;tss_type=Primary	26
NC_004668.1	5UTR	-	441727	441753	ID=NC_004668.1_utr5_187;Name=5'UTR_00187;length=26;associated_cds=NP_814257.1;associated_gene=EF0473;associated_tss=TSS:441753_r;tss_type=Primary	26
NC_004668.1	5UTR	-	578784	578810	ID=NC_004668.1_utr5_225;Name=5'UTR_00225;length=26;associated_cds=NP_814376.1;associated_gene=EF0619;associated_tss=TSS:578810_r;tss_type=Secondary	26
NC_004668.1	5UTR	+	702966	702992	ID=NC_004668.1_utr5_293;Name=5'UTR_00293;length=26;associated_cds=NP_814495.1;associated_gene=EF0747;associated_tss=TSS:702966_f;tss_type=Primary	26
NC_004668.1	5UTR	-	783283	783309	ID=NC_004668.1_utr5_327;Name=5'UTR_00327;length=26;associated_cds=NP_814562.1;associated_gene=EF0819;associated_tss=TSS:783309_r;tss_type=Primary	26
NC_004668.1	5UTR	+	800708	800734	ID=NC_004668.1_utr5_335;Name=5'UTR_00335;length=26;associated_cds=NP_814583.1;associated_gene=EF0841;associated_tss=TSS:800708_f;tss_type=Primary	26
NC_004668.1	5UTR	+	815553	815579	ID=NC_004668.1_utr5_344;Name=5'UTR_00344;length=26;associated_cds=NP_814600.1;associated_gene=EF0858;associated_tss=TSS:815553_f;tss_type=Primary	26
NC_004668.1	5UTR	+	913312	913338	ID=NC_004668.1_utr5_400;Name=5'UTR_00400;length=26;associated_cds=NP_814687.1;associated_gene=EF0949;associated_tss=TSS:913312_f;tss_type=Primary	26
NC_004668.1	5UTR	+	933984	934010	ID=NC_004668.1_utr5_415;Name=5'UTR_00415;length=26;associated_cds=NP_814710.1;associated_gene=EF0973;associated_tss=TSS:933984_f;tss_type=Primary	26
NC_004668.1	5UTR	+	978852	978878	ID=NC_004668.1_utr5_432;Name=5'UTR_00432;length=26;associated_cds=NP_814755.1;associated_gene=EF1021;associated_tss=TSS:978852_f;tss_type=Primary	26
NC_004668.1	5UTR	+	1004502	1004528	ID=NC_004668.1_utr5_446;Name=5'UTR_00446;length=26;associated_cds=NP_814775.1;associated_gene=EF1042;associated_tss=TSS:1004502_f;tss_type=Primary	26
NC_004668.1	5UTR	+	1070159	1070185	ID=NC_004668.1_utr5_473;Name=5'UTR_00473;length=26;associated_cds=NP_814830.1;associated_gene=EF1100;associated_tss=TSS:1070159_f;tss_type=Primary	26
NC_004668.1	5UTR	+	1079757	1079783	ID=NC_004668.1_utr5_481;Name=5'UTR_00481;length=26;associated_cds=NP_814842.1;associated_gene=EF1112;associated_tss=TSS:1079757_f;tss_type=Primary	26
NC_004668.1	5UTR	+	1137155	1137181	ID=NC_004668.1_utr5_510;Name=5'UTR_00510;length=26;associated_cds=NP_814896.1;associated_gene=EF1166;associated_tss=TSS:1137155_f;tss_type=Primary	26
NC_004668.1	5UTR	+	1263849	1263875	ID=NC_004668.1_utr5_569;Name=5'UTR_00569;length=26;associated_cds=NP_815022.1;associated_gene=EF1300;associated_tss=TSS:1263849_f;tss_type=Primary	26
NC_004668.1	5UTR	+	1490966	1490992	ID=NC_004668.1_utr5_671;Name=5'UTR_00671;length=26;associated_cds=NP_815254.1;associated_gene=EF1536;associated_tss=TSS:1490966_f;tss_type=Primary	26
NC_004668.1	5UTR	+	1500560	1500586	ID=NC_004668.1_utr5_679;Name=5'UTR_00679;length=26;associated_cds=NP_815263.1;associated_gene=EF1546;associated_tss=TSS:1500560_f;tss_type=Secondary	26
NC_004668.1	5UTR	+	1509643	1509669	ID=NC_004668.1_utr5_685;Name=5'UTR_00685;length=26;associated_cds=NP_815273.1;associated_gene=EF1556;associated_tss=TSS:1509643_f;tss_type=Primary,Antisense	26
NC_004668.1	5UTR	-	1552090	1552116	ID=NC_004668.1_utr5_706;Name=5'UTR_00706;length=26;associated_cds=NP_815313.1;associated_gene=EF1598;associated_tss=TSS:1552116_r;tss_type=Primary	26
NC_004668.1	5UTR	-	1630239	1630265	ID=NC_004668.1_utr5_738;Name=5'UTR_00738;length=26;associated_cds=NP_815385.1;associated_gene=EF1677;associated_tss=TSS:1630265_r;tss_type=Primary	26
NC_004668.1	5UTR	-	1697250	1697276	ID=NC_004668.1_utr5_775;Name=5'UTR_00775;length=26;associated_cds=NP_815452.1;associated_gene=EF1749;associated_tss=TSS:1697276_r;tss_type=Primary	26
NC_004668.1	5UTR	+	1697434	1697460	ID=NC_004668.1_utr5_776;Name=5'UTR_00776;length=26;associated_cds=NP_815453.1;associated_gene=EF1750;associated_tss=TSS:1697434_f;tss_type=Primary	26
NC_004668.1	5UTR	-	1737868	1737894	ID=NC_004668.1_utr5_794;Name=5'UTR_00794;length=26;associated_cds=NP_815494.1;associated_gene=EF1794;associated_tss=TSS:1737894_r;tss_type=Primary	26
NC_004668.1	5UTR	-	1833447	1833473	ID=NC_004668.1_utr5_817;Name=5'UTR_00817;length=26;associated_cds=NP_815572.1;associated_gene=EF1889;associated_tss=TSS:1833473_r;tss_type=Primary	26
NC_004668.1	5UTR	+	1854721	1854747	ID=NC_004668.1_utr5_829;Name=5'UTR_00829;length=26;associated_cds=NP_815593.1;associated_gene=EF1911;associated_tss=TSS:1854721_f;tss_type=Primary,Antisense	26
NC_004668.1	5UTR	-	1856585	1856611	ID=NC_004668.1_utr5_831;Name=5'UTR_00831;length=26;associated_cds=NP_815595.1;associated_gene=EF1913;associated_tss=TSS:1856611_r;tss_type=Primary,Antisense	26
NC_004668.1	5UTR	+	1876340	1876366	ID=NC_004668.1_utr5_842;Name=5'UTR_00842;length=26;associated_cds=NP_815614.1;associated_gene=EF1934;associated_tss=TSS:1876340_f;tss_type=Primary	26
NC_004668.1	5UTR	-	1993682	1993708	ID=NC_004668.1_utr5_896;Name=5'UTR_00896;length=26;associated_cds=NP_815735.1;associated_gene=EF2072;associated_tss=TSS:1993708_r;tss_type=Primary	26
NC_004668.1	5UTR	-	2122133	2122159	ID=NC_004668.1_utr5_941;Name=5'UTR_00941;length=26;associated_cds=NP_815870.1;associated_gene=EF2209;associated_tss=TSS:2122159_r;tss_type=Primary	26
NC_004668.1	5UTR	+	2126295	2126321	ID=NC_004668.1_utr5_946;Name=5'UTR_00946;length=26;associated_cds=NP_815875.1;associated_gene=EF2214;associated_tss=TSS:2126295_f;tss_type=Primary	26
NC_004668.1	5UTR	-	2274503	2274529	ID=NC_004668.1_utr5_969;Name=5'UTR_00969;length=26;associated_cds=NP_816005.1;associated_gene=EF2350;associated_tss=TSS:2274529_r;tss_type=Primary,Internal	26
NC_004668.1	5UTR	-	2377622	2377648	ID=NC_004668.1_utr5_1020;Name=5'UTR_01020;length=26;associated_cds=NP_816106.1;associated_gene=EF2458;associated_tss=TSS:2377648_r;tss_type=Primary	26
NC_004668.1	5UTR	-	2379618	2379644	ID=NC_004668.1_utr5_1022;Name=5'UTR_01022;length=26;associated_cds=NP_816107.1;associated_gene=EF2459;associated_tss=TSS:2379644_r;tss_type=Primary	26
NC_004668.1	5UTR	-	2507478	2507504	ID=NC_004668.1_utr5_1063;Name=5'UTR_01063;length=26;associated_cds=NP_816230.1;associated_gene=EF2589;associated_tss=TSS:2507504_r;tss_type=Primary	26
NC_004668.1	5UTR	+	2549271	2549297	ID=NC_004668.1_utr5_1088;Name=5'UTR_01088;length=26;associated_cds=NP_816277.1;associated_gene=EF2639;associated_tss=TSS:2549271_f;tss_type=Primary	26
NC_004668.1	5UTR	+	2579265	2579291	ID=NC_004668.1_utr5_1106;Name=5'UTR_01106;length=26;associated_cds=NP_816304.1;associated_gene=EF2667;associated_tss=TSS:2579265_f;tss_type=Primary	26
NC_004668.1	5UTR	-	2593064	2593090	ID=NC_004668.1_utr5_1118;Name=5'UTR_01118;length=26;associated_cds=NP_816315.1;associated_gene=EF2680;associated_tss=TSS:2593090_r;tss_type=Primary	26
NC_004668.1	5UTR	-	2652051	2652077	ID=NC_004668.1_utr5_1154;Name=5'UTR_01154;length=26;associated_cds=NP_816372.1;associated_gene=EF2742;associated_tss=TSS:2652077_r;tss_type=Primary	26
NC_004668.1	5UTR	-	2661791	2661817	ID=NC_004668.1_utr5_1157;Name=5'UTR_01157;length=26;associated_cds=NP_816381.1;associated_gene=EF2752;associated_tss=TSS:2661817_r;tss_type=Primary	26
NC_004668.1	5UTR	-	2685894	2685920	ID=NC_004668.1_utr5_1168;Name=5'UTR_01168;length=26;associated_cds=NP_816407.1;associated_gene=EF2781;associated_tss=TSS:2685920_r;tss_type=Primary	26
NC_004668.1	5UTR	+	2864607	2864633	ID=NC_004668.1_utr5_1255;Name=5'UTR_01255;length=26;associated_cds=NP_816608.1;associated_gene=EF2991;associated_tss=TSS:2864607_f;tss_type=Primary	26
NC_004668.1	5UTR	-	2878737	2878763	ID=NC_004668.1_utr5_1259;Name=5'UTR_01259;length=26;associated_cds=NP_816619.1;associated_gene=EF3004;associated_tss=TSS:2878763_r;tss_type=Primary	26
NC_004668.1	5UTR	-	2929395	2929421	ID=NC_004668.1_utr5_1285;Name=5'UTR_01285;length=26;associated_cds=NP_816667.1;associated_gene=EF3055;associated_tss=TSS:2929421_r;tss_type=Primary	26
NC_004668.1	5UTR	+	2961297	2961323	ID=NC_004668.1_utr5_1301;Name=5'UTR_01301;length=26;associated_cds=NP_816697.1;associated_gene=EF3086;associated_tss=TSS:2961297_f;tss_type=Primary	26
NC_004668.1	5UTR	-	3095033	3095059	ID=NC_004668.1_utr5_1372;Name=5'UTR_01372;length=26;associated_cds=NP_816822.1;associated_gene=EF3221;associated_tss=TSS:3095059_r;tss_type=Primary,Antisense	26
NC_004668.1	5UTR	+	107702	107729	ID=NC_004668.1_utr5_51;Name=5'UTR_00051;length=27;associated_cds=NP_813907.1;associated_gene=EF0104;associated_tss=TSS:107702_f;tss_type=Primary	27
NC_004668.1	5UTR	-	190918	190945	ID=NC_004668.1_utr5_90;Name=5'UTR_00090;length=27;associated_cds=NP_813996.1;associated_gene=EF0197;associated_tss=TSS:190945_r;tss_type=Primary	27
NC_004668.1	5UTR	-	219215	219242	ID=NC_004668.1_utr5_100;Name=5'UTR_00100;length=27;associated_cds=NP_814037.1;associated_gene=EF0241;associated_tss=TSS:219242_r;tss_type=Primary	27
NC_004668.1	5UTR	+	273140	273167	ID=NC_004668.1_utr5_126;Name=5'UTR_00126;length=27;associated_cds=NP_814080.1;associated_gene=EF0288;associated_tss=TSS:273140_f;tss_type=Primary	27
NC_004668.1	5UTR	-	348902	348929	ID=NC_004668.1_utr5_153;Name=5'UTR_00153;length=27;associated_cds=NP_814170.1;associated_gene=EF0380;associated_tss=TSS:348929_r;tss_type=Primary	27
NC_004668.1	5UTR	+	413176	413203	ID=NC_004668.1_utr5_174;Name=5'UTR_00174;length=27;associated_cds=NP_814229.1;associated_gene=EF0445;associated_tss=TSS:413176_f;tss_type=Primary,Antisense	27
NC_004668.1	5UTR	-	605159	605186	ID=NC_004668.1_utr5_239;Name=5'UTR_00239;length=27;associated_cds=NP_814404.1;associated_gene=EF0652;associated_tss=TSS:605186_r;tss_type=Primary	27
NC_004668.1	5UTR	-	616839	616866	ID=NC_004668.1_utr5_248;Name=5'UTR_00248;length=27;associated_cds=NP_814417.1;associated_gene=EF0665;associated_tss=TSS:616866_r;tss_type=Primary	27
NC_004668.1	5UTR	+	634908	634935	ID=NC_004668.1_utr5_258;Name=5'UTR_00258;length=27;associated_cds=NP_814431.1;associated_gene=EF0681;associated_tss=TSS:634908_f;tss_type=Primary	27
NC_004668.1	5UTR	+	815201	815228	ID=NC_004668.1_utr5_342;Name=5'UTR_00342;length=27;associated_cds=NP_814599.1;associated_gene=EF0857;associated_tss=TSS:815201_f;tss_type=Primary	27
NC_004668.1	5UTR	+	882477	882504	ID=NC_004668.1_utr5_375;Name=5'UTR_00375;length=27;associated_cds=NP_814656.1;associated_gene=EF0918;associated_tss=TSS:882477_f;tss_type=Primary,Antisense	27
NC_004668.1	5UTR	-	886407	886434	ID=NC_004668.1_utr5_377;Name=5'UTR_00377;length=27;associated_cds=NP_814660.1;associated_gene=EF0922;associated_tss=TSS:886434_r;tss_type=Primary,Antisense	27
NC_004668.1	5UTR	-	965359	965386	ID=NC_004668.1_utr5_427;Name=5'UTR_00427;length=27;associated_cds=NP_814741.1;associated_gene=EF1005;associated_tss=TSS:965386_r;tss_type=Primary	27
NC_004668.1	5UTR	-	1001980	1002007	ID=NC_004668.1_utr5_442;Name=5'UTR_00442;length=27;associated_cds=NP_814772.1;associated_gene=EF1039;associated_tss=TSS:1002007_r;tss_type=Primary	27
NC_004668.1	5UTR	+	1066047	1066074	ID=NC_004668.1_utr5_469;Name=5'UTR_00469;length=27;associated_cds=NP_814827.1;associated_gene=EF1097;associated_tss=TSS:1066047_f;tss_type=Primary	27
NC_004668.1	5UTR	+	1148132	1148159	ID=NC_004668.1_utr5_518;Name=5'UTR_00518;length=27;associated_cds=NP_814909.1;associated_gene=EF1180;associated_tss=TSS:1148132_f;tss_type=Primary	27
NC_004668.1	5UTR	+	1153738	1153765	ID=NC_004668.1_utr5_522;Name=5'UTR_00522;length=27;associated_cds=NP_814915.1;associated_gene=EF1186;associated_tss=TSS:1153738_f;tss_type=Primary	27
NC_004668.1	5UTR	+	1184484	1184511	ID=NC_004668.1_utr5_539;Name=5'UTR_00539;length=27;associated_cds=NP_814945.1;associated_gene=EF1218;associated_tss=TSS:1184484_f;tss_type=Primary	27
NC_004668.1	5UTR	-	1213172	1213199	ID=NC_004668.1_utr5_545;Name=5'UTR_00545;length=27;associated_cds=NP_814969.1;associated_gene=EF1242;associated_tss=TSS:1213199_r;tss_type=Primary	27
NC_004668.1	5UTR	+	1219620	1219647	ID=NC_004668.1_utr5_553;Name=5'UTR_00553;length=27;associated_cds=NP_814976.1;associated_gene=EF1250;associated_tss=TSS:1219620_f;tss_type=Primary	27
NC_004668.1	5UTR	+	1281937	1281964	ID=NC_004668.1_utr5_577;Name=5'UTR_00577;length=27;associated_cds=NP_815036.1;associated_gene=EF1314;associated_tss=TSS:1281937_f;tss_type=Primary	27
NC_004668.1	5UTR	+	1284502	1284529	ID=NC_004668.1_utr5_580;Name=5'UTR_00580;length=27;associated_cds=NP_815039.1;associated_gene=EF1317;associated_tss=TSS:1284502_f;tss_type=Primary	27
NC_004668.1	5UTR	+	1333396	1333423	ID=NC_004668.1_utr5_602;Name=5'UTR_00602;length=27;associated_cds=NP_815079.1;associated_gene=EF1358;associated_tss=TSS:1333396_f;tss_type=Primary	27
NC_004668.1	5UTR	+	1384462	1384489	ID=NC_004668.1_utr5_627;Name=5'UTR_00627;length=27;associated_cds=NP_815127.1;associated_gene=EF1406;associated_tss=TSS:1384462_f;tss_type=Primary	27
NC_004668.1	5UTR	+	1503601	1503628	ID=NC_004668.1_utr5_681;Name=5'UTR_00681;length=27;associated_cds=NP_815266.1;associated_gene=EF1549;associated_tss=TSS:1503601_f;tss_type=Primary	27
NC_004668.1	5UTR	+	1538524	1538551	ID=NC_004668.1_utr5_697;Name=5'UTR_00697;length=27;associated_cds=NP_815301.1;associated_gene=EF1585;associated_tss=TSS:1538524_f;tss_type=Primary	27
NC_004668.1	5UTR	+	1595665	1595692	ID=NC_004668.1_utr5_722;Name=5'UTR_00722;length=27;associated_cds=NP_815351.1;associated_gene=EF1643;associated_tss=TSS:1595665_f;tss_type=Primary	27
NC_004668.1	5UTR	+	1622356	1622383	ID=NC_004668.1_utr5_734;Name=5'UTR_00734;length=27;associated_cds=NP_815376.1;associated_gene=EF1668;associated_tss=TSS:1622356_f;tss_type=Primary	27
NC_004668.1	5UTR	-	1642187	1642214	ID=NC_004668.1_utr5_744;Name=5'UTR_00744;length=27;associated_cds=NP_815399.1;associated_gene=EF1691;associated_tss=TSS:1642214_r;tss_type=Primary	27
NC_004668.1	5UTR	-	1652100	1652127	ID=NC_004668.1_utr5_754;Name=5'UTR_00754;length=27;associated_cds=NP_815411.1;associated_gene=EF1705;associated_tss=TSS:1652127_r;tss_type=Primary	27
NC_004668.1	5UTR	-	1716644	1716671	ID=NC_004668.1_utr5_787;Name=5'UTR_00787;length=27;associated_cds=NP_815471.1;associated_gene=EF1770;associated_tss=TSS:1716671_r;tss_type=Primary	27
NC_004668.1	5UTR	-	1948384	1948411	ID=NC_004668.1_utr5_870;Name=5'UTR_00870;length=27;associated_cds=NP_815688.1;associated_gene=EF2019;associated_tss=TSS:1948411_r;tss_type=Primary	27
NC_004668.1	5UTR	-	1992469	1992496	ID=NC_004668.1_utr5_895;Name=5'UTR_00895;length=27;associated_cds=NP_815734.1;associated_gene=EF2071;associated_tss=TSS:1992496_r;tss_type=Primary	27
NC_004668.1	5UTR	+	2048402	2048429	ID=NC_004668.1_utr5_907;Name=5'UTR_00907;length=27;associated_cds=NP_815809.1;associated_gene=EF2146;associated_tss=TSS:2048402_f;tss_type=Primary	27
NC_004668.1	5UTR	-	2115174	2115201	ID=NC_004668.1_utr5_934;Name=5'UTR_00934;length=27;associated_cds=NP_815862.1;associated_gene=EF2200;associated_tss=TSS:2115201_r;tss_type=Primary	27
NC_004668.1	5UTR	+	2115322	2115349	ID=NC_004668.1_utr5_935;Name=5'UTR_00935;length=27;associated_cds=NP_815863.1;associated_gene=EF2201;associated_tss=TSS:2115322_f;tss_type=Primary	27
NC_004668.1	5UTR	-	2423645	2423672	ID=NC_004668.1_utr5_1040;Name=5'UTR_01040;length=27;associated_cds=NP_816144.1;associated_gene=EF2498;associated_tss=TSS:2423672_r;tss_type=Primary	27
NC_004668.1	5UTR	-	2425951	2425978	ID=NC_004668.1_utr5_1042;Name=5'UTR_01042;length=27;associated_cds=NP_816148.1;associated_gene=EF2502;associated_tss=TSS:2425978_r;tss_type=Primary	27
NC_004668.1	5UTR	-	2560764	2560791	ID=NC_004668.1_utr5_1094;Name=5'UTR_01094;length=27;associated_cds=NP_816285.1;associated_gene=EF2647;associated_tss=TSS:2560791_r;tss_type=Primary	27
NC_004668.1	5UTR	-	2578004	2578031	ID=NC_004668.1_utr5_1103;Name=5'UTR_01103;length=27;associated_cds=NP_816302.1;associated_gene=EF2665;associated_tss=TSS:2578031_r;tss_type=Secondary	27
NC_004668.1	5UTR	-	2694854	2694881	ID=NC_004668.1_utr5_1175;Name=5'UTR_01175;length=27;associated_cds=NP_816418.1;associated_gene=EF2792;associated_tss=TSS:2694881_r;tss_type=Secondary	27
NC_004668.1	5UTR	-	2788272	2788299	ID=NC_004668.1_utr5_1215;Name=5'UTR_01215;length=27;associated_cds=NP_816527.1;associated_gene=EF2909;associated_tss=TSS:2788299_r;tss_type=Primary	27
NC_004668.1	5UTR	-	3052080	3052107	ID=NC_004668.1_utr5_1351;Name=5'UTR_01351;length=27;associated_cds=NP_816782.1;associated_gene=EF3178;associated_tss=TSS:3052107_r;tss_type=Primary	27
NC_004668.1	5UTR	-	3053616	3053643	ID=NC_004668.1_utr5_1352;Name=5'UTR_01352;length=27;associated_cds=NP_816784.1;associated_gene=EF3180;associated_tss=TSS:3053643_r;tss_type=Primary	27
NC_004668.1	5UTR	-	3073563	3073590	ID=NC_004668.1_utr5_1363;Name=5'UTR_01363;length=27;associated_cds=NP_816803.1;associated_gene=EF3201;associated_tss=TSS:3073590_r;tss_type=Primary	27
NC_004668.1	5UTR	-	37244	37272	ID=NC_004668.1_utr5_15;Name=5'UTR_00015;length=28;associated_cds=NP_813842.1;associated_gene=EF0032;associated_tss=TSS:37272_r;tss_type=Primary	28
NC_004668.1	5UTR	+	99301	99329	ID=NC_004668.1_utr5_46;Name=5'UTR_00046;length=28;associated_cds=NP_813898.1;associated_gene=EF0095;associated_tss=TSS:99301_f;tss_type=Primary	28
NC_004668.1	5UTR	+	106916	106944	ID=NC_004668.1_utr5_50;Name=5'UTR_00050;length=28;associated_cds=NP_813906.1;associated_gene=EF0103;associated_tss=TSS:106916_f;tss_type=Primary	28
NC_004668.1	5UTR	-	128846	128874	ID=NC_004668.1_utr5_58;Name=5'UTR_00058;length=28;associated_cds=NP_813926.1;associated_gene=EF0123;associated_tss=TSS:128874_r;tss_type=Primary	28
NC_004668.1	5UTR	+	137114	137142	ID=NC_004668.1_utr5_70;Name=5'UTR_00070;length=28;associated_cds=NP_813940.1;associated_gene=EF0137;associated_tss=TSS:137114_f;tss_type=Primary	28
NC_004668.1	5UTR	-	167162	167190	ID=NC_004668.1_utr5_77;Name=5'UTR_00077;length=28;associated_cds=NP_813970.1;associated_gene=EF0168;associated_tss=TSS:167190_r;tss_type=Primary	28
NC_004668.1	5UTR	+	187488	187516	ID=NC_004668.1_utr5_88;Name=5'UTR_00088;length=28;associated_cds=NP_813993.1;associated_gene=EF0194;associated_tss=TSS:187488_f;tss_type=Primary	28
NC_004668.1	5UTR	+	225423	225451	ID=NC_004668.1_utr5_105;Name=5'UTR_00105;length=28;associated_cds=NP_814044.1;associated_gene=EF0249;associated_tss=TSS:225423_f;tss_type=Secondary	28
NC_004668.1	5UTR	+	238828	238856	ID=NC_004668.1_utr5_110;Name=5'UTR_00110;length=28;associated_cds=NP_814055.1;associated_gene=EF0261;associated_tss=TSS:238828_f;tss_type=Primary	28
NC_004668.1	5UTR	+	287917	287945	ID=NC_004668.1_utr5_132;Name=5'UTR_00132;length=28;associated_cds=NP_814094.1;associated_gene=EF0302;associated_tss=TSS:287917_f;tss_type=Primary	28
NC_004668.1	5UTR	-	291254	291282	ID=NC_004668.1_utr5_134;Name=5'UTR_00134;length=28;associated_cds=NP_814096.1;associated_gene=EF0304;associated_tss=TSS:291282_r;tss_type=Primary	28
NC_004668.1	5UTR	+	336191	336219	ID=NC_004668.1_utr5_146;Name=5'UTR_00146;length=28;associated_cds=NP_814160.1;associated_gene=EF0369;associated_tss=TSS:336191_f;tss_type=Primary	28
NC_004668.1	5UTR	+	597650	597678	ID=NC_004668.1_utr5_233;Name=5'UTR_00233;length=28;associated_cds=NP_814396.1;associated_gene=EF0642;associated_tss=TSS:597650_f;tss_type=Primary	28
NC_004668.1	5UTR	+	676745	676773	ID=NC_004668.1_utr5_279;Name=5'UTR_00279;length=28;associated_cds=NP_814471.1;associated_gene=EF0721;associated_tss=TSS:676745_f;tss_type=Primary	28
NC_004668.1	5UTR	+	701698	701726	ID=NC_004668.1_utr5_292;Name=5'UTR_00292;length=28;associated_cds=NP_814494.1;associated_gene=EF0746;associated_tss=TSS:701698_f;tss_type=Primary	28
NC_004668.1	5UTR	-	776975	777003	ID=NC_004668.1_utr5_326;Name=5'UTR_00326;length=28;associated_cds=NP_814557.1;associated_gene=EF0814;associated_tss=TSS:777003_r;tss_type=Primary	28
NC_004668.1	5UTR	+	862821	862849	ID=NC_004668.1_utr5_365;Name=5'UTR_00365;length=28;associated_cds=NP_814635.1;associated_gene=EF0897;associated_tss=TSS:862821_f;tss_type=Primary	28
NC_004668.1	5UTR	+	886492	886520	ID=NC_004668.1_utr5_378;Name=5'UTR_00378;length=28;associated_cds=NP_814661.1;associated_gene=EF0923;associated_tss=TSS:886492_f;tss_type=Primary,Antisense	28
NC_004668.1	5UTR	+	895299	895327	ID=NC_004668.1_utr5_387;Name=5'UTR_00387;length=28;associated_cds=NP_814669.1;associated_gene=EF0931;associated_tss=TSS:895299_f;tss_type=Primary	28
NC_004668.1	5UTR	-	920910	920938	ID=NC_004668.1_utr5_404;Name=5'UTR_00404;length=28;associated_cds=NP_814694.1;associated_gene=EF0957;associated_tss=TSS:920938_r;tss_type=Primary	28
NC_004668.1	5UTR	+	945274	945302	ID=NC_004668.1_utr5_422;Name=5'UTR_00422;length=28;associated_cds=NP_814724.1;associated_gene=EF0988;associated_tss=TSS:945274_f;tss_type=Primary	28
NC_004668.1	5UTR	+	1071822	1071850	ID=NC_004668.1_utr5_474;Name=5'UTR_00474;length=28;associated_cds=NP_814831.1;associated_gene=EF1101;associated_tss=TSS:1071822_f;tss_type=Primary	28
NC_004668.1	5UTR	+	1108468	1108496	ID=NC_004668.1_utr5_491;Name=5'UTR_00491;length=28;associated_cds=NP_814868.1;associated_gene=EF1138;associated_tss=TSS:1108468_f;tss_type=Primary	28
NC_004668.1	5UTR	-	1110093	1110121	ID=NC_004668.1_utr5_492;Name=5'UTR_00492;length=28;associated_cds=NP_814869.1;associated_gene=EF1139;associated_tss=TSS:1110121_r;tss_type=Primary	28
NC_004668.1	5UTR	+	1114586	1114614	ID=NC_004668.1_utr5_498;Name=5'UTR_00498;length=28;associated_cds=NP_814875.1;associated_gene=EF1145;associated_tss=TSS:1114586_f;tss_type=Primary	28
NC_004668.1	5UTR	+	1213387	1213415	ID=NC_004668.1_utr5_548;Name=5'UTR_00548;length=28;associated_cds=NP_814970.1;associated_gene=EF1243;associated_tss=TSS:1213387_f;tss_type=Secondary	28
NC_004668.1	5UTR	+	1298731	1298759	ID=NC_004668.1_utr5_588;Name=5'UTR_00588;length=28;associated_cds=NP_815049.1;associated_gene=EF1328;associated_tss=TSS:1298731_f;tss_type=Primary	28
NC_004668.1	5UTR	+	1350943	1350971	ID=NC_004668.1_utr5_613;Name=5'UTR_00613;length=28;associated_cds=NP_815095.1;associated_gene=EF1374;associated_tss=TSS:1350943_f;tss_type=Primary	28
NC_004668.1	5UTR	+	1547102	1547130	ID=NC_004668.1_utr5_703;Name=5'UTR_00703;length=28;associated_cds=NP_815310.1;associated_gene=EF1595;associated_tss=TSS:1547102_f;tss_type=Primary,Internal	28
NC_004668.1	5UTR	-	1559918	1559946	ID=NC_004668.1_utr5_710;Name=5'UTR_00710;length=28;associated_cds=NP_815319.1;associated_gene=EF1605;associated_tss=TSS:1559946_r;tss_type=Primary	28
NC_004668.1	5UTR	-	1732926	1732954	ID=NC_004668.1_utr5_791;Name=5'UTR_00791;length=28;associated_cds=NP_815489.1;associated_gene=EF1789;associated_tss=TSS:1732954_r;tss_type=Primary	28
NC_004668.1	5UTR	-	1886086	1886114	ID=NC_004668.1_utr5_849;Name=5'UTR_00849;length=28;associated_cds=NP_815624.1;associated_gene=EF1945;associated_tss=TSS:1886114_r;tss_type=Primary,Antisense	28
NC_004668.1	5UTR	-	1971644	1971672	ID=NC_004668.1_utr5_884;Name=5'UTR_00884;length=28;associated_cds=NP_815716.1;associated_gene=EF2051;associated_tss=TSS:1971672_r;tss_type=Primary	28
NC_004668.1	5UTR	-	1987529	1987557	ID=NC_004668.1_utr5_889;Name=5'UTR_00889;length=28;associated_cds=NP_815727.1;associated_gene=EF2064;associated_tss=TSS:1987557_r;tss_type=Primary	28
NC_004668.1	5UTR	+	1994999	1995027	ID=NC_004668.1_utr5_898;Name=5'UTR_00898;length=28;associated_cds=NP_815737.1;associated_gene=EF2074;associated_tss=TSS:1994999_f;tss_type=Primary	28
NC_004668.1	5UTR	-	2194383	2194411	ID=NC_004668.1_utr5_959;Name=5'UTR_00959;length=28;associated_cds=NP_815931.1;associated_gene=EF2273;associated_tss=TSS:2194411_r;tss_type=Primary	28
NC_004668.1	5UTR	-	2313238	2313266	ID=NC_004668.1_utr5_989;Name=5'UTR_00989;length=28;associated_cds=NP_816038.1;associated_gene=EF2387;associated_tss=TSS:2313266_r;tss_type=Primary	28
NC_004668.1	5UTR	-	2433487	2433515	ID=NC_004668.1_utr5_1043;Name=5'UTR_01043;length=28;associated_cds=NP_816151.1;associated_gene=EF2505;associated_tss=TSS:2433515_r;tss_type=Primary	28
NC_004668.1	5UTR	-	2456769	2456797	ID=NC_004668.1_utr5_1048;Name=5'UTR_01048;length=28;associated_cds=NP_816178.1;associated_gene=EF2535;associated_tss=TSS:2456797_r;tss_type=Primary	28
NC_004668.1	5UTR	-	2658734	2658762	ID=NC_004668.1_utr5_1156;Name=5'UTR_01156;length=28;associated_cds=NP_816379.1;associated_gene=EF2750;associated_tss=TSS:2658762_r;tss_type=Primary	28
NC_004668.1	5UTR	-	2671936	2671964	ID=NC_004668.1_utr5_1160;Name=5'UTR_01160;length=28;associated_cds=NP_816392.1;associated_gene=EF2764;associated_tss=TSS:2671964_r;tss_type=Primary	28
NC_004668.1	5UTR	-	2764785	2764813	ID=NC_004668.1_utr5_1199;Name=5'UTR_01199;length=28;associated_cds=NP_816507.1;associated_gene=EF2888;associated_tss=TSS:2764813_r;tss_type=Primary	28
NC_004668.1	5UTR	-	2789010	2789038	ID=NC_004668.1_utr5_1216;Name=5'UTR_01216;length=28;associated_cds=NP_816528.1;associated_gene=EF2910;associated_tss=TSS:2789038_r;tss_type=Primary	28
NC_004668.1	5UTR	-	2813862	2813890	ID=NC_004668.1_utr5_1229;Name=5'UTR_01229;length=28;associated_cds=NP_816551.1;associated_gene=EF2933;associated_tss=TSS:2813890_r;tss_type=Primary	28
NC_004668.1	5UTR	-	2864464	2864492	ID=NC_004668.1_utr5_1254;Name=5'UTR_01254;length=28;associated_cds=NP_816607.1;associated_gene=EF2990;associated_tss=TSS:2864492_r;tss_type=Primary	28
NC_004668.1	5UTR	-	2987507	2987535	ID=NC_004668.1_utr5_1317;Name=5'UTR_01317;length=28;associated_cds=NP_816722.1;associated_gene=EF3112;associated_tss=TSS:2987535_r;tss_type=Primary	28
NC_004668.1	5UTR	-	3007387	3007415	ID=NC_004668.1_utr5_1327;Name=5'UTR_01327;length=28;associated_cds=NP_816740.1;associated_gene=EF3132;associated_tss=TSS:3007415_r;tss_type=Primary	28
NC_004669.1	5UTR	+	55894	55922	ID=NC_004669.1_utr5_1429;Name=5'UTR_01429;length=28;associated_cds=NP_816990.1;associated_gene=EFA0069;associated_tss=TSS:55894_f;tss_type=Primary	28
NC_004668.1	5UTR	+	246280	246309	ID=NC_004668.1_utr5_115;Name=5'UTR_00115;length=29;associated_cds=NP_814062.1;associated_gene=EF0268;associated_tss=TSS:246280_f;tss_type=Primary	29
NC_004668.1	5UTR	+	262742	262771	ID=NC_004668.1_utr5_116;Name=5'UTR_00116;length=29;associated_cds=NP_814067.1;associated_gene=EF0274;associated_tss=TSS:262742_f;tss_type=Primary	29
NC_004668.1	5UTR	+	272407	272436	ID=NC_004668.1_utr5_124;Name=5'UTR_00124;length=29;associated_cds=NP_814079.1;associated_gene=EF0287;associated_tss=TSS:272407_f;tss_type=Primary	29
NC_004668.1	5UTR	-	377091	377120	ID=NC_004668.1_utr5_162;Name=5'UTR_00162;length=29;associated_cds=NP_814194.1;associated_gene=EF0405;associated_tss=TSS:377120_r;tss_type=Primary	29
NC_004668.1	5UTR	+	435849	435878	ID=NC_004668.1_utr5_186;Name=5'UTR_00186;length=29;associated_cds=NP_814252.1;associated_gene=EF0468;associated_tss=TSS:435849_f;tss_type=Primary	29
NC_004668.1	5UTR	+	701164	701193	ID=NC_004668.1_utr5_291;Name=5'UTR_00291;length=29;associated_cds=NP_814493.1;associated_gene=EF0745;associated_tss=TSS:701164_f;tss_type=Primary	29
NC_004668.1	5UTR	+	730997	731026	ID=NC_004668.1_utr5_304;Name=5'UTR_00304;length=29;associated_cds=NP_814519.1;associated_gene=EF0773;associated_tss=TSS:730997_f;tss_type=Primary	29
NC_004668.1	5UTR	-	825750	825779	ID=NC_004668.1_utr5_349;Name=5'UTR_00349;length=29;associated_cds=NP_814607.1;associated_gene=EF0865;associated_tss=TSS:825779_r;tss_type=Primary	29
NC_004668.1	5UTR	+	827404	827433	ID=NC_004668.1_utr5_351;Name=5'UTR_00351;length=29;associated_cds=NP_814609.1;associated_gene=EF0868;associated_tss=TSS:827404_f;tss_type=Primary	29
NC_004668.1	5UTR	+	914449	914478	ID=NC_004668.1_utr5_401;Name=5'UTR_00401;length=29;associated_cds=NP_814688.1;associated_gene=EF0950;associated_tss=TSS:914449_f;tss_type=Primary	29
NC_004668.1	5UTR	+	940974	941003	ID=NC_004668.1_utr5_418;Name=5'UTR_00418;length=29;associated_cds=NP_814719.1;associated_gene=EF0983;associated_tss=TSS:940974_f;tss_type=Primary	29
NC_004668.1	5UTR	+	1094839	1094868	ID=NC_004668.1_utr5_486;Name=5'UTR_00486;length=29;associated_cds=NP_814851.1;associated_gene=EF1121;associated_tss=TSS:1094839_f;tss_type=Primary	29
NC_004668.1	5UTR	-	1149741	1149770	ID=NC_004668.1_utr5_519;Name=5'UTR_00519;length=29;associated_cds=NP_814911.1;associated_gene=EF1182;associated_tss=TSS:1149770_r;tss_type=Primary	29
NC_004668.1	5UTR	+	1169061	1169090	ID=NC_004668.1_utr5_531;Name=5'UTR_00531;length=29;associated_cds=NP_814931.1;associated_gene=EF1202;associated_tss=TSS:1169061_f;tss_type=Primary	29
NC_004668.1	5UTR	-	1219439	1219468	ID=NC_004668.1_utr5_551;Name=5'UTR_00551;length=29;associated_cds=NP_814975.1;associated_gene=EF1249;associated_tss=TSS:1219468_r;tss_type=Primary	29
NC_004668.1	5UTR	+	1278856	1278885	ID=NC_004668.1_utr5_576;Name=5'UTR_00576;length=29;associated_cds=NP_815034.1;associated_gene=EF1312;associated_tss=TSS:1278856_f;tss_type=Primary	29
NC_004668.1	5UTR	-	1317162	1317191	ID=NC_004668.1_utr5_595;Name=5'UTR_00595;length=29;associated_cds=NP_815066.1;associated_gene=EF1345;associated_tss=TSS:1317191_r;tss_type=Primary	29
NC_004668.1	5UTR	-	1389987	1390016	ID=NC_004668.1_utr5_631;Name=5'UTR_00631;length=29;associated_cds=NP_815131.1;associated_gene=EF1410;associated_tss=TSS:1390016_r;tss_type=Primary	29
NC_004668.1	5UTR	+	1459642	1459671	ID=NC_004668.1_utr5_653;Name=5'UTR_00653;length=29;associated_cds=NP_815225.1;associated_gene=EF1504;associated_tss=TSS:1459642_f;tss_type=Primary	29
NC_004668.1	5UTR	-	1464965	1464994	ID=NC_004668.1_utr5_656;Name=5'UTR_00656;length=29;associated_cds=NP_815231.1;associated_gene=EF1510;associated_tss=TSS:1464994_r;tss_type=Primary	29
NC_004668.1	5UTR	+	1657670	1657699	ID=NC_004668.1_utr5_757;Name=5'UTR_00757;length=29;associated_cds=NP_815415.1;associated_gene=EF1709;associated_tss=TSS:1657670_f;tss_type=Primary	29
NC_004668.1	5UTR	+	1826767	1826796	ID=NC_004668.1_utr5_814;Name=5'UTR_00814;length=29;associated_cds=NP_815563.1;associated_gene=EF1880;associated_tss=TSS:1826767_f;tss_type=Primary,Antisense	29
NC_004668.1	5UTR	-	1844798	1844827	ID=NC_004668.1_utr5_819;Name=5'UTR_00819;length=29;associated_cds=NP_815582.1;associated_gene=EF1900;associated_tss=TSS:1844827_r;tss_type=Primary	29
NC_004668.1	5UTR	-	1877203	1877232	ID=NC_004668.1_utr5_843;Name=5'UTR_00843;length=29;associated_cds=NP_815616.1;associated_gene=EF1936;associated_tss=TSS:1877232_r;tss_type=Primary	29
NC_004668.1	5UTR	-	1887306	1887335	ID=NC_004668.1_utr5_852;Name=5'UTR_00852;length=29;associated_cds=NP_815628.1;associated_gene=EF1949;associated_tss=TSS:1887335_r;tss_type=Primary	29
NC_004668.1	5UTR	-	2062486	2062515	ID=NC_004668.1_utr5_913;Name=5'UTR_00913;length=29;associated_cds=NP_815819.1;associated_gene=EF2157;associated_tss=TSS:2062515_r;tss_type=Primary	29
NC_004668.1	5UTR	-	2281148	2281177	ID=NC_004668.1_utr5_972;Name=5'UTR_00972;length=29;associated_cds=NP_816010.1;associated_gene=EF2355;associated_tss=TSS:2281177_r;tss_type=Secondary	29
NC_004668.1	5UTR	+	2351497	2351526	ID=NC_004668.1_utr5_1005;Name=5'UTR_01005;length=29;associated_cds=NP_816080.1;associated_gene=EF2432;associated_tss=TSS:2351497_f;tss_type=Primary	29
NC_004668.1	5UTR	-	2420748	2420777	ID=NC_004668.1_utr5_1039;Name=5'UTR_01039;length=29;associated_cds=NP_816141.1;associated_gene=EF2495;associated_tss=TSS:2420777_r;tss_type=Primary	29
NC_004668.1	5UTR	-	2537476	2537505	ID=NC_004668.1_utr5_1078;Name=5'UTR_01078;length=29;associated_cds=NP_816262.1;associated_gene=EF2623;associated_tss=TSS:2537505_r;tss_type=Primary,Internal	29
NC_004668.1	5UTR	-	2643058	2643087	ID=NC_004668.1_utr5_1147;Name=5'UTR_01147;length=29;associated_cds=NP_816364.1;associated_gene=EF2733;associated_tss=TSS:2643087_r;tss_type=Primary	29
NC_004668.1	5UTR	-	2644044	2644073	ID=NC_004668.1_utr5_1148;Name=5'UTR_01148;length=29;associated_cds=NP_816365.1;associated_gene=EF2734;associated_tss=TSS:2644073_r;tss_type=Primary	29
NC_004668.1	5UTR	-	2688189	2688218	ID=NC_004668.1_utr5_1169;Name=5'UTR_01169;length=29;associated_cds=NP_816409.1;associated_gene=EF2783;associated_tss=TSS:2688218_r;tss_type=Primary	29
NC_004668.1	5UTR	-	2777223	2777252	ID=NC_004668.1_utr5_1208;Name=5'UTR_01208;length=29;associated_cds=NP_816516.1;associated_gene=EF2898;associated_tss=TSS:2777252_r;tss_type=Primary	29
NC_004668.1	5UTR	-	2895017	2895046	ID=NC_004668.1_utr5_1266;Name=5'UTR_01266;length=29;associated_cds=NP_816631.1;associated_gene=EF3016;associated_tss=TSS:2895046_r;tss_type=Primary	29
NC_004668.1	5UTR	+	2916437	2916466	ID=NC_004668.1_utr5_1277;Name=5'UTR_01277;length=29;associated_cds=NP_816653.1;associated_gene=EF3041;associated_tss=TSS:2916437_f;tss_type=Primary	29
NC_004668.1	5UTR	-	2931810	2931839	ID=NC_004668.1_utr5_1287;Name=5'UTR_01287;length=29;associated_cds=NP_816671.1;associated_gene=EF3059;associated_tss=TSS:2931839_r;tss_type=Primary	29
NC_004668.1	5UTR	+	2965095	2965124	ID=NC_004668.1_utr5_1305;Name=5'UTR_01305;length=29;associated_cds=NP_816701.1;associated_gene=EF3090;associated_tss=TSS:2965095_f;tss_type=Primary	29
NC_004668.1	5UTR	-	3042358	3042387	ID=NC_004668.1_utr5_1343;Name=5'UTR_01343;length=29;associated_cds=NP_816773.1;associated_gene=EF3169;associated_tss=TSS:3042387_r;tss_type=Primary	29
NC_004668.1	5UTR	-	3116162	3116191	ID=NC_004668.1_utr5_1381;Name=5'UTR_01381;length=29;associated_cds=NP_816840.1;associated_gene=EF3242;associated_tss=TSS:3116191_r;tss_type=Primary,Internal	29
NC_004668.1	5UTR	+	15014	15044	ID=NC_004668.1_utr5_5;Name=5'UTR_00005;length=30;associated_cds=NP_813826.1;associated_gene=EF0014;associated_tss=TSS:15014_f;tss_type=Primary	30
NC_004668.1	5UTR	+	25984	26014	ID=NC_004668.1_utr5_11;Name=5'UTR_00011;length=30;associated_cds=NP_813834.1;associated_gene=EF0024;associated_tss=TSS:25984_f;tss_type=Primary	30
NC_004668.1	5UTR	-	184342	184372	ID=NC_004668.1_utr5_86;Name=5'UTR_00086;length=30;associated_cds=NP_813989.1;associated_gene=EF0188;associated_tss=TSS:184372_r;tss_type=Primary	30
NC_004668.1	5UTR	-	482323	482353	ID=NC_004668.1_utr5_197;Name=5'UTR_00197;length=30;associated_cds=NP_814299.1;associated_gene=EF0521;associated_tss=TSS:482353_r;tss_type=Primary	30
NC_004668.1	5UTR	+	622922	622952	ID=NC_004668.1_utr5_252;Name=5'UTR_00252;length=30;associated_cds=NP_814422.1;associated_gene=EF0671;associated_tss=TSS:622922_f;tss_type=Primary	30
NC_004668.1	5UTR	-	652146	652176	ID=NC_004668.1_utr5_264;Name=5'UTR_00264;length=30;associated_cds=NP_814449.1;associated_gene=EF0698;associated_tss=TSS:652176_r;tss_type=Primary	30
NC_004668.1	5UTR	+	658058	658088	ID=NC_004668.1_utr5_270;Name=5'UTR_00270;length=30;associated_cds=NP_814455.1;associated_gene=EF0704;associated_tss=TSS:658058_f;tss_type=Primary	30
NC_004668.1	5UTR	-	731969	731999	ID=NC_004668.1_utr5_305;Name=5'UTR_00305;length=30;associated_cds=NP_814520.1;associated_gene=EF0774;associated_tss=TSS:731999_r;tss_type=Primary	30
NC_004668.1	5UTR	+	789287	789317	ID=NC_004668.1_utr5_334;Name=5'UTR_00334;length=30;associated_cds=NP_814570.1;associated_gene=EF0828;associated_tss=TSS:789287_f;tss_type=Primary	30
NC_004668.1	5UTR	+	839545	839575	ID=NC_004668.1_utr5_355;Name=5'UTR_00355;length=30;associated_cds=NP_814616.1;associated_gene=EF0877;associated_tss=TSS:839545_f;tss_type=Primary	30
NC_004668.1	5UTR	+	1002102	1002132	ID=NC_004668.1_utr5_443;Name=5'UTR_00443;length=30;associated_cds=NP_814773.1;associated_gene=EF1040;associated_tss=TSS:1002102_f;tss_type=Primary	30
NC_004668.1	5UTR	-	1338702	1338732	ID=NC_004668.1_utr5_604;Name=5'UTR_00604;length=30;associated_cds=NP_815084.1;associated_gene=EF1363;associated_tss=TSS:1338732_r;tss_type=Primary	30
NC_004668.1	5UTR	-	1346057	1346087	ID=NC_004668.1_utr5_610;Name=5'UTR_00610;length=30;associated_cds=NP_815090.1;associated_gene=EF1369;associated_tss=TSS:1346087_r;tss_type=Primary	30
NC_004668.1	5UTR	-	1643621	1643651	ID=NC_004668.1_utr5_746;Name=5'UTR_00746;length=30;associated_cds=NP_815402.1;associated_gene=EF1694;associated_tss=TSS:1643651_r;tss_type=Primary	30
NC_004668.1	5UTR	-	1693287	1693317	ID=NC_004668.1_utr5_773;Name=5'UTR_00773;length=30;associated_cds=NP_815448.1;associated_gene=EF1745;associated_tss=TSS:1693317_r;tss_type=Primary	30
NC_004668.1	5UTR	-	1828358	1828388	ID=NC_004668.1_utr5_815;Name=5'UTR_00815;length=30;associated_cds=NP_815564.1;associated_gene=EF1881;associated_tss=TSS:1828388_r;tss_type=Primary	30
NC_004668.1	5UTR	+	2161435	2161465	ID=NC_004668.1_utr5_952;Name=5'UTR_00952;length=30;associated_cds=NP_815899.1;associated_gene=EF2238;associated_tss=TSS:2161435_f;tss_type=Primary	30
NC_004668.1	5UTR	+	2309380	2309410	ID=NC_004668.1_utr5_988;Name=5'UTR_00988;length=30;associated_cds=NP_816033.1;associated_gene=EF2382;associated_tss=TSS:2309380_f;tss_type=Primary,Antisense	30
NC_004668.1	5UTR	-	2335500	2335530	ID=NC_004668.1_utr5_996;Name=5'UTR_00996;length=30;associated_cds=NP_816063.1;associated_gene=EF2414;associated_tss=TSS:2335530_r;tss_type=Primary	30
NC_004668.1	5UTR	-	2404878	2404908	ID=NC_004668.1_utr5_1036;Name=5'UTR_01036;length=30;associated_cds=NP_816129.1;associated_gene=EF2483;associated_tss=TSS:2404908_r;tss_type=Primary	30
NC_004668.1	5UTR	+	2641413	2641443	ID=NC_004668.1_utr5_1146;Name=5'UTR_01146;length=30;associated_cds=NP_816363.1;associated_gene=EF2732;associated_tss=TSS:2641413_f;tss_type=Primary	30
NC_004668.1	5UTR	+	2695671	2695701	ID=NC_004668.1_utr5_1177;Name=5'UTR_01177;length=30;associated_cds=NP_816420.1;associated_gene=EF2794;associated_tss=TSS:2695671_f;tss_type=Primary	30
NC_004668.1	5UTR	-	2739321	2739351	ID=NC_004668.1_utr5_1187;Name=5'UTR_01187;length=30;associated_cds=NP_816479.1;associated_gene=EF2857;associated_tss=TSS:2739351_r;tss_type=Primary	30
NC_004668.1	5UTR	-	2764177	2764207	ID=NC_004668.1_utr5_1197;Name=5'UTR_01197;length=30;associated_cds=NP_816506.1;associated_gene=EF2886;associated_tss=TSS:2764207_r;tss_type=Primary	30
NC_004668.1	5UTR	-	2846028	2846058	ID=NC_004668.1_utr5_1248;Name=5'UTR_01248;length=30;associated_cds=NP_816590.1;associated_gene=EF2973;associated_tss=TSS:2846058_r;tss_type=Primary	30
NC_004668.1	5UTR	-	2906933	2906963	ID=NC_004668.1_utr5_1271;Name=5'UTR_01271;length=30;associated_cds=NP_816639.1;associated_gene=EF3025;associated_tss=TSS:2906963_r;tss_type=Primary	30
NC_004668.1	5UTR	-	2935107	2935137	ID=NC_004668.1_utr5_1289;Name=5'UTR_01289;length=30;associated_cds=NP_816674.1;associated_gene=EF3062;associated_tss=TSS:2935137_r;tss_type=Primary,Antisense	30
NC_004668.1	5UTR	-	3003083	3003113	ID=NC_004668.1_utr5_1323;Name=5'UTR_01323;length=30;associated_cds=NP_816734.1;associated_gene=EF3125;associated_tss=TSS:3003113_r;tss_type=Primary	30
NC_004668.1	5UTR	-	3175870	3175900	ID=NC_004668.1_utr5_1405;Name=5'UTR_01405;length=30;associated_cds=NP_816888.1;associated_gene=EF3293;associated_tss=TSS:3175900_r;tss_type=Primary	30
NC_004668.1	5UTR	-	3211681	3211711	ID=NC_004668.1_utr5_1415;Name=5'UTR_01415;length=30;associated_cds=NP_816921.1;associated_gene=EF3326;associated_tss=TSS:3211711_r;tss_type=Primary	30
NC_004668.1	5UTR	+	3282	3313	ID=NC_004668.1_utr5_0;Name=5'UTR_00000;length=31;associated_cds=NP_813816.1;associated_gene=EF0003;associated_tss=TSS:3282_f;tss_type=Primary	31
NC_004668.1	5UTR	+	167286	167317	ID=NC_004668.1_utr5_79;Name=5'UTR_00079;length=31;associated_cds=NP_813971.1;associated_gene=EF0169;associated_tss=TSS:167286_f;tss_type=Primary	31
NC_004668.1	5UTR	+	656884	656915	ID=NC_004668.1_utr5_269;Name=5'UTR_00269;length=31;associated_cds=NP_814453.1;associated_gene=EF0702;associated_tss=TSS:656884_f;tss_type=Secondary	31
NC_004668.1	5UTR	+	704260	704291	ID=NC_004668.1_utr5_294;Name=5'UTR_00294;length=31;associated_cds=NP_814496.1;associated_gene=EF0748;associated_tss=TSS:704260_f;tss_type=Primary	31
NC_004668.1	5UTR	+	729643	729674	ID=NC_004668.1_utr5_302;Name=5'UTR_00302;length=31;associated_cds=NP_814517.1;associated_gene=EF0770;associated_tss=TSS:729643_f;tss_type=Primary	31
NC_004668.1	5UTR	+	767941	767972	ID=NC_004668.1_utr5_322;Name=5'UTR_00322;length=31;associated_cds=NP_814550.1;associated_gene=EF0807;associated_tss=TSS:767941_f;tss_type=Primary	31
NC_004668.1	5UTR	+	1290449	1290480	ID=NC_004668.1_utr5_583;Name=5'UTR_00583;length=31;associated_cds=NP_815044.1;associated_gene=EF1322;associated_tss=TSS:1290449_f;tss_type=Primary	31
NC_004668.1	5UTR	+	1396606	1396637	ID=NC_004668.1_utr5_637;Name=5'UTR_00637;length=31;associated_cds=NP_815137.1;associated_gene=EF1416;associated_tss=TSS:1396606_f;tss_type=Primary	31
NC_004668.1	5UTR	-	1462650	1462681	ID=NC_004668.1_utr5_654;Name=5'UTR_00654;length=31;associated_cds=NP_815227.1;associated_gene=EF1506;associated_tss=TSS:1462681_r;tss_type=Primary	31
NC_004668.1	5UTR	-	1498009	1498040	ID=NC_004668.1_utr5_677;Name=5'UTR_00677;length=31;associated_cds=NP_815260.1;associated_gene=EF1543;associated_tss=TSS:1498040_r;tss_type=Primary,Antisense	31
NC_004668.1	5UTR	-	1543385	1543416	ID=NC_004668.1_utr5_701;Name=5'UTR_00701;length=31;associated_cds=NP_815306.1;associated_gene=EF1591;associated_tss=TSS:1543416_r;tss_type=Primary	31
NC_004668.1	5UTR	-	1706091	1706122	ID=NC_004668.1_utr5_781;Name=5'UTR_00781;length=31;associated_cds=NP_815462.1;associated_gene=EF1759;associated_tss=TSS:1706122_r;tss_type=Primary	31
NC_004668.1	5UTR	-	1707830	1707861	ID=NC_004668.1_utr5_782;Name=5'UTR_00782;length=31;associated_cds=NP_815464.1;associated_gene=EF1761;associated_tss=TSS:1707861_r;tss_type=Primary	31
NC_004668.1	5UTR	-	1740624	1740655	ID=NC_004668.1_utr5_795;Name=5'UTR_00795;length=31;associated_cds=NP_815497.1;associated_gene=EF1798;associated_tss=TSS:1740655_r;tss_type=Primary	31
NC_004668.1	5UTR	-	1968132	1968163	ID=NC_004668.1_utr5_882;Name=5'UTR_00882;length=31;associated_cds=NP_815713.1;associated_gene=EF2048;associated_tss=TSS:1968163_r;tss_type=Primary	31
NC_004668.1	5UTR	+	2362754	2362785	ID=NC_004668.1_utr5_1015;Name=5'UTR_01015;length=31;associated_cds=NP_816093.1;associated_gene=EF2445;associated_tss=TSS:2362754_f;tss_type=Primary	31
NC_004668.1	5UTR	+	2399127	2399158	ID=NC_004668.1_utr5_1034;Name=5'UTR_01034;length=31;associated_cds=NP_816124.1;associated_gene=EF2477;associated_tss=TSS:2399127_f;tss_type=Primary	31
NC_004668.1	5UTR	-	2555977	2556008	ID=NC_004668.1_utr5_1091;Name=5'UTR_01091;length=31;associated_cds=NP_816281.1;associated_gene=EF2643;associated_tss=TSS:2556008_r;tss_type=Primary	31
NC_004668.1	5UTR	+	2633005	2633036	ID=NC_004668.1_utr5_1142;Name=5'UTR_01142;length=31;associated_cds=NP_816353.1;associated_gene=EF2721;associated_tss=TSS:2633005_f;tss_type=Primary	31
NC_004668.1	5UTR	-	2641157	2641188	ID=NC_004668.1_utr5_1144;Name=5'UTR_01144;length=31;associated_cds=NP_816362.1;associated_gene=EF2731;associated_tss=TSS:2641188_r;tss_type=Primary	31
NC_004668.1	5UTR	-	2741999	2742030	ID=NC_004668.1_utr5_1188;Name=5'UTR_01188;length=31;associated_cds=NP_816481.1;associated_gene=EF2859;associated_tss=TSS:2742030_r;tss_type=Primary	31
NC_004668.1	5UTR	+	2827339	2827370	ID=NC_004668.1_utr5_1239;Name=5'UTR_01239;length=31;associated_cds=NP_816572.1;associated_gene=EF2954;associated_tss=TSS:2827339_f;tss_type=Primary	31
NC_004668.1	5UTR	-	2940188	2940219	ID=NC_004668.1_utr5_1293;Name=5'UTR_01293;length=31;associated_cds=NP_816680.1;associated_gene=EF3068;associated_tss=TSS:2940219_r;tss_type=Primary	31
NC_004668.1	5UTR	-	2974769	2974800	ID=NC_004668.1_utr5_1308;Name=5'UTR_01308;length=31;associated_cds=NP_816708.1;associated_gene=EF3097;associated_tss=TSS:2974800_r;tss_type=Primary	31
NC_004668.1	5UTR	+	3065986	3066017	ID=NC_004668.1_utr5_1358;Name=5'UTR_01358;length=31;associated_cds=NP_816795.1;associated_gene=EF3192;associated_tss=TSS:3065986_f;tss_type=Primary	31
NC_004668.1	5UTR	-	3067866	3067897	ID=NC_004668.1_utr5_1359;Name=5'UTR_01359;length=31;associated_cds=NP_816797.1;associated_gene=EF3194;associated_tss=TSS:3067897_r;tss_type=Primary	31
NC_004668.1	5UTR	-	3080063	3080094	ID=NC_004668.1_utr5_1366;Name=5'UTR_01366;length=31;associated_cds=NP_816811.1;associated_gene=EF3209;associated_tss=TSS:3080094_r;tss_type=Primary	31
NC_004668.1	5UTR	-	3101661	3101692	ID=NC_004668.1_utr5_1374;Name=5'UTR_01374;length=31;associated_cds=NP_816831.1;associated_gene=EF3233;associated_tss=TSS:3101692_r;tss_type=Primary	31
NC_004668.1	5UTR	+	19222	19254	ID=NC_004668.1_utr5_9;Name=5'UTR_00009;length=32;associated_cds=NP_813829.1;associated_gene=EF0018;associated_tss=TSS:19222_f;tss_type=Primary	32
NC_004668.1	5UTR	+	26607	26639	ID=NC_004668.1_utr5_12;Name=5'UTR_00012;length=32;associated_cds=NP_813835.1;associated_gene=EF0025;associated_tss=TSS:26607_f;tss_type=Primary	32
NC_004668.1	5UTR	-	123495	123527	ID=NC_004668.1_utr5_56;Name=5'UTR_00056;length=32;associated_cds=NP_813920.1;associated_gene=EF0117;associated_tss=TSS:123527_r;tss_type=Primary,Antisense	32
NC_004668.1	5UTR	+	129613	129645	ID=NC_004668.1_utr5_61;Name=5'UTR_00061;length=32;associated_cds=NP_813928.1;associated_gene=EF0125;associated_tss=TSS:129613_f;tss_type=Primary	32
NC_004668.1	5UTR	+	132120	132152	ID=NC_004668.1_utr5_65;Name=5'UTR_00065;length=32;associated_cds=NP_813930.1;associated_gene=EF0127;associated_tss=TSS:132120_f;tss_type=Primary	32
NC_004668.1	5UTR	+	179710	179742	ID=NC_004668.1_utr5_83;Name=5'UTR_00083;length=32;associated_cds=NP_813984.1;associated_gene=EF0183;associated_tss=TSS:179710_f;tss_type=Primary	32
NC_004668.1	5UTR	-	287795	287827	ID=NC_004668.1_utr5_131;Name=5'UTR_00131;length=32;associated_cds=NP_814093.1;associated_gene=EF0301;associated_tss=TSS:287827_r;tss_type=Primary	32
NC_004668.1	5UTR	+	434189	434221	ID=NC_004668.1_utr5_184;Name=5'UTR_00184;length=32;associated_cds=NP_814250.1;associated_gene=EF0466;associated_tss=TSS:434189_f;tss_type=Primary	32
NC_004668.1	5UTR	+	488971	489003	ID=NC_004668.1_utr5_200;Name=5'UTR_00200;length=32;associated_cds=NP_814305.1;associated_gene=EF0529;associated_tss=TSS:488971_f;tss_type=Primary	32
NC_004668.1	5UTR	-	595780	595812	ID=NC_004668.1_utr5_231;Name=5'UTR_00231;length=32;associated_cds=NP_814392.1;associated_gene=EF0638;associated_tss=TSS:595812_r;tss_type=Primary	32
NC_004668.1	5UTR	+	601874	601906	ID=NC_004668.1_utr5_237;Name=5'UTR_00237;length=32;associated_cds=NP_814402.1;associated_gene=EF0648;associated_tss=TSS:601874_f;tss_type=Primary,Antisense	32
NC_004668.1	5UTR	+	615307	615339	ID=NC_004668.1_utr5_247;Name=5'UTR_00247;length=32;associated_cds=NP_814415.1;associated_gene=EF0663;associated_tss=TSS:615307_f;tss_type=Primary	32
NC_004668.1	5UTR	+	662219	662251	ID=NC_004668.1_utr5_273;Name=5'UTR_00273;length=32;associated_cds=NP_814459.1;associated_gene=EF0708;associated_tss=TSS:662219_f;tss_type=Primary,Antisense	32
NC_004668.1	5UTR	-	758659	758691	ID=NC_004668.1_utr5_319;Name=5'UTR_00319;length=32;associated_cds=NP_814542.1;associated_gene=EF0798;associated_tss=TSS:758691_r;tss_type=Primary	32
NC_004668.1	5UTR	+	840642	840674	ID=NC_004668.1_utr5_358;Name=5'UTR_00358;length=32;associated_cds=NP_814617.1;associated_gene=EF0878;associated_tss=TSS:840642_f;tss_type=Secondary	32
NC_004668.1	5UTR	+	861590	861622	ID=NC_004668.1_utr5_364;Name=5'UTR_00364;length=32;associated_cds=NP_814634.1;associated_gene=EF0896;associated_tss=TSS:861590_f;tss_type=Primary	32
NC_004668.1	5UTR	-	875136	875168	ID=NC_004668.1_utr5_371;Name=5'UTR_00371;length=32;associated_cds=NP_814646.1;associated_gene=EF0908;associated_tss=TSS:875168_r;tss_type=Primary,Antisense	32
NC_004668.1	5UTR	-	902899	902931	ID=NC_004668.1_utr5_391;Name=5'UTR_00391;length=32;associated_cds=NP_814676.1;associated_gene=EF0938;associated_tss=TSS:902931_r;tss_type=Primary	32
NC_004668.1	5UTR	+	966908	966940	ID=NC_004668.1_utr5_429;Name=5'UTR_00429;length=32;associated_cds=NP_814743.1;associated_gene=EF1008;associated_tss=TSS:966908_f;tss_type=Primary	32
NC_004668.1	5UTR	+	1145663	1145695	ID=NC_004668.1_utr5_516;Name=5'UTR_00516;length=32;associated_cds=NP_814906.1;associated_gene=EF1176;associated_tss=TSS:1145663_f;tss_type=Primary	32
NC_004668.1	5UTR	+	1246477	1246509	ID=NC_004668.1_utr5_567;Name=5'UTR_00567;length=32;associated_cds=NP_815001.1;associated_gene=EF1278;associated_tss=TSS:1246477_f;tss_type=Primary	32
NC_004668.1	5UTR	+	1380392	1380424	ID=NC_004668.1_utr5_625;Name=5'UTR_00625;length=32;associated_cds=NP_815123.1;associated_gene=EF1402;associated_tss=TSS:1380392_f;tss_type=Primary	32
NC_004668.1	5UTR	+	1383978	1384010	ID=NC_004668.1_utr5_626;Name=5'UTR_00626;length=32;associated_cds=NP_815126.1;associated_gene=EF1405;associated_tss=TSS:1383978_f;tss_type=Primary	32
NC_004668.1	5UTR	+	1479392	1479424	ID=NC_004668.1_utr5_662;Name=5'UTR_00662;length=32;associated_cds=NP_815242.1;associated_gene=EF1523;associated_tss=TSS:1479392_f;tss_type=Primary	32
NC_004668.1	5UTR	+	1522774	1522806	ID=NC_004668.1_utr5_689;Name=5'UTR_00689;length=32;associated_cds=NP_815287.1;associated_gene=EF1570;associated_tss=TSS:1522774_f;tss_type=Primary	32
NC_004668.1	5UTR	+	1543490	1543522	ID=NC_004668.1_utr5_702;Name=5'UTR_00702;length=32;associated_cds=NP_815307.1;associated_gene=EF1592;associated_tss=TSS:1543490_f;tss_type=Primary	32
NC_004668.1	5UTR	+	1676620	1676652	ID=NC_004668.1_utr5_761;Name=5'UTR_00761;length=32;associated_cds=NP_815431.1;associated_gene=EF1726;associated_tss=TSS:1676620_f;tss_type=Primary	32
NC_004668.1	5UTR	-	1679335	1679367	ID=NC_004668.1_utr5_764;Name=5'UTR_00764;length=32;associated_cds=NP_815435.1;associated_gene=EF1731;associated_tss=TSS:1679367_r;tss_type=Primary	32
NC_004668.1	5UTR	-	1790157	1790189	ID=NC_004668.1_utr5_806;Name=5'UTR_00806;length=32;associated_cds=NP_815535.1;associated_gene=EF1841;associated_tss=TSS:1790189_r;tss_type=Primary	32
NC_004668.1	5UTR	-	1875796	1875828	ID=NC_004668.1_utr5_840;Name=5'UTR_00840;length=32;associated_cds=NP_815612.1;associated_gene=EF1932;associated_tss=TSS:1875828_r;tss_type=Primary	32
NC_004668.1	5UTR	-	2104281	2104313	ID=NC_004668.1_utr5_929;Name=5'UTR_00929;length=32;associated_cds=NP_815849.1;associated_gene=EF2187;associated_tss=TSS:2104313_r;tss_type=Primary	32
NC_004668.1	5UTR	-	2219031	2219063	ID=NC_004668.1_utr5_964;Name=5'UTR_00964;length=32;associated_cds=NP_815957.1;associated_gene=EF2300;associated_tss=TSS:2219063_r;tss_type=Secondary	32
NC_004668.1	5UTR	-	2370633	2370665	ID=NC_004668.1_utr5_1018;Name=5'UTR_01018;length=32;associated_cds=NP_816100.1;associated_gene=EF2452;associated_tss=TSS:2370665_r;tss_type=Primary	32
NC_004668.1	5UTR	+	2543974	2544006	ID=NC_004668.1_utr5_1084;Name=5'UTR_01084;length=32;associated_cds=NP_816271.1;associated_gene=EF2632;associated_tss=TSS:2543974_f;tss_type=Primary	32
NC_004668.1	5UTR	+	2975674	2975706	ID=NC_004668.1_utr5_1310;Name=5'UTR_01310;length=32;associated_cds=NP_816710.1;associated_gene=EF3100;associated_tss=TSS:2975674_f;tss_type=Primary	32
NC_004668.1	5UTR	-	3027992	3028024	ID=NC_004668.1_utr5_1339;Name=5'UTR_01339;length=32;associated_cds=NP_816762.1;associated_gene=EF3156;associated_tss=TSS:3028024_r;tss_type=Primary	32
NC_004668.1	5UTR	+	3084305	3084337	ID=NC_004668.1_utr5_1370;Name=5'UTR_01370;length=32;associated_cds=NP_816817.1;associated_gene=EF3215;associated_tss=TSS:3084305_f;tss_type=Primary	32
NC_004668.1	5UTR	-	3102508	3102540	ID=NC_004668.1_utr5_1375;Name=5'UTR_01375;length=32;associated_cds=NP_816832.1;associated_gene=EF3234;associated_tss=TSS:3102540_r;tss_type=Primary	32
NC_004671.1	5UTR	-	48016	48048	ID=NC_004671.1_utr5_1449;Name=5'UTR_01449;length=32;associated_cds=NP_817070.1;associated_gene=EF_B0052;associated_tss=TSS:48048_r;tss_type=Primary,Antisense	32
NC_004668.1	5UTR	-	27416	27449	ID=NC_004668.1_utr5_13;Name=5'UTR_00013;length=33;associated_cds=NP_813836.1;associated_gene=EF0026;associated_tss=TSS:27449_r;tss_type=Primary	33
NC_004668.1	5UTR	-	508291	508324	ID=NC_004668.1_utr5_206;Name=5'UTR_00206;length=33;associated_cds=NP_814320.1;associated_gene=EF0550;associated_tss=TSS:508324_r;tss_type=Primary	33
NC_004668.1	5UTR	+	537777	537810	ID=NC_004668.1_utr5_213;Name=5'UTR_00213;length=33;associated_cds=NP_814340.1;associated_gene=EF0575;associated_tss=TSS:537777_f;tss_type=Primary	33
NC_004668.1	5UTR	+	679124	679157	ID=NC_004668.1_utr5_280;Name=5'UTR_00280;length=33;associated_cds=NP_814472.1;associated_gene=EF0722;associated_tss=TSS:679124_f;tss_type=Primary	33
NC_004668.1	5UTR	-	756803	756836	ID=NC_004668.1_utr5_318;Name=5'UTR_00318;length=33;associated_cds=NP_814540.1;associated_gene=EF0796;associated_tss=TSS:756836_r;tss_type=Primary	33
NC_004668.1	5UTR	+	921158	921191	ID=NC_004668.1_utr5_405;Name=5'UTR_00405;length=33;associated_cds=NP_814695.1;associated_gene=EF0958;associated_tss=TSS:921158_f;tss_type=Primary	33
NC_004668.1	5UTR	+	1176591	1176624	ID=NC_004668.1_utr5_533;Name=5'UTR_00533;length=33;associated_cds=NP_814938.1;associated_gene=EF1211;associated_tss=TSS:1176591_f;tss_type=Primary	33
NC_004668.1	5UTR	+	1181702	1181735	ID=NC_004668.1_utr5_536;Name=5'UTR_00536;length=33;associated_cds=NP_814942.1;associated_gene=EF1215;associated_tss=TSS:1181702_f;tss_type=Primary	33
NC_004668.1	5UTR	-	1219439	1219472	ID=NC_004668.1_utr5_552;Name=5'UTR_00552;length=33;associated_cds=NP_814975.1;associated_gene=EF1249;associated_tss=TSS:1219472_r;tss_type=Secondary	33
NC_004668.1	5UTR	-	1342371	1342404	ID=NC_004668.1_utr5_606;Name=5'UTR_00606;length=33;associated_cds=NP_815086.1;associated_gene=EF1365;associated_tss=TSS:1342404_r;tss_type=Primary,Internal	33
NC_004668.1	5UTR	+	1346216	1346249	ID=NC_004668.1_utr5_611;Name=5'UTR_00611;length=33;associated_cds=NP_815091.1;associated_gene=EF1370;associated_tss=TSS:1346216_f;tss_type=Primary	33
NC_004668.1	5UTR	+	1521525	1521558	ID=NC_004668.1_utr5_688;Name=5'UTR_00688;length=33;associated_cds=NP_815286.1;associated_gene=EF1569;associated_tss=TSS:1521525_f;tss_type=Primary	33
NC_004668.1	5UTR	-	1559918	1559951	ID=NC_004668.1_utr5_711;Name=5'UTR_00711;length=33;associated_cds=NP_815319.1;associated_gene=EF1605;associated_tss=TSS:1559951_r;tss_type=Secondary	33
NC_004668.1	5UTR	-	1629647	1629680	ID=NC_004668.1_utr5_737;Name=5'UTR_00737;length=33;associated_cds=NP_815384.1;associated_gene=EF1676;associated_tss=TSS:1629680_r;tss_type=Primary	33
NC_004668.1	5UTR	-	1695395	1695428	ID=NC_004668.1_utr5_774;Name=5'UTR_00774;length=33;associated_cds=NP_815450.1;associated_gene=EF1747;associated_tss=TSS:1695428_r;tss_type=Primary	33
NC_004668.1	5UTR	-	1880590	1880623	ID=NC_004668.1_utr5_844;Name=5'UTR_00844;length=33;associated_cds=NP_815618.1;associated_gene=EF1938;associated_tss=TSS:1880623_r;tss_type=Secondary	33
NC_004668.1	5UTR	-	1951708	1951741	ID=NC_004668.1_utr5_873;Name=5'UTR_00873;length=33;associated_cds=NP_815691.1;associated_gene=EF2022;associated_tss=TSS:1951741_r;tss_type=Primary	33
NC_004668.1	5UTR	+	1976746	1976779	ID=NC_004668.1_utr5_887;Name=5'UTR_00887;length=33;associated_cds=NP_815720.1;associated_gene=EF2057;associated_tss=TSS:1976746_f;tss_type=Primary,Antisense	33
NC_004668.1	5UTR	-	1988692	1988725	ID=NC_004668.1_utr5_891;Name=5'UTR_00891;length=33;associated_cds=NP_815729.1;associated_gene=EF2066;associated_tss=TSS:1988725_r;tss_type=Primary,Antisense	33
NC_004668.1	5UTR	+	1988792	1988825	ID=NC_004668.1_utr5_893;Name=5'UTR_00893;length=33;associated_cds=NP_815730.1;associated_gene=EF2067;associated_tss=TSS:1988792_f;tss_type=Primary,Antisense	33
NC_004668.1	5UTR	-	2353801	2353834	ID=NC_004668.1_utr5_1006;Name=5'UTR_01006;length=33;associated_cds=NP_816082.1;associated_gene=EF2434;associated_tss=TSS:2353834_r;tss_type=Primary	33
NC_004668.1	5UTR	-	2434994	2435027	ID=NC_004668.1_utr5_1044;Name=5'UTR_01044;length=33;associated_cds=NP_816152.1;associated_gene=EF2507;associated_tss=TSS:2435027_r;tss_type=Primary	33
NC_004668.1	5UTR	+	2609010	2609043	ID=NC_004668.1_utr5_1124;Name=5'UTR_01124;length=33;associated_cds=NP_816326.1;associated_gene=EF2692;associated_tss=TSS:2609010_f;tss_type=Primary	33
NC_004668.1	5UTR	-	2680079	2680112	ID=NC_004668.1_utr5_1165;Name=5'UTR_01165;length=33;associated_cds=NP_816400.1;associated_gene=EF2773;associated_tss=TSS:2680112_r;tss_type=Primary	33
NC_004668.1	5UTR	-	2876069	2876102	ID=NC_004668.1_utr5_1257;Name=5'UTR_01257;length=33;associated_cds=NP_816617.1;associated_gene=EF3002;associated_tss=TSS:2876102_r;tss_type=Primary	33
NC_004668.1	5UTR	-	3017827	3017860	ID=NC_004668.1_utr5_1332;Name=5'UTR_01332;length=33;associated_cds=NP_816752.1;associated_gene=EF3145;associated_tss=TSS:3017860_r;tss_type=Primary	33
NC_004668.1	5UTR	-	3035648	3035681	ID=NC_004668.1_utr5_1342;Name=5'UTR_01342;length=33;associated_cds=NP_816768.1;associated_gene=EF3164;associated_tss=TSS:3035681_r;tss_type=Primary	33
NC_004668.1	5UTR	-	19001	19035	ID=NC_004668.1_utr5_7;Name=5'UTR_00007;length=34;associated_cds=NP_813828.1;associated_gene=EF0017;associated_tss=TSS:19035_r;tss_type=Primary	34
NC_004668.1	5UTR	+	91943	91977	ID=NC_004668.1_utr5_41;Name=5'UTR_00041;length=34;associated_cds=NP_813893.1;associated_gene=EF0090;associated_tss=TSS:91943_f;tss_type=Primary	34
NC_004668.1	5UTR	-	342321	342355	ID=NC_004668.1_utr5_149;Name=5'UTR_00149;length=34;associated_cds=NP_814164.1;associated_gene=EF0373;associated_tss=TSS:342355_r;tss_type=Primary	34
NC_004668.1	5UTR	+	652258	652292	ID=NC_004668.1_utr5_265;Name=5'UTR_00265;length=34;associated_cds=NP_814450.1;associated_gene=EF0699;associated_tss=TSS:652258_f;tss_type=Primary	34
NC_004668.1	5UTR	+	773255	773289	ID=NC_004668.1_utr5_325;Name=5'UTR_00325;length=34;associated_cds=NP_814555.1;associated_gene=EF0812;associated_tss=TSS:773255_f;tss_type=Primary	34
NC_004668.1	5UTR	+	818432	818466	ID=NC_004668.1_utr5_345;Name=5'UTR_00345;length=34;associated_cds=NP_814601.1;associated_gene=EF0859;associated_tss=TSS:818432_f;tss_type=Primary	34
NC_004668.1	5UTR	-	882406	882440	ID=NC_004668.1_utr5_374;Name=5'UTR_00374;length=34;associated_cds=NP_814655.1;associated_gene=EF0917;associated_tss=TSS:882440_r;tss_type=Primary,Antisense	34
NC_004668.1	5UTR	+	888840	888874	ID=NC_004668.1_utr5_383;Name=5'UTR_00383;length=34;associated_cds=NP_814664.1;associated_gene=EF0926;associated_tss=TSS:888840_f;tss_type=Secondary	34
NC_004668.1	5UTR	-	912368	912402	ID=NC_004668.1_utr5_398;Name=5'UTR_00398;length=34;associated_cds=NP_814685.1;associated_gene=EF0947;associated_tss=TSS:912402_r;tss_type=Primary,Antisense	34
NC_004668.1	5UTR	-	944377	944411	ID=NC_004668.1_utr5_419;Name=5'UTR_00419;length=34;associated_cds=NP_814722.1;associated_gene=EF0986;associated_tss=TSS:944411_r;tss_type=Primary	34
NC_004668.1	5UTR	+	1104411	1104445	ID=NC_004668.1_utr5_487;Name=5'UTR_00487;length=34;associated_cds=NP_814862.1;associated_gene=EF1132;associated_tss=TSS:1104411_f;tss_type=Primary	34
NC_004668.1	5UTR	+	1164494	1164528	ID=NC_004668.1_utr5_529;Name=5'UTR_00529;length=34;associated_cds=NP_814926.1;associated_gene=EF1197;associated_tss=TSS:1164494_f;tss_type=Primary	34
NC_004668.1	5UTR	+	1179175	1179209	ID=NC_004668.1_utr5_535;Name=5'UTR_00535;length=34;associated_cds=NP_814940.1;associated_gene=EF1213;associated_tss=TSS:1179175_f;tss_type=Primary	34
NC_004668.1	5UTR	-	1310486	1310520	ID=NC_004668.1_utr5_592;Name=5'UTR_00592;length=34;associated_cds=NP_815061.1;associated_gene=EF1340;associated_tss=TSS:1310520_r;tss_type=Primary	34
NC_004668.1	5UTR	-	1625420	1625454	ID=NC_004668.1_utr5_735;Name=5'UTR_00735;length=34;associated_cds=NP_815379.1;associated_gene=EF1671;associated_tss=TSS:1625454_r;tss_type=Primary	34
NC_004668.1	5UTR	-	1683442	1683476	ID=NC_004668.1_utr5_765;Name=5'UTR_00765;length=34;associated_cds=NP_815438.1;associated_gene=EF1734;associated_tss=TSS:1683476_r;tss_type=Primary	34
NC_004668.1	5UTR	-	1753338	1753372	ID=NC_004668.1_utr5_796;Name=5'UTR_00796;length=34;associated_cds=NP_815507.1;associated_gene=EF1809;associated_tss=TSS:1753372_r;tss_type=Primary	34
NC_004668.1	5UTR	+	1818521	1818555	ID=NC_004668.1_utr5_813;Name=5'UTR_00813;length=34;associated_cds=NP_815557.1;associated_gene=EF1874;associated_tss=TSS:1818521_f;tss_type=Primary	34
NC_004668.1	5UTR	+	2181818	2181852	ID=NC_004668.1_utr5_956;Name=5'UTR_00956;length=34;associated_cds=NP_815918.1;associated_gene=EF2260;associated_tss=TSS:2181818_f;tss_type=Primary	34
NC_004668.1	5UTR	-	2539982	2540016	ID=NC_004668.1_utr5_1079;Name=5'UTR_01079;length=34;associated_cds=NP_816265.1;associated_gene=EF2626;associated_tss=TSS:2540016_r;tss_type=Primary	34
NC_004668.1	5UTR	+	2609733	2609767	ID=NC_004668.1_utr5_1125;Name=5'UTR_01125;length=34;associated_cds=NP_816327.1;associated_gene=EF2693;associated_tss=TSS:2609733_f;tss_type=Primary,Internal	34
NC_004668.1	5UTR	+	2614107	2614141	ID=NC_004668.1_utr5_1131;Name=5'UTR_01131;length=34;associated_cds=NP_816334.1;associated_gene=EF2700;associated_tss=TSS:2614107_f;tss_type=Primary,Internal	34
NC_004668.1	5UTR	+	2641409	2641443	ID=NC_004668.1_utr5_1145;Name=5'UTR_01145;length=34;associated_cds=NP_816363.1;associated_gene=EF2732;associated_tss=TSS:2641409_f;tss_type=Secondary	34
NC_004668.1	5UTR	+	2831172	2831206	ID=NC_004668.1_utr5_1241;Name=5'UTR_01241;length=34;associated_cds=NP_816576.1;associated_gene=EF2958;associated_tss=TSS:2831172_f;tss_type=Primary,Antisense	34
NC_004668.1	5UTR	-	2913390	2913424	ID=NC_004668.1_utr5_1274;Name=5'UTR_01274;length=34;associated_cds=NP_816647.1;associated_gene=EF3034;associated_tss=TSS:2913424_r;tss_type=Primary	34
NC_004668.1	5UTR	-	2964953	2964987	ID=NC_004668.1_utr5_1304;Name=5'UTR_01304;length=34;associated_cds=NP_816700.1;associated_gene=EF3089;associated_tss=TSS:2964987_r;tss_type=Primary	34
NC_004668.1	5UTR	-	3160491	3160525	ID=NC_004668.1_utr5_1400;Name=5'UTR_01400;length=34;associated_cds=NP_816880.1;associated_gene=EF3283;associated_tss=TSS:3160525_r;tss_type=Primary	34
NC_004668.1	5UTR	+	3213582	3213616	ID=NC_004668.1_utr5_1416;Name=5'UTR_01416;length=34;associated_cds=NP_816923.1;associated_gene=EF3328;associated_tss=TSS:3213582_f;tss_type=Primary	34
NC_004668.1	5UTR	+	68632	68667	ID=NC_004668.1_utr5_31;Name=5'UTR_00031;length=35;associated_cds=NP_813874.1;associated_gene=EF0066;associated_tss=TSS:68632_f;tss_type=Primary	35
NC_004668.1	5UTR	+	331073	331108	ID=NC_004668.1_utr5_141;Name=5'UTR_00141;length=35;associated_cds=NP_814155.1;associated_gene=EF0363;associated_tss=TSS:331073_f;tss_type=Primary	35
NC_004668.1	5UTR	+	479820	479855	ID=NC_004668.1_utr5_196;Name=5'UTR_00196;length=35;associated_cds=NP_814298.1;associated_gene=EF0519;associated_tss=TSS:479820_f;tss_type=Primary,Antisense	35
NC_004668.1	5UTR	-	560637	560672	ID=NC_004668.1_utr5_217;Name=5'UTR_00217;length=35;associated_cds=NP_814357.1;associated_gene=EF0595;associated_tss=TSS:560672_r;tss_type=Primary	35
NC_004668.1	5UTR	-	578361	578396	ID=NC_004668.1_utr5_223;Name=5'UTR_00223;length=35;associated_cds=NP_814375.1;associated_gene=EF0618;associated_tss=TSS:578396_r;tss_type=Primary	35
NC_004668.1	5UTR	+	786705	786740	ID=NC_004668.1_utr5_331;Name=5'UTR_00331;length=35;associated_cds=NP_814567.1;associated_gene=EF0825;associated_tss=TSS:786705_f;tss_type=Primary	35
NC_004668.1	5UTR	+	845005	845040	ID=NC_004668.1_utr5_359;Name=5'UTR_00359;length=35;associated_cds=NP_814620.1;associated_gene=EF0881;associated_tss=TSS:845005_f;tss_type=Primary	35
NC_004668.1	5UTR	+	908974	909009	ID=NC_004668.1_utr5_396;Name=5'UTR_00396;length=35;associated_cds=NP_814682.1;associated_gene=EF0944;associated_tss=TSS:908974_f;tss_type=Primary	35
NC_004668.1	5UTR	+	980119	980154	ID=NC_004668.1_utr5_433;Name=5'UTR_00433;length=35;associated_cds=NP_814756.1;associated_gene=EF1022;associated_tss=TSS:980119_f;tss_type=Primary	35
NC_004668.1	5UTR	-	983590	983625	ID=NC_004668.1_utr5_434;Name=5'UTR_00434;length=35;associated_cds=NP_814758.1;associated_gene=EF1024;associated_tss=TSS:983625_r;tss_type=Primary	35
NC_004668.1	5UTR	+	1051980	1052015	ID=NC_004668.1_utr5_462;Name=5'UTR_00462;length=35;associated_cds=NP_814813.1;associated_gene=EF1082;associated_tss=TSS:1051980_f;tss_type=Primary	35
NC_004668.1	5UTR	+	1237622	1237657	ID=NC_004668.1_utr5_564;Name=5'UTR_00564;length=35;associated_cds=NP_814992.1;associated_gene=EF1269;associated_tss=TSS:1237622_f;tss_type=Primary	35
NC_004668.1	5UTR	+	1353033	1353068	ID=NC_004668.1_utr5_616;Name=5'UTR_00616;length=35;associated_cds=NP_815098.1;associated_gene=EF1377;associated_tss=TSS:1353033_f;tss_type=Primary	35
NC_004668.1	5UTR	+	1485788	1485823	ID=NC_004668.1_utr5_667;Name=5'UTR_00667;length=35;associated_cds=NP_815247.1;associated_gene=EF1528;associated_tss=TSS:1485788_f;tss_type=Primary	35
NC_004668.1	5UTR	+	1505733	1505768	ID=NC_004668.1_utr5_683;Name=5'UTR_00683;length=35;associated_cds=NP_815269.1;associated_gene=EF1552;associated_tss=TSS:1505733_f;tss_type=Primary	35
NC_004668.1	5UTR	+	1512437	1512472	ID=NC_004668.1_utr5_686;Name=5'UTR_00686;length=35;associated_cds=NP_815277.1;associated_gene=EF1560;associated_tss=TSS:1512437_f;tss_type=Primary	35
NC_004668.1	5UTR	+	1565205	1565240	ID=NC_004668.1_utr5_713;Name=5'UTR_00713;length=35;associated_cds=NP_815322.1;associated_gene=EF1609;associated_tss=TSS:1565205_f;tss_type=Primary	35
NC_004668.1	5UTR	-	1657542	1657577	ID=NC_004668.1_utr5_756;Name=5'UTR_00756;length=35;associated_cds=NP_815414.1;associated_gene=EF1708;associated_tss=TSS:1657577_r;tss_type=Primary	35
NC_004668.1	5UTR	-	2044942	2044977	ID=NC_004668.1_utr5_904;Name=5'UTR_00904;length=35;associated_cds=NP_815804.1;associated_gene=EF2141;associated_tss=TSS:2044977_r;tss_type=Primary	35
NC_004668.1	5UTR	+	2082328	2082363	ID=NC_004668.1_utr5_920;Name=5'UTR_00920;length=35;associated_cds=NP_815835.1;associated_gene=EF2173;associated_tss=TSS:2082328_f;tss_type=Primary	35
NC_004668.1	5UTR	+	2101562	2101597	ID=NC_004668.1_utr5_928;Name=5'UTR_00928;length=35;associated_cds=NP_815847.1;associated_gene=EF2185;associated_tss=TSS:2101562_f;tss_type=Primary	35
NC_004668.1	5UTR	-	2577281	2577316	ID=NC_004668.1_utr5_1102;Name=5'UTR_01102;length=35;associated_cds=NP_816301.1;associated_gene=EF2664;associated_tss=TSS:2577316_r;tss_type=Primary	35
NC_004668.1	5UTR	-	2619450	2619485	ID=NC_004668.1_utr5_1134;Name=5'UTR_01134;length=35;associated_cds=NP_816339.1;associated_gene=EF2705;associated_tss=TSS:2619485_r;tss_type=Primary,Antisense	35
NC_004668.1	5UTR	-	2702507	2702542	ID=NC_004668.1_utr5_1180;Name=5'UTR_01180;length=35;associated_cds=NP_816425.1;associated_gene=EF2800;associated_tss=TSS:2702542_r;tss_type=Secondary	35
NC_004668.1	5UTR	-	2768123	2768158	ID=NC_004668.1_utr5_1201;Name=5'UTR_01201;length=35;associated_cds=NP_816510.1;associated_gene=EF2891;associated_tss=TSS:2768158_r;tss_type=Primary	35
NC_004668.1	5UTR	-	2774436	2774471	ID=NC_004668.1_utr5_1204;Name=5'UTR_01204;length=35;associated_cds=NP_816512.1;associated_gene=EF2893;associated_tss=TSS:2774471_r;tss_type=Primary	35
NC_004668.1	5UTR	+	2775027	2775062	ID=NC_004668.1_utr5_1207;Name=5'UTR_01207;length=35;associated_cds=NP_816514.1;associated_gene=EF2895;associated_tss=TSS:2775027_f;tss_type=Primary	35
NC_004668.1	5UTR	-	2787758	2787793	ID=NC_004668.1_utr5_1214;Name=5'UTR_01214;length=35;associated_cds=NP_816526.1;associated_gene=EF2908;associated_tss=TSS:2787793_r;tss_type=Secondary	35
NC_004668.1	5UTR	-	2793828	2793863	ID=NC_004668.1_utr5_1220;Name=5'UTR_01220;length=35;associated_cds=NP_816533.1;associated_gene=EF2915;associated_tss=TSS:2793863_r;tss_type=Primary	35
NC_004668.1	5UTR	-	2855692	2855727	ID=NC_004668.1_utr5_1250;Name=5'UTR_01250;length=35;associated_cds=NP_816598.1;associated_gene=EF2981;associated_tss=TSS:2855727_r;tss_type=Primary	35
NC_004668.1	5UTR	-	2894505	2894540	ID=NC_004668.1_utr5_1265;Name=5'UTR_01265;length=35;associated_cds=NP_816630.1;associated_gene=EF3015;associated_tss=TSS:2894540_r;tss_type=Primary	35
NC_004668.1	5UTR	+	2907299	2907334	ID=NC_004668.1_utr5_1272;Name=5'UTR_01272;length=35;associated_cds=NP_816640.1;associated_gene=EF3027;associated_tss=TSS:2907299_f;tss_type=Primary	35
NC_004668.1	5UTR	-	3004159	3004194	ID=NC_004668.1_utr5_1324;Name=5'UTR_01324;length=35;associated_cds=NP_816736.1;associated_gene=EF3127;associated_tss=TSS:3004194_r;tss_type=Primary	35
NC_004668.1	5UTR	-	3143538	3143573	ID=NC_004668.1_utr5_1392;Name=5'UTR_01392;length=35;associated_cds=NP_816866.1;associated_gene=EF3269;associated_tss=TSS:3143573_r;tss_type=Primary	35
NC_004669.1	5UTR	+	5087	5122	ID=NC_004669.1_utr5_1419;Name=5'UTR_01419;length=35;associated_cds=NP_816936.1;associated_gene=EFA0005.1;associated_tss=TSS:5087_f;tss_type=Primary	35
NC_004669.1	5UTR	-	65949	65984	ID=NC_004669.1_utr5_1434;Name=5'UTR_01434;length=35;associated_cds=NP_817003.1;associated_gene=EFA0083;associated_tss=TSS:65984_r;tss_type=Primary	35
NC_004668.1	5UTR	-	221285	221321	ID=NC_004668.1_utr5_102;Name=5'UTR_00102;length=36;associated_cds=NP_814039.1;associated_gene=EF0244;associated_tss=TSS:221321_r;tss_type=Primary	36
NC_004668.1	5UTR	+	244273	244309	ID=NC_004668.1_utr5_114;Name=5'UTR_00114;length=36;associated_cds=NP_814060.1;associated_gene=EF0266;associated_tss=TSS:244273_f;tss_type=Primary	36
NC_004668.1	5UTR	+	972210	972246	ID=NC_004668.1_utr5_430;Name=5'UTR_00430;length=36;associated_cds=NP_814746.1;associated_gene=EF1012;associated_tss=TSS:972210_f;tss_type=Primary	36
NC_004668.1	5UTR	+	988688	988724	ID=NC_004668.1_utr5_436;Name=5'UTR_00436;length=36;associated_cds=NP_814762.1;associated_gene=EF1029;associated_tss=TSS:988688_f;tss_type=Primary	36
NC_004668.1	5UTR	+	1054237	1054273	ID=NC_004668.1_utr5_464;Name=5'UTR_00464;length=36;associated_cds=NP_814818.1;associated_gene=EF1088;associated_tss=TSS:1054237_f;tss_type=Primary	36
NC_004668.1	5UTR	-	1720311	1720347	ID=NC_004668.1_utr5_790;Name=5'UTR_00790;length=36;associated_cds=NP_815477.1;associated_gene=EF1776;associated_tss=TSS:1720347_r;tss_type=Primary	36
NC_004668.1	5UTR	-	1994813	1994849	ID=NC_004668.1_utr5_897;Name=5'UTR_00897;length=36;associated_cds=NP_815736.1;associated_gene=EF2073;associated_tss=TSS:1994849_r;tss_type=Primary	36
NC_004668.1	5UTR	+	2128498	2128534	ID=NC_004668.1_utr5_948;Name=5'UTR_00948;length=36;associated_cds=NP_815878.1;associated_gene=EF2217;associated_tss=TSS:2128498_f;tss_type=Primary	36
NC_004668.1	5UTR	-	2549083	2549119	ID=NC_004668.1_utr5_1087;Name=5'UTR_01087;length=36;associated_cds=NP_816276.1;associated_gene=EF2638;associated_tss=TSS:2549119_r;tss_type=Primary	36
NC_004668.1	5UTR	-	2765776	2765812	ID=NC_004668.1_utr5_1200;Name=5'UTR_01200;length=36;associated_cds=NP_816508.1;associated_gene=EF2889;associated_tss=TSS:2765812_r;tss_type=Primary	36
NC_004668.1	5UTR	+	71923	71960	ID=NC_004668.1_utr5_36;Name=5'UTR_00036;length=37;associated_cds=NP_813878.1;associated_gene=EF0071;associated_tss=TSS:71923_f;tss_type=Primary	37
NC_004668.1	5UTR	-	596425	596462	ID=NC_004668.1_utr5_232;Name=5'UTR_00232;length=37;associated_cds=NP_814393.1;associated_gene=EF0639;associated_tss=TSS:596462_r;tss_type=Primary,Antisense	37
NC_004668.1	5UTR	+	936684	936721	ID=NC_004668.1_utr5_417;Name=5'UTR_00417;length=37;associated_cds=NP_814714.1;associated_gene=EF0978;associated_tss=TSS:936684_f;tss_type=Primary	37
NC_004668.1	5UTR	-	988547	988584	ID=NC_004668.1_utr5_435;Name=5'UTR_00435;length=37;associated_cds=NP_814761.1;associated_gene=EF1028;associated_tss=TSS:988584_r;tss_type=Primary	37
NC_004668.1	5UTR	-	1074802	1074839	ID=NC_004668.1_utr5_477;Name=5'UTR_00477;length=37;associated_cds=NP_814834.1;associated_gene=EF1104;associated_tss=TSS:1074839_r;tss_type=Primary	37
NC_004668.1	5UTR	-	1110610	1110647	ID=NC_004668.1_utr5_493;Name=5'UTR_00493;length=37;associated_cds=NP_814870.1;associated_gene=EF1140;associated_tss=TSS:1110647_r;tss_type=Primary	37
NC_004668.1	5UTR	+	1226717	1226754	ID=NC_004668.1_utr5_558;Name=5'UTR_00558;length=37;associated_cds=NP_814983.1;associated_gene=EF1260;associated_tss=TSS:1226717_f;tss_type=Primary	37
NC_004668.1	5UTR	-	1489524	1489561	ID=NC_004668.1_utr5_670;Name=5'UTR_00670;length=37;associated_cds=NP_815252.1;associated_gene=EF1534;associated_tss=TSS:1489561_r;tss_type=Primary	37
NC_004668.1	5UTR	+	1690992	1691029	ID=NC_004668.1_utr5_772;Name=5'UTR_00772;length=37;associated_cds=NP_815446.1;associated_gene=EF1743;associated_tss=TSS:1690992_f;tss_type=Primary	37
NC_004668.1	5UTR	-	1705114	1705151	ID=NC_004668.1_utr5_780;Name=5'UTR_00780;length=37;associated_cds=NP_815461.1;associated_gene=EF1758;associated_tss=TSS:1705151_r;tss_type=Primary	37
NC_004668.1	5UTR	+	2358130	2358167	ID=NC_004668.1_utr5_1011;Name=5'UTR_01011;length=37;associated_cds=NP_816087.1;associated_gene=EF2439;associated_tss=TSS:2358130_f;tss_type=Primary	37
NC_004668.1	5UTR	-	2362595	2362632	ID=NC_004668.1_utr5_1014;Name=5'UTR_01014;length=37;associated_cds=NP_816092.1;associated_gene=EF2444;associated_tss=TSS:2362632_r;tss_type=Primary	37
NC_004668.1	5UTR	+	2590259	2590296	ID=NC_004668.1_utr5_1117;Name=5'UTR_01117;length=37;associated_cds=NP_816314.1;associated_gene=EF2679;associated_tss=TSS:2590259_f;tss_type=Primary	37
NC_004668.1	5UTR	+	2619545	2619582	ID=NC_004668.1_utr5_1135;Name=5'UTR_01135;length=37;associated_cds=NP_816340.1;associated_gene=EF2706;associated_tss=TSS:2619545_f;tss_type=Primary,Antisense	37
NC_004668.1	5UTR	-	3049936	3049973	ID=NC_004668.1_utr5_1349;Name=5'UTR_01349;length=37;associated_cds=NP_816780.1;associated_gene=EF3176;associated_tss=TSS:3049973_r;tss_type=Primary	37
NC_004668.1	5UTR	+	3170674	3170711	ID=NC_004668.1_utr5_1402;Name=5'UTR_01402;length=37;associated_cds=NP_816885.1;associated_gene=EF3289;associated_tss=TSS:3170674_f;tss_type=Primary	37
NC_004668.1	5UTR	+	115648	115686	ID=NC_004668.1_utr5_53;Name=5'UTR_00053;length=38;associated_cds=NP_813915.1;associated_gene=EF0112;associated_tss=TSS:115648_f;tss_type=Primary	38
NC_004668.1	5UTR	+	375103	375141	ID=NC_004668.1_utr5_161;Name=5'UTR_00161;length=38;associated_cds=NP_814192.1;associated_gene=EF0403;associated_tss=TSS:375103_f;tss_type=Primary	38
NC_004668.1	5UTR	+	610517	610555	ID=NC_004668.1_utr5_244;Name=5'UTR_00244;length=38;associated_cds=NP_814411.1;associated_gene=EF0659;associated_tss=TSS:610517_f;tss_type=Primary	38
NC_004668.1	5UTR	+	724555	724593	ID=NC_004668.1_utr5_299;Name=5'UTR_00299;length=38;associated_cds=NP_814511.1;associated_gene=EF0764;associated_tss=TSS:724555_f;tss_type=Primary	38
NC_004668.1	5UTR	-	827267	827305	ID=NC_004668.1_utr5_350;Name=5'UTR_00350;length=38;associated_cds=NP_814608.1;associated_gene=EF0867;associated_tss=TSS:827305_r;tss_type=Primary	38
NC_004668.1	5UTR	+	975292	975330	ID=NC_004668.1_utr5_431;Name=5'UTR_00431;length=38;associated_cds=NP_814751.1;associated_gene=EF1017;associated_tss=TSS:975292_f;tss_type=Primary	38
NC_004668.1	5UTR	+	1220344	1220382	ID=NC_004668.1_utr5_555;Name=5'UTR_00555;length=38;associated_cds=NP_814977.1;associated_gene=EF1251;associated_tss=TSS:1220344_f;tss_type=Primary	38
NC_004668.1	5UTR	+	1262723	1262761	ID=NC_004668.1_utr5_568;Name=5'UTR_00568;length=38;associated_cds=NP_815019.1;associated_gene=EF1297;associated_tss=TSS:1262723_f;tss_type=Primary	38
NC_004668.1	5UTR	+	1390091	1390129	ID=NC_004668.1_utr5_632;Name=5'UTR_00632;length=38;associated_cds=NP_815132.1;associated_gene=EF1411;associated_tss=TSS:1390091_f;tss_type=Primary	38
NC_004668.1	5UTR	-	1605513	1605551	ID=NC_004668.1_utr5_727;Name=5'UTR_00727;length=38;associated_cds=NP_815359.1;associated_gene=EF1651;associated_tss=TSS:1605551_r;tss_type=Primary	38
NC_004668.1	5UTR	-	1632365	1632403	ID=NC_004668.1_utr5_739;Name=5'UTR_00739;length=38;associated_cds=NP_815387.1;associated_gene=EF1679;associated_tss=TSS:1632403_r;tss_type=Primary	38
NC_004668.1	5UTR	+	1636650	1636688	ID=NC_004668.1_utr5_741;Name=5'UTR_00741;length=38;associated_cds=NP_815394.1;associated_gene=EF1686;associated_tss=TSS:1636650_f;tss_type=Primary	38
NC_004668.1	5UTR	-	1755461	1755499	ID=NC_004668.1_utr5_797;Name=5'UTR_00797;length=38;associated_cds=NP_815509.1;associated_gene=EF1811;associated_tss=TSS:1755499_r;tss_type=Primary	38
NC_004668.1	5UTR	-	1777665	1777703	ID=NC_004668.1_utr5_803;Name=5'UTR_00803;length=38;associated_cds=NP_815523.1;associated_gene=EF1826;associated_tss=TSS:1777703_r;tss_type=Primary	38
NC_004668.1	5UTR	-	1854644	1854682	ID=NC_004668.1_utr5_828;Name=5'UTR_00828;length=38;associated_cds=NP_815592.1;associated_gene=EF1910;associated_tss=TSS:1854682_r;tss_type=Primary,Antisense	38
NC_004668.1	5UTR	+	1881609	1881647	ID=NC_004668.1_utr5_847;Name=5'UTR_00847;length=38;associated_cds=NP_815620.1;associated_gene=EF1940;associated_tss=TSS:1881609_f;tss_type=Primary,Antisense	38
NC_004668.1	5UTR	-	2088449	2088487	ID=NC_004668.1_utr5_923;Name=5'UTR_00923;length=38;associated_cds=NP_815838.1;associated_gene=EF2176;associated_tss=TSS:2088487_r;tss_type=Primary	38
NC_004668.1	5UTR	-	2301117	2301155	ID=NC_004668.1_utr5_984;Name=5'UTR_00984;length=38;associated_cds=NP_816028.1;associated_gene=EF2377;associated_tss=TSS:2301155_r;tss_type=Primary	38
NC_004668.1	5UTR	+	2566317	2566355	ID=NC_004668.1_utr5_1097;Name=5'UTR_01097;length=38;associated_cds=NP_816292.1;associated_gene=EF2654;associated_tss=TSS:2566317_f;tss_type=Primary	38
NC_004668.1	5UTR	-	2587216	2587254	ID=NC_004668.1_utr5_1111;Name=5'UTR_01111;length=38;associated_cds=NP_816310.1;associated_gene=EF2674;associated_tss=TSS:2587254_r;tss_type=Primary	38
NC_004668.1	5UTR	-	3046875	3046913	ID=NC_004668.1_utr5_1346;Name=5'UTR_01346;length=38;associated_cds=NP_816776.1;associated_gene=EF3172;associated_tss=TSS:3046913_r;tss_type=Primary	38
NC_004668.1	5UTR	+	19215	19254	ID=NC_004668.1_utr5_8;Name=5'UTR_00008;length=39;associated_cds=NP_813829.1;associated_gene=EF0018;associated_tss=TSS:19215_f;tss_type=Secondary	39
NC_004668.1	5UTR	+	117494	117533	ID=NC_004668.1_utr5_54;Name=5'UTR_00054;length=39;associated_cds=NP_813917.1;associated_gene=EF0114;associated_tss=TSS:117494_f;tss_type=Primary	39
NC_004668.1	5UTR	-	330865	330904	ID=NC_004668.1_utr5_140;Name=5'UTR_00140;length=39;associated_cds=NP_814154.1;associated_gene=EF0362;associated_tss=TSS:330904_r;tss_type=Secondary	39
NC_004668.1	5UTR	+	562863	562902	ID=NC_004668.1_utr5_218;Name=5'UTR_00218;length=39;associated_cds=NP_814358.1;associated_gene=EF0599;associated_tss=TSS:562863_f;tss_type=Primary	39
NC_004668.1	5UTR	-	620122	620161	ID=NC_004668.1_utr5_250;Name=5'UTR_00250;length=39;associated_cds=NP_814420.1;associated_gene=EF0668;associated_tss=TSS:620161_r;tss_type=Primary	39
NC_004668.1	5UTR	-	829056	829095	ID=NC_004668.1_utr5_352;Name=5'UTR_00352;length=39;associated_cds=NP_814610.1;associated_gene=EF0869;associated_tss=TSS:829095_r;tss_type=Primary	39
NC_004668.1	5UTR	+	959285	959324	ID=NC_004668.1_utr5_426;Name=5'UTR_00426;length=39;associated_cds=NP_814738.1;associated_gene=EF1002;associated_tss=TSS:959285_f;tss_type=Primary	39
NC_004668.1	5UTR	+	1159731	1159770	ID=NC_004668.1_utr5_528;Name=5'UTR_00528;length=39;associated_cds=NP_814922.1;associated_gene=EF1193;associated_tss=TSS:1159731_f;tss_type=Primary	39
NC_004668.1	5UTR	+	1322588	1322627	ID=NC_004668.1_utr5_597;Name=5'UTR_00597;length=39;associated_cds=NP_815071.1;associated_gene=EF1350;associated_tss=TSS:1322588_f;tss_type=Primary	39
NC_004668.1	5UTR	+	1416337	1416376	ID=NC_004668.1_utr5_641;Name=5'UTR_00641;length=39;associated_cds=NP_815172.1;associated_gene=EF1451;associated_tss=TSS:1416337_f;tss_type=Primary	39
NC_004668.1	5UTR	+	1473479	1473518	ID=NC_004668.1_utr5_660;Name=5'UTR_00660;length=39;associated_cds=NP_815239.1;associated_gene=EF1519;associated_tss=TSS:1473479_f;tss_type=Primary	39
NC_004668.1	5UTR	+	2045919	2045958	ID=NC_004668.1_utr5_906;Name=5'UTR_00906;length=39;associated_cds=NP_815807.1;associated_gene=EF2144;associated_tss=TSS:2045919_f;tss_type=Primary,Internal	39
NC_004668.1	5UTR	+	2519531	2519570	ID=NC_004668.1_utr5_1067;Name=5'UTR_01067;length=39;associated_cds=NP_816240.1;associated_gene=EF2601;associated_tss=TSS:2519531_f;tss_type=Primary	39
NC_004668.1	5UTR	-	2589194	2589233	ID=NC_004668.1_utr5_1113;Name=5'UTR_01113;length=39;associated_cds=NP_816312.1;associated_gene=EF2677;associated_tss=TSS:2589233_r;tss_type=Secondary	39
NC_004668.1	5UTR	+	2614102	2614141	ID=NC_004668.1_utr5_1130;Name=5'UTR_01130;length=39;associated_cds=NP_816334.1;associated_gene=EF2700;associated_tss=TSS:2614102_f;tss_type=Secondary,Internal	39
NC_004668.1	5UTR	-	2800180	2800219	ID=NC_004668.1_utr5_1222;Name=5'UTR_01222;length=39;associated_cds=NP_816538.1;associated_gene=EF2920;associated_tss=TSS:2800219_r;tss_type=Primary	39
NC_004668.1	5UTR	-	3049464	3049503	ID=NC_004668.1_utr5_1348;Name=5'UTR_01348;length=39;associated_cds=NP_816779.1;associated_gene=EF3175;associated_tss=TSS:3049503_r;tss_type=Primary	39
NC_004668.1	5UTR	+	130897	130937	ID=NC_004668.1_utr5_62;Name=5'UTR_00062;length=40;associated_cds=NP_813929.1;associated_gene=EF0126;associated_tss=TSS:130897_f;tss_type=Primary	40
NC_004668.1	5UTR	+	393168	393208	ID=NC_004668.1_utr5_167;Name=5'UTR_00167;length=40;associated_cds=NP_814207.1;associated_gene=EF0421;associated_tss=TSS:393168_f;tss_type=Primary,Antisense	40
NC_004668.1	5UTR	-	646915	646955	ID=NC_004668.1_utr5_262;Name=5'UTR_00262;length=40;associated_cds=NP_814442.1;associated_gene=EF0692;associated_tss=TSS:646955_r;tss_type=Primary	40
NC_004668.1	5UTR	+	807310	807350	ID=NC_004668.1_utr5_338;Name=5'UTR_00338;length=40;associated_cds=NP_814590.1;associated_gene=EF0848;associated_tss=TSS:807310_f;tss_type=Primary	40
NC_004668.1	5UTR	+	1149908	1149948	ID=NC_004668.1_utr5_521;Name=5'UTR_00521;length=40;associated_cds=NP_814912.1;associated_gene=EF1183;associated_tss=TSS:1149908_f;tss_type=Primary	40
NC_004668.1	5UTR	+	1235055	1235095	ID=NC_004668.1_utr5_563;Name=5'UTR_00563;length=40;associated_cds=NP_814991.1;associated_gene=EF1268;associated_tss=TSS:1235055_f;tss_type=Primary	40
NC_004668.1	5UTR	+	1336671	1336711	ID=NC_004668.1_utr5_603;Name=5'UTR_00603;length=40;associated_cds=NP_815083.1;associated_gene=EF1362;associated_tss=TSS:1336671_f;tss_type=Primary	40
NC_004668.1	5UTR	+	1386759	1386799	ID=NC_004668.1_utr5_629;Name=5'UTR_00629;length=40;associated_cds=NP_815129.1;associated_gene=EF1408;associated_tss=TSS:1386759_f;tss_type=Primary	40
NC_004668.1	5UTR	+	1547655	1547695	ID=NC_004668.1_utr5_704;Name=5'UTR_00704;length=40;associated_cds=NP_815311.1;associated_gene=EF1596;associated_tss=TSS:1547655_f;tss_type=Primary	40
NC_004668.1	5UTR	+	1677485	1677525	ID=NC_004668.1_utr5_763;Name=5'UTR_00763;length=40;associated_cds=NP_815433.1;associated_gene=EF1728;associated_tss=TSS:1677485_f;tss_type=Primary,Antisense	40
NC_004668.1	5UTR	-	1737225	1737265	ID=NC_004668.1_utr5_793;Name=5'UTR_00793;length=40;associated_cds=NP_815493.1;associated_gene=EF1793;associated_tss=TSS:1737265_r;tss_type=Primary	40
NC_004668.1	5UTR	-	2319158	2319198	ID=NC_004668.1_utr5_991;Name=5'UTR_00991;length=40;associated_cds=NP_816045.1;associated_gene=EF2394;associated_tss=TSS:2319198_r;tss_type=Primary	40
NC_004668.1	5UTR	-	2486794	2486834	ID=NC_004668.1_utr5_1057;Name=5'UTR_01057;length=40;associated_cds=NP_816211.1;associated_gene=EF2570;associated_tss=TSS:2486834_r;tss_type=Primary	40
NC_004668.1	5UTR	-	2534862	2534902	ID=NC_004668.1_utr5_1075;Name=5'UTR_01075;length=40;associated_cds=NP_816259.1;associated_gene=EF2620;associated_tss=TSS:2534902_r;tss_type=Primary	40
NC_004671.1	5UTR	+	55779	55819	ID=NC_004671.1_utr5_1454;Name=5'UTR_01454;length=40;associated_cds=NP_817081.1;associated_gene=EF_B0063;associated_tss=TSS:55779_f;tss_type=Primary	40
NC_004668.1	5UTR	+	221427	221468	ID=NC_004668.1_utr5_103;Name=5'UTR_00103;length=41;associated_cds=NP_814040.1;associated_gene=EF0245;associated_tss=TSS:221427_f;tss_type=Primary	41
NC_004668.1	5UTR	+	432841	432882	ID=NC_004668.1_utr5_183;Name=5'UTR_00183;length=41;associated_cds=NP_814249.1;associated_gene=EF0465;associated_tss=TSS:432841_f;tss_type=Primary	41
NC_004668.1	5UTR	+	1988784	1988825	ID=NC_004668.1_utr5_892;Name=5'UTR_00892;length=41;associated_cds=NP_815730.1;associated_gene=EF2067;associated_tss=TSS:1988784_f;tss_type=Secondary,Antisense	41
NC_004668.1	5UTR	-	2126109	2126150	ID=NC_004668.1_utr5_945;Name=5'UTR_00945;length=41;associated_cds=NP_815874.1;associated_gene=EF2213;associated_tss=TSS:2126150_r;tss_type=Primary	41
NC_004668.1	5UTR	-	2193482	2193523	ID=NC_004668.1_utr5_958;Name=5'UTR_00958;length=41;associated_cds=NP_815930.1;associated_gene=EF2272;associated_tss=TSS:2193523_r;tss_type=Primary	41
NC_004668.1	5UTR	-	2514015	2514056	ID=NC_004668.1_utr5_1065;Name=5'UTR_01065;length=41;associated_cds=NP_816235.1;associated_gene=EF2594;associated_tss=TSS:2514056_r;tss_type=Primary	41
NC_004668.1	5UTR	-	2535579	2535620	ID=NC_004668.1_utr5_1076;Name=5'UTR_01076;length=41;associated_cds=NP_816261.1;associated_gene=EF2622;associated_tss=TSS:2535620_r;tss_type=Primary	41
NC_004668.1	5UTR	-	2557024	2557065	ID=NC_004668.1_utr5_1092;Name=5'UTR_01092;length=41;associated_cds=NP_816282.1;associated_gene=EF2644;associated_tss=TSS:2557065_r;tss_type=Primary	41
NC_004668.1	5UTR	-	2899945	2899986	ID=NC_004668.1_utr5_1268;Name=5'UTR_01268;length=41;associated_cds=NP_816635.1;associated_gene=EF3021;associated_tss=TSS:2899986_r;tss_type=Primary	41
NC_004668.1	5UTR	-	3180032	3180073	ID=NC_004668.1_utr5_1406;Name=5'UTR_01406;length=41;associated_cds=NP_816892.1;associated_gene=EF3297;associated_tss=TSS:3180073_r;tss_type=Primary	41
NC_004668.1	5UTR	+	13398	13440	ID=NC_004668.1_utr5_4;Name=5'UTR_00004;length=42;associated_cds=NP_813825.1;associated_gene=EF0013;associated_tss=TSS:13398_f;tss_type=Primary	42
NC_004668.1	5UTR	+	38807	38849	ID=NC_004668.1_utr5_17;Name=5'UTR_00017;length=42;associated_cds=NP_813846.1;associated_gene=EF0036;associated_tss=TSS:38807_f;tss_type=Primary,Antisense	42
NC_004668.1	5UTR	+	292433	292475	ID=NC_004668.1_utr5_135;Name=5'UTR_00135;length=42;associated_cds=NP_814099.1;associated_gene=EF0307;associated_tss=TSS:292433_f;tss_type=Primary,Antisense	42
NC_004668.1	5UTR	-	336032	336074	ID=NC_004668.1_utr5_145;Name=5'UTR_00145;length=42;associated_cds=NP_814159.1;associated_gene=EF0368;associated_tss=TSS:336074_r;tss_type=Primary	42
NC_004668.1	5UTR	+	431710	431752	ID=NC_004668.1_utr5_181;Name=5'UTR_00181;length=42;associated_cds=NP_814248.1;associated_gene=EF0464;associated_tss=TSS:431710_f;tss_type=Primary	42
NC_004668.1	5UTR	+	998181	998223	ID=NC_004668.1_utr5_441;Name=5'UTR_00441;length=42;associated_cds=NP_814770.1;associated_gene=EF1037;associated_tss=TSS:998181_f;tss_type=Primary	42
NC_004668.1	5UTR	-	1074445	1074487	ID=NC_004668.1_utr5_476;Name=5'UTR_00476;length=42;associated_cds=NP_814833.1;associated_gene=EF1103;associated_tss=TSS:1074487_r;tss_type=Primary	42
NC_004668.1	5UTR	+	1351782	1351824	ID=NC_004668.1_utr5_615;Name=5'UTR_00615;length=42;associated_cds=NP_815097.1;associated_gene=EF1376;associated_tss=TSS:1351782_f;tss_type=Primary	42
NC_004668.1	5UTR	-	1457480	1457522	ID=NC_004668.1_utr5_651;Name=5'UTR_00651;length=42;associated_cds=NP_815223.1;associated_gene=EF1502;associated_tss=TSS:1457522_r;tss_type=Primary	42
NC_004668.1	5UTR	+	1799542	1799584	ID=NC_004668.1_utr5_808;Name=5'UTR_00808;length=42;associated_cds=NP_815544.1;associated_gene=EF1853;associated_tss=TSS:1799542_f;tss_type=Primary,Antisense	42
NC_004668.1	5UTR	-	2119937	2119979	ID=NC_004668.1_utr5_939;Name=5'UTR_00939;length=42;associated_cds=NP_815867.1;associated_gene=EF2206;associated_tss=TSS:2119979_r;tss_type=Primary,Antisense	42
NC_004668.1	5UTR	-	2264083	2264125	ID=NC_004668.1_utr5_968;Name=5'UTR_00968;length=42;associated_cds=NP_815997.1;associated_gene=EF2342;associated_tss=TSS:2264125_r;tss_type=Primary	42
NC_004668.1	5UTR	+	2290908	2290950	ID=NC_004668.1_utr5_981;Name=5'UTR_00981;length=42;associated_cds=NP_816022.1;associated_gene=EF2370;associated_tss=TSS:2290908_f;tss_type=Primary	42
NC_004668.1	5UTR	-	2459995	2460037	ID=NC_004668.1_utr5_1050;Name=5'UTR_01050;length=42;associated_cds=NP_816186.1;associated_gene=EF2543;associated_tss=TSS:2460037_r;tss_type=Primary	42
NC_004668.1	5UTR	-	2927717	2927759	ID=NC_004668.1_utr5_1282;Name=5'UTR_01282;length=42;associated_cds=NP_816665.1;associated_gene=EF3053;associated_tss=TSS:2927759_r;tss_type=Primary	42
NC_004668.1	5UTR	-	3008037	3008079	ID=NC_004668.1_utr5_1328;Name=5'UTR_01328;length=42;associated_cds=NP_816741.1;associated_gene=EF3133;associated_tss=TSS:3008079_r;tss_type=Primary	42
NC_004668.1	5UTR	-	3090226	3090268	ID=NC_004668.1_utr5_1371;Name=5'UTR_01371;length=42;associated_cds=NP_816820.1;associated_gene=EF3218;associated_tss=TSS:3090268_r;tss_type=Primary	42
NC_004669.1	5UTR	+	59168	59210	ID=NC_004669.1_utr5_1431;Name=5'UTR_01431;length=42;associated_cds=NP_816994.1;associated_gene=EFA0073;associated_tss=TSS:59168_f;tss_type=Primary	42
NC_004670.1	5UTR	+	10010	10052	ID=NC_004670.1_utr5_1435;Name=5'UTR_01435;length=42;associated_cds=NP_817011.1;associated_gene=EF_C0009;associated_tss=TSS:10010_f;tss_type=Primary	42
NC_004668.1	5UTR	+	705422	705465	ID=NC_004668.1_utr5_295;Name=5'UTR_00295;length=43;associated_cds=NP_814497.1;associated_gene=EF0750;associated_tss=TSS:705422_f;tss_type=Primary	43
NC_004668.1	5UTR	+	735861	735904	ID=NC_004668.1_utr5_306;Name=5'UTR_00306;length=43;associated_cds=NP_814523.1;associated_gene=EF0778;associated_tss=TSS:735861_f;tss_type=Primary	43
NC_004668.1	5UTR	-	965899	965942	ID=NC_004668.1_utr5_428;Name=5'UTR_00428;length=43;associated_cds=NP_814742.1;associated_gene=EF1006;associated_tss=TSS:965942_r;tss_type=Primary	43
NC_004668.1	5UTR	+	1537437	1537480	ID=NC_004668.1_utr5_696;Name=5'UTR_00696;length=43;associated_cds=NP_815300.1;associated_gene=EF1584;associated_tss=TSS:1537437_f;tss_type=Primary	43
NC_004668.1	5UTR	-	1660580	1660623	ID=NC_004668.1_utr5_758;Name=5'UTR_00758;length=43;associated_cds=NP_815417.1;associated_gene=EF1711;associated_tss=TSS:1660623_r;tss_type=Primary	43
NC_004668.1	5UTR	-	2570587	2570630	ID=NC_004668.1_utr5_1098;Name=5'UTR_01098;length=43;associated_cds=NP_816296.1;associated_gene=EF2658;associated_tss=TSS:2570630_r;tss_type=Primary	43
NC_004668.1	5UTR	+	2593349	2593392	ID=NC_004668.1_utr5_1119;Name=5'UTR_01119;length=43;associated_cds=NP_816316.1;associated_gene=EF2681;associated_tss=TSS:2593349_f;tss_type=Primary	43
NC_004668.1	5UTR	-	2748487	2748530	ID=NC_004668.1_utr5_1194;Name=5'UTR_01194;length=43;associated_cds=NP_816487.1;associated_gene=EF2866;associated_tss=TSS:2748530_r;tss_type=Primary	43
NC_004668.1	5UTR	+	2878913	2878956	ID=NC_004668.1_utr5_1260;Name=5'UTR_01260;length=43;associated_cds=NP_816620.1;associated_gene=EF3005;associated_tss=TSS:2878913_f;tss_type=Primary	43
NC_004668.1	5UTR	-	3202668	3202711	ID=NC_004668.1_utr5_1414;Name=5'UTR_01414;length=43;associated_cds=NP_816910.1;associated_gene=EF3315;associated_tss=TSS:3202711_r;tss_type=Primary,Internal	43
NC_004668.1	5UTR	-	446451	446495	ID=NC_004668.1_utr5_191;Name=5'UTR_00191;length=44;associated_cds=NP_814262.1;associated_gene=EF0479;associated_tss=TSS:446495_r;tss_type=Primary,Internal	44
NC_004668.1	5UTR	+	1002869	1002913	ID=NC_004668.1_utr5_444;Name=5'UTR_00444;length=44;associated_cds=NP_814774.1;associated_gene=EF1041;associated_tss=TSS:1002869_f;tss_type=Primary	44
NC_004668.1	5UTR	-	1687112	1687156	ID=NC_004668.1_utr5_767;Name=5'UTR_00767;length=44;associated_cds=NP_815443.1;associated_gene=EF1739;associated_tss=TSS:1687156_r;tss_type=Primary	44
NC_004668.1	5UTR	-	2281790	2281834	ID=NC_004668.1_utr5_974;Name=5'UTR_00974;length=44;associated_cds=NP_816011.1;associated_gene=EF2357;associated_tss=TSS:2281834_r;tss_type=Primary	44
NC_004668.1	5UTR	+	2745436	2745480	ID=NC_004668.1_utr5_1192;Name=5'UTR_01192;length=44;associated_cds=NP_816485.1;associated_gene=EF2863;associated_tss=TSS:2745436_f;tss_type=Primary	44
NC_004668.1	5UTR	-	2747521	2747565	ID=NC_004668.1_utr5_1193;Name=5'UTR_01193;length=44;associated_cds=NP_816486.1;associated_gene=EF2864;associated_tss=TSS:2747565_r;tss_type=Primary	44
NC_004668.1	5UTR	-	2961138	2961182	ID=NC_004668.1_utr5_1300;Name=5'UTR_01300;length=44;associated_cds=NP_816696.1;associated_gene=EF3085;associated_tss=TSS:2961182_r;tss_type=Primary	44
NC_004668.1	5UTR	-	189446	189491	ID=NC_004668.1_utr5_89;Name=5'UTR_00089;length=45;associated_cds=NP_813994.1;associated_gene=EF0195;associated_tss=TSS:189491_r;tss_type=Primary	45
NC_004668.1	5UTR	+	241307	241352	ID=NC_004668.1_utr5_111;Name=5'UTR_00111;length=45;associated_cds=NP_814058.1;associated_gene=EF0264;associated_tss=TSS:241307_f;tss_type=Primary,Internal	45
NC_004668.1	5UTR	+	829891	829936	ID=NC_004668.1_utr5_353;Name=5'UTR_00353;length=45;associated_cds=NP_814611.1;associated_gene=EF0871;associated_tss=TSS:829891_f;tss_type=Primary	45
NC_004668.1	5UTR	+	1139338	1139383	ID=NC_004668.1_utr5_512;Name=5'UTR_00512;length=45;associated_cds=NP_814899.1;associated_gene=EF1169;associated_tss=TSS:1139338_f;tss_type=Primary	45
NC_004668.1	5UTR	-	1178931	1178976	ID=NC_004668.1_utr5_534;Name=5'UTR_00534;length=45;associated_cds=NP_814939.1;associated_gene=EF1212;associated_tss=TSS:1178976_r;tss_type=Primary	45
NC_004668.1	5UTR	-	2535579	2535624	ID=NC_004668.1_utr5_1077;Name=5'UTR_01077;length=45;associated_cds=NP_816261.1;associated_gene=EF2622;associated_tss=TSS:2535624_r;tss_type=Secondary	45
NC_004668.1	5UTR	-	2621407	2621452	ID=NC_004668.1_utr5_1137;Name=5'UTR_01137;length=45;associated_cds=NP_816342.1;associated_gene=EF2708;associated_tss=TSS:2621452_r;tss_type=Primary	45
NC_004668.1	5UTR	+	2733051	2733096	ID=NC_004668.1_utr5_1184;Name=5'UTR_01184;length=45;associated_cds=NP_816472.1;associated_gene=EF2850;associated_tss=TSS:2733051_f;tss_type=Primary,Antisense	45
NC_004668.1	5UTR	-	2815206	2815251	ID=NC_004668.1_utr5_1230;Name=5'UTR_01230;length=45;associated_cds=NP_816552.1;associated_gene=EF2934;associated_tss=TSS:2815251_r;tss_type=Primary	45
NC_004668.1	5UTR	+	2942114	2942159	ID=NC_004668.1_utr5_1296;Name=5'UTR_01296;length=45;associated_cds=NP_816684.1;associated_gene=EF3072;associated_tss=TSS:2942114_f;tss_type=Primary,Antisense	45
NC_004668.1	5UTR	-	2977229	2977274	ID=NC_004668.1_utr5_1312;Name=5'UTR_01312;length=45;associated_cds=NP_816711.1;associated_gene=EF3101;associated_tss=TSS:2977274_r;tss_type=Primary,Internal	45
NC_004668.1	5UTR	-	2991883	2991928	ID=NC_004668.1_utr5_1318;Name=5'UTR_01318;length=45;associated_cds=NP_816725.1;associated_gene=EF3115;associated_tss=TSS:2991928_r;tss_type=Primary	45
NC_004668.1	5UTR	-	479368	479414	ID=NC_004668.1_utr5_195;Name=5'UTR_00195;length=46;associated_cds=NP_814296.1;associated_gene=EF0517;associated_tss=TSS:479414_r;tss_type=Primary	46
NC_004668.1	5UTR	+	639326	639372	ID=NC_004668.1_utr5_260;Name=5'UTR_00260;length=46;associated_cds=NP_814434.1;associated_gene=EF0684;associated_tss=TSS:639326_f;tss_type=Primary,Internal	46
NC_004668.1	5UTR	+	713549	713595	ID=NC_004668.1_utr5_296;Name=5'UTR_00296;length=46;associated_cds=NP_814505.1;associated_gene=EF0758;associated_tss=TSS:713549_f;tss_type=Primary	46
NC_004668.1	5UTR	+	769664	769710	ID=NC_004668.1_utr5_323;Name=5'UTR_00323;length=46;associated_cds=NP_814552.1;associated_gene=EF0809;associated_tss=TSS:769664_f;tss_type=Primary,Internal	46
NC_004668.1	5UTR	+	997616	997662	ID=NC_004668.1_utr5_440;Name=5'UTR_00440;length=46;associated_cds=NP_814769.1;associated_gene=EF1036;associated_tss=TSS:997616_f;tss_type=Primary	46
NC_004668.1	5UTR	+	1183853	1183899	ID=NC_004668.1_utr5_538;Name=5'UTR_00538;length=46;associated_cds=NP_814944.1;associated_gene=EF1217;associated_tss=TSS:1183853_f;tss_type=Primary	46
NC_004668.1	5UTR	-	1677424	1677470	ID=NC_004668.1_utr5_762;Name=5'UTR_00762;length=46;associated_cds=NP_815432.1;associated_gene=EF1727;associated_tss=TSS:1677470_r;tss_type=Primary,Antisense	46
NC_004668.1	5UTR	-	1858864	1858910	ID=NC_004668.1_utr5_833;Name=5'UTR_00833;length=46;associated_cds=NP_815599.1;associated_gene=EF1917;associated_tss=TSS:1858910_r;tss_type=Primary	46
NC_004668.1	5UTR	-	2523419	2523465	ID=NC_004668.1_utr5_1069;Name=5'UTR_01069;length=46;associated_cds=NP_816244.1;associated_gene=EF2605;associated_tss=TSS:2523465_r;tss_type=Primary	46
NC_004668.1	5UTR	-	2615979	2616025	ID=NC_004668.1_utr5_1132;Name=5'UTR_01132;length=46;associated_cds=NP_816336.1;associated_gene=EF2702;associated_tss=TSS:2616025_r;tss_type=Primary	46
NC_004668.1	5UTR	+	332439	332486	ID=NC_004668.1_utr5_144;Name=5'UTR_00144;length=47;associated_cds=NP_814156.1;associated_gene=EF0365;associated_tss=TSS:332439_f;tss_type=Primary	47
NC_004668.1	5UTR	-	423026	423073	ID=NC_004668.1_utr5_176;Name=5'UTR_00176;length=47;associated_cds=NP_814236.1;associated_gene=EF0452;associated_tss=TSS:423073_r;tss_type=Primary	47
NC_004668.1	5UTR	+	430948	430995	ID=NC_004668.1_utr5_180;Name=5'UTR_00180;length=47;associated_cds=NP_814247.1;associated_gene=EF0463;associated_tss=TSS:430948_f;tss_type=Primary	47
NC_004668.1	5UTR	+	644566	644613	ID=NC_004668.1_utr5_261;Name=5'UTR_00261;length=47;associated_cds=NP_814440.1;associated_gene=EF0690;associated_tss=TSS:644566_f;tss_type=Primary	47
NC_004668.1	5UTR	+	744819	744866	ID=NC_004668.1_utr5_311;Name=5'UTR_00311;length=47;associated_cds=NP_814530.1;associated_gene=EF0785;associated_tss=TSS:744819_f;tss_type=Primary	47
NC_004668.1	5UTR	-	1312944	1312991	ID=NC_004668.1_utr5_593;Name=5'UTR_00593;length=47;associated_cds=NP_815062.1;associated_gene=EF1341;associated_tss=TSS:1312991_r;tss_type=Primary,Antisense	47
NC_004668.1	5UTR	+	1317375	1317422	ID=NC_004668.1_utr5_596;Name=5'UTR_00596;length=47;associated_cds=NP_815068.1;associated_gene=EF1347;associated_tss=TSS:1317375_f;tss_type=Primary,Internal	47
NC_004668.1	5UTR	-	1676473	1676520	ID=NC_004668.1_utr5_760;Name=5'UTR_00760;length=47;associated_cds=NP_815430.1;associated_gene=EF1725;associated_tss=TSS:1676520_r;tss_type=Primary	47
NC_004668.1	5UTR	-	1899254	1899301	ID=NC_004668.1_utr5_856;Name=5'UTR_00856;length=47;associated_cds=NP_815637.1;associated_gene=EF1961;associated_tss=TSS:1899301_r;tss_type=Primary	47
NC_004668.1	5UTR	-	2774878	2774925	ID=NC_004668.1_utr5_1205;Name=5'UTR_01205;length=47;associated_cds=NP_816513.1;associated_gene=EF2894;associated_tss=TSS:2774925_r;tss_type=Primary	47
NC_004668.1	5UTR	-	925273	925321	ID=NC_004668.1_utr5_407;Name=5'UTR_00407;length=48;associated_cds=NP_814698.1;associated_gene=EF0961;associated_tss=TSS:925321_r;tss_type=Primary,Antisense	48
NC_004668.1	5UTR	-	1065315	1065363	ID=NC_004668.1_utr5_467;Name=5'UTR_00467;length=48;associated_cds=NP_814825.1;associated_gene=EF1095;associated_tss=TSS:1065363_r;tss_type=Primary	48
NC_004668.1	5UTR	+	1121393	1121441	ID=NC_004668.1_utr5_505;Name=5'UTR_00505;length=48;associated_cds=NP_814881.1;associated_gene=EF1151;associated_tss=TSS:1121393_f;tss_type=Primary	48
NC_004668.1	5UTR	+	1648638	1648686	ID=NC_004668.1_utr5_753;Name=5'UTR_00753;length=48;associated_cds=NP_815409.1;associated_gene=EF1703;associated_tss=TSS:1648638_f;tss_type=Primary	48
NC_004668.1	5UTR	-	1700813	1700861	ID=NC_004668.1_utr5_778;Name=5'UTR_00778;length=48;associated_cds=NP_815456.1;associated_gene=EF1753;associated_tss=TSS:1700861_r;tss_type=Primary	48
NC_004668.1	5UTR	+	2100931	2100979	ID=NC_004668.1_utr5_927;Name=5'UTR_00927;length=48;associated_cds=NP_815846.1;associated_gene=EF2184;associated_tss=TSS:2100931_f;tss_type=Primary	48
NC_004668.1	5UTR	-	2347304	2347352	ID=NC_004668.1_utr5_1002;Name=5'UTR_01002;length=48;associated_cds=NP_816076.1;associated_gene=EF2428;associated_tss=TSS:2347352_r;tss_type=Primary	48
NC_004668.1	5UTR	-	2621075	2621123	ID=NC_004668.1_utr5_1136;Name=5'UTR_01136;length=48;associated_cds=NP_816341.1;associated_gene=EF2707;associated_tss=TSS:2621123_r;tss_type=Primary	48
NC_004668.1	5UTR	-	2737060	2737108	ID=NC_004668.1_utr5_1186;Name=5'UTR_01186;length=48;associated_cds=NP_816478.1;associated_gene=EF2856;associated_tss=TSS:2737108_r;tss_type=Primary	48
NC_004668.1	5UTR	-	3182526	3182574	ID=NC_004668.1_utr5_1407;Name=5'UTR_01407;length=48;associated_cds=NP_816895.1;associated_gene=EF3300;associated_tss=TSS:3182574_r;tss_type=Primary	48
NC_004668.1	5UTR	+	65448	65497	ID=NC_004668.1_utr5_30;Name=5'UTR_00030;length=49;associated_cds=NP_813871.1;associated_gene=EF0063;associated_tss=TSS:65448_f;tss_type=Primary	49
NC_004668.1	5UTR	+	893169	893218	ID=NC_004668.1_utr5_386;Name=5'UTR_00386;length=49;associated_cds=NP_814668.1;associated_gene=EF0930;associated_tss=TSS:893169_f;tss_type=Primary	49
NC_004668.1	5UTR	+	932451	932500	ID=NC_004668.1_utr5_413;Name=5'UTR_00413;length=49;associated_cds=NP_814708.1;associated_gene=EF0971;associated_tss=TSS:932451_f;tss_type=Primary	49
NC_004668.1	5UTR	+	1053638	1053687	ID=NC_004668.1_utr5_463;Name=5'UTR_00463;length=49;associated_cds=NP_814817.1;associated_gene=EF1086;associated_tss=TSS:1053638_f;tss_type=Primary	49
NC_004668.1	5UTR	+	1126779	1126828	ID=NC_004668.1_utr5_508;Name=5'UTR_00508;length=49;associated_cds=NP_814886.1;associated_gene=EF1156;associated_tss=TSS:1126779_f;tss_type=Primary	49
NC_004668.1	5UTR	+	1272778	1272827	ID=NC_004668.1_utr5_573;Name=5'UTR_00573;length=49;associated_cds=NP_815028.1;associated_gene=EF1306;associated_tss=TSS:1272778_f;tss_type=Primary	49
NC_004668.1	5UTR	+	1502194	1502243	ID=NC_004668.1_utr5_680;Name=5'UTR_00680;length=49;associated_cds=NP_815265.1;associated_gene=EF1548;associated_tss=TSS:1502194_f;tss_type=Primary	49
NC_004668.1	5UTR	+	1714812	1714861	ID=NC_004668.1_utr5_785;Name=5'UTR_00785;length=49;associated_cds=NP_815469.1;associated_gene=EF1768;associated_tss=TSS:1714812_f;tss_type=Primary	49
NC_004668.1	5UTR	-	1856280	1856329	ID=NC_004668.1_utr5_830;Name=5'UTR_00830;length=49;associated_cds=NP_815594.1;associated_gene=EF1912;associated_tss=TSS:1856329_r;tss_type=Primary,Internal	49
NC_004668.1	5UTR	-	2941063	2941112	ID=NC_004668.1_utr5_1294;Name=5'UTR_01294;length=49;associated_cds=NP_816681.1;associated_gene=EF3069;associated_tss=TSS:2941112_r;tss_type=Primary	49
NC_004668.1	5UTR	+	3123441	3123490	ID=NC_004668.1_utr5_1384;Name=5'UTR_01384;length=49;associated_cds=NP_816846.1;associated_gene=EF3249;associated_tss=TSS:3123441_f;tss_type=Primary	49
NC_004668.1	5UTR	-	3217567	3217616	ID=NC_004668.1_utr5_1418;Name=5'UTR_01418;length=49;associated_cds=NP_816928.1;associated_gene=EF3333;associated_tss=TSS:3217616_r;tss_type=Primary	49
NC_004669.1	5UTR	-	19628	19677	ID=NC_004669.1_utr5_1423;Name=5'UTR_01423;length=49;associated_cds=NP_816953.1;associated_gene=EFA0028;associated_tss=TSS:19677_r;tss_type=Primary,Antisense	49
NC_004668.1	5UTR	+	52568	52618	ID=NC_004668.1_utr5_24;Name=5'UTR_00024;length=50;associated_cds=NP_813861.1;associated_gene=EF0051;associated_tss=TSS:52568_f;tss_type=Primary	50
NC_004668.1	5UTR	+	266032	266082	ID=NC_004668.1_utr5_119;Name=5'UTR_00119;length=50;associated_cds=NP_814072.1;associated_gene=EF0280;associated_tss=TSS:266032_f;tss_type=Primary	50
NC_004668.1	5UTR	-	328166	328216	ID=NC_004668.1_utr5_138;Name=5'UTR_00138;length=50;associated_cds=NP_814150.1;associated_gene=EF0358;associated_tss=TSS:328216_r;tss_type=Primary	50
NC_004668.1	5UTR	+	442191	442241	ID=NC_004668.1_utr5_188;Name=5'UTR_00188;length=50;associated_cds=NP_814258.1;associated_gene=EF0475;associated_tss=TSS:442191_f;tss_type=Primary	50
NC_004668.1	5UTR	+	888511	888561	ID=NC_004668.1_utr5_381;Name=5'UTR_00381;length=50;associated_cds=NP_814663.1;associated_gene=EF0925;associated_tss=TSS:888511_f;tss_type=Primary	50
NC_004668.1	5UTR	-	2066372	2066422	ID=NC_004668.1_utr5_914;Name=5'UTR_00914;length=50;associated_cds=NP_815820.1;associated_gene=EF2158;associated_tss=TSS:2066422_r;tss_type=Primary	50
NC_004668.1	5UTR	-	2835433	2835483	ID=NC_004668.1_utr5_1244;Name=5'UTR_01244;length=50;associated_cds=NP_816580.1;associated_gene=EF2962;associated_tss=TSS:2835483_r;tss_type=Primary	50
NC_004668.1	5UTR	+	2926610	2926660	ID=NC_004668.1_utr5_1281;Name=5'UTR_01281;length=50;associated_cds=NP_816664.1;associated_gene=EF3052;associated_tss=TSS:2926610_f;tss_type=Primary	50
NC_004668.1	5UTR	+	1192605	1192656	ID=NC_004668.1_utr5_542;Name=5'UTR_00542;length=51;associated_cds=NP_814952.1;associated_gene=EF1225;associated_tss=TSS:1192605_f;tss_type=Primary	51
NC_004668.1	5UTR	+	1216345	1216396	ID=NC_004668.1_utr5_549;Name=5'UTR_00549;length=51;associated_cds=NP_814972.1;associated_gene=EF1246;associated_tss=TSS:1216345_f;tss_type=Primary	51
NC_004668.1	5UTR	-	1716236	1716287	ID=NC_004668.1_utr5_786;Name=5'UTR_00786;length=51;associated_cds=NP_815470.1;associated_gene=EF1769;associated_tss=TSS:1716287_r;tss_type=Primary	51
NC_004668.1	5UTR	-	3045517	3045568	ID=NC_004668.1_utr5_1345;Name=5'UTR_01345;length=51;associated_cds=NP_816775.1;associated_gene=EF3171;associated_tss=TSS:3045568_r;tss_type=Primary	51
NC_004669.1	5UTR	-	12233	12284	ID=NC_004669.1_utr5_1422;Name=5'UTR_01422;length=51;associated_cds=NP_816944.1;associated_gene=EFA0015;associated_tss=TSS:12284_r;tss_type=Primary	51
NC_004668.1	5UTR	+	212963	213015	ID=NC_004668.1_utr5_97;Name=5'UTR_00097;length=52;associated_cds=NP_814032.1;associated_gene=EF0235;associated_tss=TSS:212963_f;tss_type=Primary	52
NC_004668.1	5UTR	+	423195	423247	ID=NC_004668.1_utr5_177;Name=5'UTR_00177;length=52;associated_cds=NP_814237.1;associated_gene=EF0453;associated_tss=TSS:423195_f;tss_type=Primary	52
NC_004668.1	5UTR	+	606627	606679	ID=NC_004668.1_utr5_242;Name=5'UTR_00242;length=52;associated_cds=NP_814407.1;associated_gene=EF0655;associated_tss=TSS:606627_f;tss_type=Primary	52
NC_004668.1	5UTR	+	614647	614699	ID=NC_004668.1_utr5_246;Name=5'UTR_00246;length=52;associated_cds=NP_814414.1;associated_gene=EF0662;associated_tss=TSS:614647_f;tss_type=Primary,Antisense	52
NC_004668.1	5UTR	-	1333262	1333314	ID=NC_004668.1_utr5_601;Name=5'UTR_00601;length=52;associated_cds=NP_815078.1;associated_gene=EF1357;associated_tss=TSS:1333314_r;tss_type=Primary	52
NC_004668.1	5UTR	-	2089981	2090033	ID=NC_004668.1_utr5_924;Name=5'UTR_00924;length=52;associated_cds=NP_815839.1;associated_gene=EF2177;associated_tss=TSS:2090033_r;tss_type=Primary	52
NC_004668.1	5UTR	-	2109663	2109715	ID=NC_004668.1_utr5_930;Name=5'UTR_00930;length=52;associated_cds=NP_815856.1;associated_gene=EF2194;associated_tss=TSS:2109715_r;tss_type=Primary	52
NC_004668.1	5UTR	-	2117070	2117122	ID=NC_004668.1_utr5_937;Name=5'UTR_00937;length=52;associated_cds=NP_815865.1;associated_gene=EF2203;associated_tss=TSS:2117122_r;tss_type=Primary	52
NC_004668.1	5UTR	-	2206573	2206625	ID=NC_004668.1_utr5_962;Name=5'UTR_00962;length=52;associated_cds=NP_815940.1;associated_gene=EF2283;associated_tss=TSS:2206625_r;tss_type=Primary	52
NC_004668.1	5UTR	-	2336935	2336987	ID=NC_004668.1_utr5_998;Name=5'UTR_00998;length=52;associated_cds=NP_816066.1;associated_gene=EF2417;associated_tss=TSS:2336987_r;tss_type=Primary,Antisense	52
NC_004668.1	5UTR	+	2444065	2444117	ID=NC_004668.1_utr5_1047;Name=5'UTR_01047;length=52;associated_cds=NP_816161.1;associated_gene=EF2518;associated_tss=TSS:2444065_f;tss_type=Primary	52
NC_004668.1	5UTR	+	2612039	2612091	ID=NC_004668.1_utr5_1128;Name=5'UTR_01128;length=52;associated_cds=NP_816331.1;associated_gene=EF2697;associated_tss=TSS:2612039_f;tss_type=Secondary	52
NC_004668.1	5UTR	-	2654070	2654122	ID=NC_004668.1_utr5_1155;Name=5'UTR_01155;length=52;associated_cds=NP_816374.1;associated_gene=EF2744;associated_tss=TSS:2654122_r;tss_type=Primary	52
NC_004668.1	5UTR	-	2786592	2786644	ID=NC_004668.1_utr5_1212;Name=5'UTR_01212;length=52;associated_cds=NP_816525.1;associated_gene=EF2907;associated_tss=TSS:2786644_r;tss_type=Primary	52
NC_004668.1	5UTR	+	2915754	2915806	ID=NC_004668.1_utr5_1276;Name=5'UTR_01276;length=52;associated_cds=NP_816651.1;associated_gene=EF3039;associated_tss=TSS:2915754_f;tss_type=Primary	52
NC_004668.1	5UTR	+	2992105	2992157	ID=NC_004668.1_utr5_1320;Name=5'UTR_01320;length=52;associated_cds=NP_816726.1;associated_gene=EF3116;associated_tss=TSS:2992105_f;tss_type=Primary	52
NC_004668.1	5UTR	-	3057706	3057758	ID=NC_004668.1_utr5_1355;Name=5'UTR_01355;length=52;associated_cds=NP_816788.1;associated_gene=EF3184;associated_tss=TSS:3057758_r;tss_type=Primary,Internal	52
NC_004668.1	5UTR	-	3201058	3201110	ID=NC_004668.1_utr5_1413;Name=5'UTR_01413;length=52;associated_cds=NP_816909.1;associated_gene=EF3314;associated_tss=TSS:3201110_r;tss_type=Primary	52
NC_004668.1	5UTR	+	377237	377290	ID=NC_004668.1_utr5_163;Name=5'UTR_00163;length=53;associated_cds=NP_814195.1;associated_gene=EF0406;associated_tss=TSS:377237_f;tss_type=Primary	53
NC_004668.1	5UTR	+	394654	394707	ID=NC_004668.1_utr5_169;Name=5'UTR_00169;length=53;associated_cds=NP_814209.1;associated_gene=EF0423;associated_tss=TSS:394654_f;tss_type=Primary	53
NC_004668.1	5UTR	+	599429	599482	ID=NC_004668.1_utr5_235;Name=5'UTR_00235;length=53;associated_cds=NP_814399.1;associated_gene=EF0645;associated_tss=TSS:599429_f;tss_type=Primary,Antisense	53
NC_004668.1	5UTR	-	1286779	1286832	ID=NC_004668.1_utr5_581;Name=5'UTR_00581;length=53;associated_cds=NP_815041.1;associated_gene=EF1319;associated_tss=TSS:1286832_r;tss_type=Primary	53
NC_004668.1	5UTR	-	1570915	1570968	ID=NC_004668.1_utr5_715;Name=5'UTR_00715;length=53;associated_cds=NP_815326.1;associated_gene=EF1613;associated_tss=TSS:1570968_r;tss_type=Primary	53
NC_004668.1	5UTR	-	1602489	1602542	ID=NC_004668.1_utr5_724;Name=5'UTR_00724;length=53;associated_cds=NP_815357.1;associated_gene=EF1649;associated_tss=TSS:1602542_r;tss_type=Primary	53
NC_004668.1	5UTR	-	3055657	3055710	ID=NC_004668.1_utr5_1354;Name=5'UTR_01354;length=53;associated_cds=NP_816786.1;associated_gene=EF3182;associated_tss=TSS:3055710_r;tss_type=Primary	53
NC_004668.1	5UTR	-	3134839	3134892	ID=NC_004668.1_utr5_1387;Name=5'UTR_01387;length=53;associated_cds=NP_816853.1;associated_gene=EF3256;associated_tss=TSS:3134892_r;tss_type=Primary	53
NC_004668.1	5UTR	+	55700	55754	ID=NC_004668.1_utr5_26;Name=5'UTR_00026;length=54;associated_cds=NP_813865.1;associated_gene=EF0055;associated_tss=TSS:55700_f;tss_type=Primary	54
NC_004668.1	5UTR	-	155603	155657	ID=NC_004668.1_utr5_72;Name=5'UTR_00072;length=54;associated_cds=NP_813959.1;associated_gene=EF0157;associated_tss=TSS:155657_r;tss_type=Primary	54
NC_004668.1	5UTR	+	484566	484620	ID=NC_004668.1_utr5_198;Name=5'UTR_00198;length=54;associated_cds=NP_814302.1;associated_gene=EF0525;associated_tss=TSS:484566_f;tss_type=Primary	54
NC_004668.1	5UTR	+	1271363	1271417	ID=NC_004668.1_utr5_572;Name=5'UTR_00572;length=54;associated_cds=NP_815027.1;associated_gene=EF1305;associated_tss=TSS:1271363_f;tss_type=Primary	54
NC_004668.1	5UTR	+	1859002	1859056	ID=NC_004668.1_utr5_834;Name=5'UTR_00834;length=54;associated_cds=NP_815600.1;associated_gene=EF1918;associated_tss=TSS:1859002_f;tss_type=Primary	54
NC_004668.1	5UTR	+	2361667	2361721	ID=NC_004668.1_utr5_1013;Name=5'UTR_01013;length=54;associated_cds=NP_816091.1;associated_gene=EF2443;associated_tss=TSS:2361667_f;tss_type=Primary	54
NC_004668.1	5UTR	+	2502606	2502660	ID=NC_004668.1_utr5_1061;Name=5'UTR_01061;length=54;associated_cds=NP_816226.1;associated_gene=EF2585;associated_tss=TSS:2502606_f;tss_type=Primary	54
NC_004668.1	5UTR	-	2909299	2909353	ID=NC_004668.1_utr5_1273;Name=5'UTR_01273;length=54;associated_cds=NP_816641.1;associated_gene=EF3028;associated_tss=TSS:2909353_r;tss_type=Primary	54
NC_004668.1	5UTR	+	2926606	2926660	ID=NC_004668.1_utr5_1280;Name=5'UTR_01280;length=54;associated_cds=NP_816664.1;associated_gene=EF3052;associated_tss=TSS:2926606_f;tss_type=Secondary	54
NC_004668.1	5UTR	-	2986369	2986423	ID=NC_004668.1_utr5_1316;Name=5'UTR_01316;length=54;associated_cds=NP_816721.1;associated_gene=EF3111;associated_tss=TSS:2986423_r;tss_type=Primary	54
NC_004668.1	5UTR	-	76463	76518	ID=NC_004668.1_utr5_37;Name=5'UTR_00037;length=55;associated_cds=NP_813880.1;associated_gene=EF0074;associated_tss=TSS:76518_r;tss_type=Primary	55
NC_004668.1	5UTR	+	669142	669197	ID=NC_004668.1_utr5_276;Name=5'UTR_00276;length=55;associated_cds=NP_814465.1;associated_gene=EF0715;associated_tss=TSS:669142_f;tss_type=Primary	55
NC_004668.1	5UTR	-	1910408	1910463	ID=NC_004668.1_utr5_860;Name=5'UTR_00860;length=55;associated_cds=NP_815648.1;associated_gene=EF1972;associated_tss=TSS:1910463_r;tss_type=Primary	55
NC_004668.1	5UTR	-	2381771	2381826	ID=NC_004668.1_utr5_1023;Name=5'UTR_01023;length=55;associated_cds=NP_816108.1;associated_gene=EF2460;associated_tss=TSS:2381826_r;tss_type=Primary	55
NC_004668.1	5UTR	+	2924163	2924218	ID=NC_004668.1_utr5_1278;Name=5'UTR_01278;length=55;associated_cds=NP_816661.1;associated_gene=EF3049;associated_tss=TSS:2924163_f;tss_type=Primary	55
NC_004668.1	5UTR	-	3035036	3035091	ID=NC_004668.1_utr5_1341;Name=5'UTR_01341;length=55;associated_cds=NP_816767.1;associated_gene=EF3163;associated_tss=TSS:3035091_r;tss_type=Primary	55
NC_004668.1	5UTR	+	626110	626166	ID=NC_004668.1_utr5_255;Name=5'UTR_00255;length=56;associated_cds=NP_814425.1;associated_gene=EF0674;associated_tss=TSS:626110_f;tss_type=Primary	56
NC_004668.1	5UTR	+	891583	891639	ID=NC_004668.1_utr5_385;Name=5'UTR_00385;length=56;associated_cds=NP_814667.1;associated_gene=EF0929;associated_tss=TSS:891583_f;tss_type=Primary,Internal	56
NC_004668.1	5UTR	+	1013695	1013751	ID=NC_004668.1_utr5_450;Name=5'UTR_00450;length=56;associated_cds=NP_814782.1;associated_gene=EF1049;associated_tss=TSS:1013695_f;tss_type=Primary	56
NC_004668.1	5UTR	+	1067980	1068036	ID=NC_004668.1_utr5_472;Name=5'UTR_00472;length=56;associated_cds=NP_814829.1;associated_gene=EF1099;associated_tss=TSS:1067980_f;tss_type=Primary	56
NC_004668.1	5UTR	+	1138284	1138340	ID=NC_004668.1_utr5_511;Name=5'UTR_00511;length=56;associated_cds=NP_814897.1;associated_gene=EF1167;associated_tss=TSS:1138284_f;tss_type=Primary	56
NC_004668.1	5UTR	+	31373	31430	ID=NC_004668.1_utr5_14;Name=5'UTR_00014;length=57;associated_cds=NP_813840.1;associated_gene=EF0030;associated_tss=TSS:31373_f;tss_type=Primary	57
NC_004668.1	5UTR	+	241934	241991	ID=NC_004668.1_utr5_112;Name=5'UTR_00112;length=57;associated_cds=NP_814059.1;associated_gene=EF0265;associated_tss=TSS:241934_f;tss_type=Primary	57
NC_004668.1	5UTR	+	529765	529822	ID=NC_004668.1_utr5_212;Name=5'UTR_00212;length=57;associated_cds=NP_814337.1;associated_gene=EF0571;associated_tss=TSS:529765_f;tss_type=Primary,Internal	57
NC_004668.1	5UTR	+	741359	741416	ID=NC_004668.1_utr5_309;Name=5'UTR_00309;length=57;associated_cds=NP_814528.1;associated_gene=EF0783;associated_tss=TSS:741359_f;tss_type=Primary	57
NC_004668.1	5UTR	-	822991	823048	ID=NC_004668.1_utr5_348;Name=5'UTR_00348;length=57;associated_cds=NP_814604.1;associated_gene=EF0862;associated_tss=TSS:823048_r;tss_type=Primary,Internal	57
NC_004668.1	5UTR	+	915584	915641	ID=NC_004668.1_utr5_402;Name=5'UTR_00402;length=57;associated_cds=NP_814690.1;associated_gene=EF0953;associated_tss=TSS:915584_f;tss_type=Primary	57
NC_004668.1	5UTR	-	1556995	1557052	ID=NC_004668.1_utr5_708;Name=5'UTR_00708;length=57;associated_cds=NP_815316.1;associated_gene=EF1602;associated_tss=TSS:1557052_r;tss_type=Primary	57
NC_004668.1	5UTR	+	2337010	2337067	ID=NC_004668.1_utr5_999;Name=5'UTR_00999;length=57;associated_cds=NP_816067.1;associated_gene=EF2419;associated_tss=TSS:2337010_f;tss_type=Primary,Antisense	57
NC_004668.1	5UTR	+	2777371	2777428	ID=NC_004668.1_utr5_1209;Name=5'UTR_01209;length=57;associated_cds=NP_816517.1;associated_gene=EF2899;associated_tss=TSS:2777371_f;tss_type=Primary	57
NC_004668.1	5UTR	-	1114318	1114376	ID=NC_004668.1_utr5_496;Name=5'UTR_00496;length=58;associated_cds=NP_814874.1;associated_gene=EF1144;associated_tss=TSS:1114376_r;tss_type=Primary	58
NC_004668.1	5UTR	+	1539234	1539292	ID=NC_004668.1_utr5_698;Name=5'UTR_00698;length=58;associated_cds=NP_815302.1;associated_gene=EF1586;associated_tss=TSS:1539234_f;tss_type=Primary	58
NC_004668.1	5UTR	-	2962094	2962152	ID=NC_004668.1_utr5_1302;Name=5'UTR_01302;length=58;associated_cds=NP_816698.1;associated_gene=EF3087;associated_tss=TSS:2962152_r;tss_type=Primary	58
NC_004668.1	5UTR	-	3134839	3134897	ID=NC_004668.1_utr5_1388;Name=5'UTR_01388;length=58;associated_cds=NP_816853.1;associated_gene=EF3256;associated_tss=TSS:3134897_r;tss_type=Secondary	58
NC_004668.1	5UTR	+	59543	59602	ID=NC_004668.1_utr5_28;Name=5'UTR_00028;length=59;associated_cds=NP_813869.1;associated_gene=EF0059;associated_tss=TSS:59543_f;tss_type=Primary	59
NC_004668.1	5UTR	+	802287	802346	ID=NC_004668.1_utr5_336;Name=5'UTR_00336;length=59;associated_cds=NP_814585.1;associated_gene=EF0843;associated_tss=TSS:802287_f;tss_type=Primary	59
NC_004668.1	5UTR	+	1886236	1886295	ID=NC_004668.1_utr5_850;Name=5'UTR_00850;length=59;associated_cds=NP_815626.1;associated_gene=EF1947;associated_tss=TSS:1886236_f;tss_type=Primary,Internal	59
NC_004668.1	5UTR	-	2367666	2367725	ID=NC_004668.1_utr5_1017;Name=5'UTR_01017;length=59;associated_cds=NP_816096.1;associated_gene=EF2448;associated_tss=TSS:2367725_r;tss_type=Primary	59
NC_004668.1	5UTR	-	2385954	2386013	ID=NC_004668.1_utr5_1027;Name=5'UTR_01027;length=59;associated_cds=NP_816113.1;associated_gene=EF2465;associated_tss=TSS:2386013_r;tss_type=Primary,Internal	59
NC_004668.1	5UTR	-	2804869	2804928	ID=NC_004668.1_utr5_1226;Name=5'UTR_01226;length=59;associated_cds=NP_816545.1;associated_gene=EF2927;associated_tss=TSS:2804928_r;tss_type=Primary,Internal	59
NC_004668.1	5UTR	+	114484	114544	ID=NC_004668.1_utr5_52;Name=5'UTR_00052;length=60;associated_cds=NP_813914.1;associated_gene=EF0111;associated_tss=TSS:114484_f;tss_type=Primary	60
NC_004668.1	5UTR	+	270401	270461	ID=NC_004668.1_utr5_122;Name=5'UTR_00122;length=60;associated_cds=NP_814077.1;associated_gene=EF0285;associated_tss=TSS:270401_f;tss_type=Primary	60
NC_004668.1	5UTR	-	500977	501037	ID=NC_004668.1_utr5_204;Name=5'UTR_00204;length=60;associated_cds=NP_814314.1;associated_gene=EF0543;associated_tss=TSS:501037_r;tss_type=Primary	60
NC_004668.1	5UTR	+	728578	728638	ID=NC_004668.1_utr5_301;Name=5'UTR_00301;length=60;associated_cds=NP_814516.1;associated_gene=EF0769;associated_tss=TSS:728578_f;tss_type=Primary	60
NC_004668.1	5UTR	+	1377993	1378053	ID=NC_004668.1_utr5_623;Name=5'UTR_00623;length=60;associated_cds=NP_815121.1;associated_gene=EF1400;associated_tss=TSS:1377993_f;tss_type=Primary	60
NC_004668.1	5UTR	+	1482510	1482570	ID=NC_004668.1_utr5_664;Name=5'UTR_00664;length=60;associated_cds=NP_815244.1;associated_gene=EF1525;associated_tss=TSS:1482510_f;tss_type=Primary	60
NC_004668.1	5UTR	-	1674698	1674758	ID=NC_004668.1_utr5_759;Name=5'UTR_00759;length=60;associated_cds=NP_815429.1;associated_gene=EF1724;associated_tss=TSS:1674758_r;tss_type=Primary	60
NC_004668.1	5UTR	-	2926434	2926494	ID=NC_004668.1_utr5_1279;Name=5'UTR_01279;length=60;associated_cds=NP_816663.1;associated_gene=EF3051;associated_tss=TSS:2926494_r;tss_type=Primary	60
NC_004668.1	5UTR	+	3073710	3073770	ID=NC_004668.1_utr5_1364;Name=5'UTR_01364;length=60;associated_cds=NP_816804.1;associated_gene=EF3202;associated_tss=TSS:3073710_f;tss_type=Primary	60
NC_004668.1	5UTR	-	232258	232319	ID=NC_004668.1_utr5_108;Name=5'UTR_00108;length=61;associated_cds=NP_814049.1;associated_gene=EF0255;associated_tss=TSS:232319_r;tss_type=Primary	61
NC_004668.1	5UTR	-	668849	668910	ID=NC_004668.1_utr5_275;Name=5'UTR_00275;length=61;associated_cds=NP_814464.1;associated_gene=EF0714;associated_tss=TSS:668910_r;tss_type=Primary	61
NC_004668.1	5UTR	-	1846267	1846328	ID=NC_004668.1_utr5_820;Name=5'UTR_00820;length=61;associated_cds=NP_815583.1;associated_gene=EF1901;associated_tss=TSS:1846328_r;tss_type=Primary	61
NC_004668.1	5UTR	-	1852459	1852520	ID=NC_004668.1_utr5_827;Name=5'UTR_00827;length=61;associated_cds=NP_815590.1;associated_gene=EF1908;associated_tss=TSS:1852520_r;tss_type=Primary	61
NC_004668.1	5UTR	-	2648728	2648789	ID=NC_004668.1_utr5_1152;Name=5'UTR_01152;length=61;associated_cds=NP_816369.1;associated_gene=EF2739;associated_tss=TSS:2648789_r;tss_type=Secondary	61
NC_004668.1	5UTR	+	365806	365868	ID=NC_004668.1_utr5_157;Name=5'UTR_00157;length=62;associated_cds=NP_814183.1;associated_gene=EF0394;associated_tss=TSS:365806_f;tss_type=Primary	62
NC_004668.1	5UTR	+	548345	548407	ID=NC_004668.1_utr5_216;Name=5'UTR_00216;length=62;associated_cds=NP_814350.1;associated_gene=EF0585;associated_tss=TSS:548345_f;tss_type=Primary	62
NC_004668.1	5UTR	-	1541252	1541314	ID=NC_004668.1_utr5_699;Name=5'UTR_00699;length=62;associated_cds=NP_815303.1;associated_gene=EF1587;associated_tss=TSS:1541314_r;tss_type=Primary	62
NC_004668.1	5UTR	-	1604675	1604737	ID=NC_004668.1_utr5_725;Name=5'UTR_00725;length=62;associated_cds=NP_815358.1;associated_gene=EF1650;associated_tss=TSS:1604737_r;tss_type=Primary	62
NC_004668.1	5UTR	+	3016292	3016354	ID=NC_004668.1_utr5_1331;Name=5'UTR_01331;length=62;associated_cds=NP_816751.1;associated_gene=EF3144;associated_tss=TSS:3016292_f;tss_type=Primary	62
NC_004668.1	5UTR	-	411170	411233	ID=NC_004668.1_utr5_172;Name=5'UTR_00172;length=63;associated_cds=NP_814225.1;associated_gene=EF0440;associated_tss=TSS:411233_r;tss_type=Primary	63
NC_004668.1	5UTR	+	758913	758976	ID=NC_004668.1_utr5_321;Name=5'UTR_00321;length=63;associated_cds=NP_814543.1;associated_gene=EF0799;associated_tss=TSS:758913_f;tss_type=Primary	63
NC_004668.1	5UTR	-	1897603	1897666	ID=NC_004668.1_utr5_855;Name=5'UTR_00855;length=63;associated_cds=NP_815636.1;associated_gene=EF1959;associated_tss=TSS:1897666_r;tss_type=Primary	63
NC_004668.1	5UTR	+	3135053	3135116	ID=NC_004668.1_utr5_1389;Name=5'UTR_01389;length=63;associated_cds=NP_816854.1;associated_gene=EF3257;associated_tss=TSS:3135053_f;tss_type=Primary	63
NC_004668.1	5UTR	+	719424	719488	ID=NC_004668.1_utr5_298;Name=5'UTR_00298;length=64;associated_cds=NP_814509.1;associated_gene=EF0762;associated_tss=TSS:719424_f;tss_type=Primary	64
NC_004668.1	5UTR	-	730830	730894	ID=NC_004668.1_utr5_303;Name=5'UTR_00303;length=64;associated_cds=NP_814518.1;associated_gene=EF0771;associated_tss=TSS:730894_r;tss_type=Primary	64
NC_004668.1	5UTR	+	819869	819933	ID=NC_004668.1_utr5_347;Name=5'UTR_00347;length=64;associated_cds=NP_814602.1;associated_gene=EF0860;associated_tss=TSS:819869_f;tss_type=Secondary	64
NC_004668.1	5UTR	+	1142000	1142064	ID=NC_004668.1_utr5_514;Name=5'UTR_00514;length=64;associated_cds=NP_814901.1;associated_gene=EF1171;associated_tss=TSS:1142000_f;tss_type=Primary	64
NC_004668.1	5UTR	-	1690814	1690878	ID=NC_004668.1_utr5_770;Name=5'UTR_00770;length=64;associated_cds=NP_815445.1;associated_gene=EF1741;associated_tss=TSS:1690878_r;tss_type=Primary	64
NC_004668.1	5UTR	-	2858617	2858681	ID=NC_004668.1_utr5_1253;Name=5'UTR_01253;length=64;associated_cds=NP_816601.1;associated_gene=EF2984;associated_tss=TSS:2858681_r;tss_type=Primary	64
NC_004668.1	5UTR	-	3215077	3215141	ID=NC_004668.1_utr5_1417;Name=5'UTR_01417;length=64;associated_cds=NP_816924.1;associated_gene=EF3329;associated_tss=TSS:3215141_r;tss_type=Primary	64
NC_004668.1	5UTR	+	184514	184579	ID=NC_004668.1_utr5_87;Name=5'UTR_00087;length=65;associated_cds=NP_813990.1;associated_gene=EF0191;associated_tss=TSS:184514_f;tss_type=Primary	65
NC_004668.1	5UTR	+	655100	655165	ID=NC_004668.1_utr5_267;Name=5'UTR_00267;length=65;associated_cds=NP_814452.1;associated_gene=EF0701;associated_tss=TSS:655100_f;tss_type=Primary	65
NC_004668.1	5UTR	+	696311	696376	ID=NC_004668.1_utr5_286;Name=5'UTR_00286;length=65;associated_cds=NP_814487.1;associated_gene=EF0739;associated_tss=TSS:696311_f;tss_type=Primary	65
NC_004668.1	5UTR	+	1482505	1482570	ID=NC_004668.1_utr5_663;Name=5'UTR_00663;length=65;associated_cds=NP_815244.1;associated_gene=EF1525;associated_tss=TSS:1482505_f;tss_type=Secondary	65
NC_004668.1	5UTR	-	1794206	1794271	ID=NC_004668.1_utr5_807;Name=5'UTR_00807;length=65;associated_cds=NP_815539.1;associated_gene=EF1847;associated_tss=TSS:1794271_r;tss_type=Primary	65
NC_004668.1	5UTR	-	1991899	1991964	ID=NC_004668.1_utr5_894;Name=5'UTR_00894;length=65;associated_cds=NP_815733.1;associated_gene=EF2070;associated_tss=TSS:1991964_r;tss_type=Primary	65
NC_004668.1	5UTR	-	2289920	2289985	ID=NC_004668.1_utr5_978;Name=5'UTR_00978;length=65;associated_cds=NP_816019.1;associated_gene=EF2367;associated_tss=TSS:2289985_r;tss_type=Primary	65
NC_004668.1	5UTR	-	3015941	3016006	ID=NC_004668.1_utr5_1330;Name=5'UTR_01330;length=65;associated_cds=NP_816750.1;associated_gene=EF3142;associated_tss=TSS:3016006_r;tss_type=Secondary	65
NC_004668.1	5UTR	+	651028	651094	ID=NC_004668.1_utr5_263;Name=5'UTR_00263;length=66;associated_cds=NP_814448.1;associated_gene=EF0697;associated_tss=TSS:651028_f;tss_type=Primary	66
NC_004668.1	5UTR	+	1376861	1376927	ID=NC_004668.1_utr5_622;Name=5'UTR_00622;length=66;associated_cds=NP_815120.1;associated_gene=EF1399;associated_tss=TSS:1376861_f;tss_type=Primary,Internal	66
NC_004668.1	5UTR	-	2952368	2952434	ID=NC_004668.1_utr5_1298;Name=5'UTR_01298;length=66;associated_cds=NP_816688.1;associated_gene=EF3076;associated_tss=TSS:2952434_r;tss_type=Primary	66
NC_004668.1	5UTR	+	387628	387695	ID=NC_004668.1_utr5_166;Name=5'UTR_00166;length=67;associated_cds=NP_814204.1;associated_gene=EF0417;associated_tss=TSS:387628_f;tss_type=Primary	67
NC_004668.1	5UTR	+	1609475	1609542	ID=NC_004668.1_utr5_730;Name=5'UTR_00730;length=67;associated_cds=NP_815364.1;associated_gene=EF1656;associated_tss=TSS:1609475_f;tss_type=Primary	67
NC_004668.1	5UTR	-	1760688	1760755	ID=NC_004668.1_utr5_798;Name=5'UTR_00798;length=67;associated_cds=NP_815513.1;associated_gene=EF1815;associated_tss=TSS:1760755_r;tss_type=Primary	67
NC_004668.1	5UTR	+	2194812	2194879	ID=NC_004668.1_utr5_960;Name=5'UTR_00960;length=67;associated_cds=NP_815932.1;associated_gene=EF2275;associated_tss=TSS:2194812_f;tss_type=Primary	67
NC_004668.1	5UTR	-	2530558	2530625	ID=NC_004668.1_utr5_1071;Name=5'UTR_01071;length=67;associated_cds=NP_816253.1;associated_gene=EF2614;associated_tss=TSS:2530625_r;tss_type=Primary	67
NC_004668.1	5UTR	-	2547309	2547376	ID=NC_004668.1_utr5_1085;Name=5'UTR_01085;length=67;associated_cds=NP_816273.1;associated_gene=EF2634;associated_tss=TSS:2547376_r;tss_type=Primary	67
NC_004668.1	5UTR	-	2571331	2571398	ID=NC_004668.1_utr5_1099;Name=5'UTR_01099;length=67;associated_cds=NP_816297.1;associated_gene=EF2659;associated_tss=TSS:2571398_r;tss_type=Primary	67
NC_004668.1	5UTR	-	2589935	2590002	ID=NC_004668.1_utr5_1115;Name=5'UTR_01115;length=67;associated_cds=NP_816313.1;associated_gene=EF2678;associated_tss=TSS:2590002_r;tss_type=Primary	67
NC_004668.1	5UTR	-	2617295	2617362	ID=NC_004668.1_utr5_1133;Name=5'UTR_01133;length=67;associated_cds=NP_816337.1;associated_gene=EF2703;associated_tss=TSS:2617362_r;tss_type=Primary	67
NC_004668.1	5UTR	-	1283423	1283491	ID=NC_004668.1_utr5_578;Name=5'UTR_00578;length=68;associated_cds=NP_815037.1;associated_gene=EF1315;associated_tss=TSS:1283491_r;tss_type=Primary	68
NC_004668.1	5UTR	+	1294237	1294305	ID=NC_004668.1_utr5_587;Name=5'UTR_00587;length=68;associated_cds=NP_815048.1;associated_gene=EF1327;associated_tss=TSS:1294237_f;tss_type=Primary	68
NC_004668.1	5UTR	-	1712458	1712526	ID=NC_004668.1_utr5_784;Name=5'UTR_00784;length=68;associated_cds=NP_815466.1;associated_gene=EF1764;associated_tss=TSS:1712526_r;tss_type=Primary	68
NC_004668.1	5UTR	-	2897753	2897821	ID=NC_004668.1_utr5_1267;Name=5'UTR_01267;length=68;associated_cds=NP_816632.1;associated_gene=EF3018;associated_tss=TSS:2897821_r;tss_type=Primary	68
NC_004668.1	5UTR	-	1232462	1232531	ID=NC_004668.1_utr5_560;Name=5'UTR_00560;length=69;associated_cds=NP_814987.1;associated_gene=EF1264;associated_tss=TSS:1232531_r;tss_type=Primary	69
NC_004668.1	5UTR	-	1484080	1484149	ID=NC_004668.1_utr5_665;Name=5'UTR_00665;length=69;associated_cds=NP_815245.1;associated_gene=EF1526;associated_tss=TSS:1484149_r;tss_type=Primary	69
NC_004668.1	5UTR	+	1635763	1635832	ID=NC_004668.1_utr5_740;Name=5'UTR_00740;length=69;associated_cds=NP_815393.1;associated_gene=EF1685;associated_tss=TSS:1635763_f;tss_type=Primary,Antisense	69
NC_004668.1	5UTR	-	2112117	2112186	ID=NC_004668.1_utr5_931;Name=5'UTR_00931;length=69;associated_cds=NP_815859.1;associated_gene=EF2197;associated_tss=TSS:2112186_r;tss_type=Primary	69
NC_004671.1	5UTR	+	48010	48079	ID=NC_004671.1_utr5_1448;Name=5'UTR_01448;length=69;associated_cds=NP_817071.1;associated_gene=EF_B0053;associated_tss=TSS:48010_f;tss_type=Primary,Antisense	69
NC_004671.1	5UTR	+	50256	50325	ID=NC_004671.1_utr5_1452;Name=5'UTR_01452;length=69;associated_cds=NP_817076.1;associated_gene=EF_B0058;associated_tss=TSS:50256_f;tss_type=Primary	69
NC_004668.1	5UTR	+	232523	232593	ID=NC_004668.1_utr5_109;Name=5'UTR_00109;length=70;associated_cds=NP_814050.1;associated_gene=EF0256;associated_tss=TSS:232523_f;tss_type=Primary	70
NC_004668.1	5UTR	-	3078176	3078246	ID=NC_004668.1_utr5_1365;Name=5'UTR_01365;length=70;associated_cds=NP_816809.1;associated_gene=EF3207;associated_tss=TSS:3078246_r;tss_type=Primary	70
NC_004668.1	5UTR	+	461929	462000	ID=NC_004668.1_utr5_192;Name=5'UTR_00192;length=71;associated_cds=NP_814280.1;associated_gene=EF0499;associated_tss=TSS:461929_f;tss_type=Primary	71
NC_004668.1	5UTR	-	601776	601847	ID=NC_004668.1_utr5_236;Name=5'UTR_00236;length=71;associated_cds=NP_814401.1;associated_gene=EF0647;associated_tss=TSS:601847_r;tss_type=Primary,Antisense	71
NC_004668.1	5UTR	+	872966	873037	ID=NC_004668.1_utr5_370;Name=5'UTR_00370;length=71;associated_cds=NP_814645.1;associated_gene=EF0907;associated_tss=TSS:872966_f;tss_type=Primary	71
NC_004668.1	5UTR	+	1147119	1147190	ID=NC_004668.1_utr5_517;Name=5'UTR_00517;length=71;associated_cds=NP_814908.1;associated_gene=EF1179;associated_tss=TSS:1147119_f;tss_type=Primary	71
NC_004668.1	5UTR	+	1429475	1429546	ID=NC_004668.1_utr5_643;Name=5'UTR_00643;length=71;associated_cds=NP_815191.1;associated_gene=EF1470;associated_tss=TSS:1429475_f;tss_type=Primary,Internal	71
NC_004668.1	5UTR	+	1484303	1484374	ID=NC_004668.1_utr5_666;Name=5'UTR_00666;length=71;associated_cds=NP_815246.2;associated_gene=EF1527;associated_tss=TSS:1484303_f;tss_type=Primary	71
NC_004668.1	5UTR	-	1711651	1711722	ID=NC_004668.1_utr5_783;Name=5'UTR_00783;length=71;associated_cds=NP_815465.1;associated_gene=EF1763;associated_tss=TSS:1711722_r;tss_type=Primary	71
NC_004668.1	5UTR	-	2100731	2100802	ID=NC_004668.1_utr5_926;Name=5'UTR_00926;length=71;associated_cds=NP_815845.1;associated_gene=EF2183;associated_tss=TSS:2100802_r;tss_type=Primary	71
NC_004668.1	5UTR	-	2672741	2672812	ID=NC_004668.1_utr5_1161;Name=5'UTR_01161;length=71;associated_cds=NP_816394.1;associated_gene=EF2766;associated_tss=TSS:2672812_r;tss_type=Primary	71
NC_004668.1	5UTR	-	2792182	2792253	ID=NC_004668.1_utr5_1219;Name=5'UTR_01219;length=71;associated_cds=NP_816532.1;associated_gene=EF2914;associated_tss=TSS:2792253_r;tss_type=Primary	71
NC_004668.1	5UTR	-	2834340	2834411	ID=NC_004668.1_utr5_1242;Name=5'UTR_01242;length=71;associated_cds=NP_816579.1;associated_gene=EF2961;associated_tss=TSS:2834411_r;tss_type=Primary	71
NC_004668.1	5UTR	+	282750	282822	ID=NC_004668.1_utr5_129;Name=5'UTR_00129;length=72;associated_cds=NP_814089.1;associated_gene=EF0297;associated_tss=TSS:282750_f;tss_type=Primary	72
NC_004668.1	5UTR	+	925328	925400	ID=NC_004668.1_utr5_408;Name=5'UTR_00408;length=72;associated_cds=NP_814699.1;associated_gene=EF0962;associated_tss=TSS:925328_f;tss_type=Primary,Antisense	72
NC_004668.1	5UTR	-	599340	599413	ID=NC_004668.1_utr5_234;Name=5'UTR_00234;length=73;associated_cds=NP_814398.1;associated_gene=EF0644;associated_tss=TSS:599413_r;tss_type=Primary,Antisense	73
NC_004668.1	5UTR	-	2053158	2053231	ID=NC_004668.1_utr5_910;Name=5'UTR_00910;length=73;associated_cds=NP_815813.1;associated_gene=EF2150;associated_tss=TSS:2053231_r;tss_type=Primary	73
NC_004668.1	5UTR	-	2744619	2744692	ID=NC_004668.1_utr5_1190;Name=5'UTR_01190;length=73;associated_cds=NP_816483.1;associated_gene=EF2861;associated_tss=TSS:2744692_r;tss_type=Primary,Antisense	73
NC_004668.1	5UTR	-	2843104	2843177	ID=NC_004668.1_utr5_1246;Name=5'UTR_01246;length=73;associated_cds=NP_816588.1;associated_gene=EF2970;associated_tss=TSS:2843177_r;tss_type=Primary	73
NC_004668.1	5UTR	-	2967530	2967603	ID=NC_004668.1_utr5_1307;Name=5'UTR_01307;length=73;associated_cds=NP_816703.1;associated_gene=EF3092;associated_tss=TSS:2967603_r;tss_type=Primary	73
NC_004668.1	5UTR	-	3026937	3027010	ID=NC_004668.1_utr5_1338;Name=5'UTR_01338;length=73;associated_cds=NP_816761.1;associated_gene=EF3155;associated_tss=TSS:3027010_r;tss_type=Primary	73
NC_004668.1	5UTR	-	3131239	3131312	ID=NC_004668.1_utr5_1385;Name=5'UTR_01385;length=73;associated_cds=NP_816850.1;associated_gene=EF3253;associated_tss=TSS:3131312_r;tss_type=Primary	73
NC_004668.1	5UTR	-	106701	106775	ID=NC_004668.1_utr5_49;Name=5'UTR_00049;length=74;associated_cds=NP_813905.1;associated_gene=EF0102;associated_tss=TSS:106775_r;tss_type=Primary	74
NC_004668.1	5UTR	+	1087156	1087230	ID=NC_004668.1_utr5_482;Name=5'UTR_00482;length=74;associated_cds=NP_814844.1;associated_gene=EF1114;associated_tss=TSS:1087156_f;tss_type=Secondary,Internal	74
NC_004668.1	5UTR	+	1515293	1515367	ID=NC_004668.1_utr5_687;Name=5'UTR_00687;length=74;associated_cds=NP_815280.1;associated_gene=EF1563;associated_tss=TSS:1515293_f;tss_type=Primary,Internal	74
NC_004668.1	5UTR	+	910239	910314	ID=NC_004668.1_utr5_397;Name=5'UTR_00397;length=75;associated_cds=NP_814683.1;associated_gene=EF0945;associated_tss=TSS:910239_f;tss_type=Primary	75
NC_004668.1	5UTR	-	1901383	1901458	ID=NC_004668.1_utr5_857;Name=5'UTR_00857;length=75;associated_cds=NP_815639.1;associated_gene=EF1963;associated_tss=TSS:1901458_r;tss_type=Primary	75
NC_004669.1	5UTR	-	27727	27802	ID=NC_004669.1_utr5_1426;Name=5'UTR_01426;length=75;associated_cds=NP_816959.1;associated_gene=EFA0034;associated_tss=TSS:27802_r;tss_type=Primary	75
NC_004668.1	5UTR	+	1283525	1283601	ID=NC_004668.1_utr5_579;Name=5'UTR_00579;length=76;associated_cds=NP_815038.1;associated_gene=EF1316;associated_tss=TSS:1283525_f;tss_type=Primary	76
NC_004668.1	5UTR	+	2358091	2358167	ID=NC_004668.1_utr5_1010;Name=5'UTR_01010;length=76;associated_cds=NP_816087.1;associated_gene=EF2439;associated_tss=TSS:2358091_f;tss_type=Secondary	76
NC_004668.1	5UTR	-	2566091	2566167	ID=NC_004668.1_utr5_1096;Name=5'UTR_01096;length=76;associated_cds=NP_816291.1;associated_gene=EF2653;associated_tss=TSS:2566167_r;tss_type=Primary	76
NC_004668.1	5UTR	+	2938063	2938139	ID=NC_004668.1_utr5_1291;Name=5'UTR_01291;length=76;associated_cds=NP_816678.1;associated_gene=EF3066;associated_tss=TSS:2938063_f;tss_type=Primary	76
NC_004668.1	5UTR	+	1487598	1487675	ID=NC_004668.1_utr5_669;Name=5'UTR_00669;length=77;associated_cds=NP_815249.1;associated_gene=EF1531;associated_tss=TSS:1487598_f;tss_type=Secondary	77
NC_004668.1	5UTR	-	2006145	2006222	ID=NC_004668.1_utr5_901;Name=5'UTR_00901;length=77;associated_cds=NP_815748.1;associated_gene=EF2085;associated_tss=TSS:2006222_r;tss_type=Primary	77
NC_004668.1	5UTR	-	2285943	2286020	ID=NC_004668.1_utr5_975;Name=5'UTR_00975;length=77;associated_cds=NP_816014.1;associated_gene=EF2362;associated_tss=TSS:2286020_r;tss_type=Primary,Internal	77
NC_004671.1	5UTR	+	39791	39868	ID=NC_004671.1_utr5_1446;Name=5'UTR_01446;length=77;associated_cds=NP_817065.1;associated_gene=EF_B0047;associated_tss=TSS:39791_f;tss_type=Primary	77
NC_004668.1	5UTR	+	22263	22341	ID=NC_004668.1_utr5_10;Name=5'UTR_00010;length=78;associated_cds=NP_813830.1;associated_gene=EF0019;associated_tss=TSS:22263_f;tss_type=Primary	78
NC_004668.1	5UTR	+	169655	169733	ID=NC_004668.1_utr5_80;Name=5'UTR_00080;length=78;associated_cds=NP_813974.1;associated_gene=EF0172;associated_tss=TSS:169655_f;tss_type=Primary,Antisense	78
NC_004668.1	5UTR	+	227690	227768	ID=NC_004668.1_utr5_107;Name=5'UTR_00107;length=78;associated_cds=NP_814047.1;associated_gene=EF0252;associated_tss=TSS:227690_f;tss_type=Primary	78
NC_004668.1	5UTR	+	307153	307231	ID=NC_004668.1_utr5_136;Name=5'UTR_00136;length=78;associated_cds=NP_814124.1;associated_gene=EF0332;associated_tss=TSS:307153_f;tss_type=Primary	78
NC_004668.1	5UTR	+	129566	129645	ID=NC_004668.1_utr5_60;Name=5'UTR_00060;length=79;associated_cds=NP_813928.1;associated_gene=EF0125;associated_tss=TSS:129566_f;tss_type=Secondary	79
NC_004668.1	5UTR	+	488924	489003	ID=NC_004668.1_utr5_199;Name=5'UTR_00199;length=79;associated_cds=NP_814305.1;associated_gene=EF0529;associated_tss=TSS:488924_f;tss_type=Secondary	79
NC_004668.1	5UTR	+	1009504	1009583	ID=NC_004668.1_utr5_448;Name=5'UTR_00448;length=79;associated_cds=NP_814778.1;associated_gene=EF1045;associated_tss=TSS:1009504_f;tss_type=Primary	79
NC_004668.1	5UTR	-	2336335	2336414	ID=NC_004668.1_utr5_997;Name=5'UTR_00997;length=79;associated_cds=NP_816065.1;associated_gene=EF2416;associated_tss=TSS:2336414_r;tss_type=Primary	79
NC_004668.1	5UTR	+	2543927	2544006	ID=NC_004668.1_utr5_1083;Name=5'UTR_01083;length=79;associated_cds=NP_816271.1;associated_gene=EF2632;associated_tss=TSS:2543927_f;tss_type=Secondary	79
NC_004668.1	5UTR	+	2975627	2975706	ID=NC_004668.1_utr5_1309;Name=5'UTR_01309;length=79;associated_cds=NP_816710.1;associated_gene=EF3100;associated_tss=TSS:2975627_f;tss_type=Secondary,Antisense	79
NC_004668.1	5UTR	-	2979776	2979855	ID=NC_004668.1_utr5_1313;Name=5'UTR_01313;length=79;associated_cds=NP_816715.1;associated_gene=EF3105;associated_tss=TSS:2979855_r;tss_type=Primary	79
NC_004668.1	5UTR	+	3084258	3084337	ID=NC_004668.1_utr5_1369;Name=5'UTR_01369;length=79;associated_cds=NP_816817.1;associated_gene=EF3215;associated_tss=TSS:3084258_f;tss_type=Secondary,Internal	79
NC_004668.1	5UTR	+	9270	9350	ID=NC_004668.1_utr5_1;Name=5'UTR_00001;length=80;associated_cds=NP_813820.1;associated_gene=EF0007;associated_tss=TSS:9270_f;tss_type=Primary	80
NC_004668.1	5UTR	+	194438	194518	ID=NC_004668.1_utr5_92;Name=5'UTR_00092;length=80;associated_cds=NP_814000.1;associated_gene=EF0201;associated_tss=TSS:194438_f;tss_type=Primary	80
NC_004668.1	5UTR	+	1028798	1028878	ID=NC_004668.1_utr5_453;Name=5'UTR_00453;length=80;associated_cds=NP_814790.1;associated_gene=EF1057;associated_tss=TSS:1028798_f;tss_type=Primary,Antisense	80
NC_004668.1	5UTR	-	2348444	2348524	ID=NC_004668.1_utr5_1003;Name=5'UTR_01003;length=80;associated_cds=NP_816077.1;associated_gene=EF2429;associated_tss=TSS:2348524_r;tss_type=Primary	80
NC_004668.1	5UTR	-	2631041	2631121	ID=NC_004668.1_utr5_1140;Name=5'UTR_01140;length=80;associated_cds=NP_816351.1;associated_gene=EF2719;associated_tss=TSS:2631121_r;tss_type=Primary	80
NC_004671.1	5UTR	-	48016	48096	ID=NC_004671.1_utr5_1450;Name=5'UTR_01450;length=80;associated_cds=NP_817070.1;associated_gene=EF_B0052;associated_tss=TSS:48096_r;tss_type=Secondary,Antisense	80
NC_004668.1	5UTR	-	860186	860267	ID=NC_004668.1_utr5_362;Name=5'UTR_00362;length=81;associated_cds=NP_814632.1;associated_gene=EF0893;associated_tss=TSS:860267_r;tss_type=Primary	81
NC_004668.1	5UTR	-	1112081	1112162	ID=NC_004668.1_utr5_495;Name=5'UTR_00495;length=81;associated_cds=NP_814872.1;associated_gene=EF1142;associated_tss=TSS:1112162_r;tss_type=Primary,Internal	81
NC_004668.1	5UTR	+	2118737	2118818	ID=NC_004668.1_utr5_938;Name=5'UTR_00938;length=81;associated_cds=NP_815866.1;associated_gene=EF2205;associated_tss=TSS:2118737_f;tss_type=Primary	81
NC_004668.1	5UTR	-	2579161	2579242	ID=NC_004668.1_utr5_1105;Name=5'UTR_01105;length=81;associated_cds=NP_816303.1;associated_gene=EF2666;associated_tss=TSS:2579242_r;tss_type=Primary,Antisense	81
NC_004668.1	5UTR	+	541531	541613	ID=NC_004668.1_utr5_215;Name=5'UTR_00215;length=82;associated_cds=NP_814345.1;associated_gene=EF0580;associated_tss=TSS:541531_f;tss_type=Primary	82
NC_004668.1	5UTR	+	620244	620326	ID=NC_004668.1_utr5_251;Name=5'UTR_00251;length=82;associated_cds=NP_814421.1;associated_gene=EF0669;associated_tss=TSS:620244_f;tss_type=Primary	82
NC_004668.1	5UTR	+	1865168	1865250	ID=NC_004668.1_utr5_836;Name=5'UTR_00836;length=82;associated_cds=NP_815605.1;associated_gene=EF1923;associated_tss=TSS:1865168_f;tss_type=Primary	82
NC_004668.1	5UTR	+	2644169	2644251	ID=NC_004668.1_utr5_1149;Name=5'UTR_01149;length=82;associated_cds=NP_816366.1;associated_gene=EF2735;associated_tss=TSS:2644169_f;tss_type=Primary	82
NC_004668.1	5UTR	-	2933436	2933518	ID=NC_004668.1_utr5_1288;Name=5'UTR_01288;length=82;associated_cds=NP_816672.1;associated_gene=EF3060;associated_tss=TSS:2933518_r;tss_type=Primary	82
NC_004668.1	5UTR	-	3021199	3021281	ID=NC_004668.1_utr5_1335;Name=5'UTR_01335;length=82;associated_cds=NP_816755.1;associated_gene=EF3149;associated_tss=TSS:3021281_r;tss_type=Primary	82
NC_004668.1	5UTR	+	809478	809561	ID=NC_004668.1_utr5_339;Name=5'UTR_00339;length=83;associated_cds=NP_814593.1;associated_gene=EF0851;associated_tss=TSS:809478_f;tss_type=Primary	83
NC_004668.1	5UTR	+	860292	860375	ID=NC_004668.1_utr5_363;Name=5'UTR_00363;length=83;associated_cds=NP_814633.1;associated_gene=EF0895;associated_tss=TSS:860292_f;tss_type=Primary	83
NC_004668.1	5UTR	+	1380341	1380424	ID=NC_004668.1_utr5_624;Name=5'UTR_00624;length=83;associated_cds=NP_815123.1;associated_gene=EF1402;associated_tss=TSS:1380341_f;tss_type=Secondary,Antisense	83
NC_004668.1	5UTR	-	2881829	2881912	ID=NC_004668.1_utr5_1261;Name=5'UTR_01261;length=83;associated_cds=NP_816622.1;associated_gene=EF3007;associated_tss=TSS:2881912_r;tss_type=Secondary	83
NC_004669.1	5UTR	+	63631	63714	ID=NC_004669.1_utr5_1433;Name=5'UTR_01433;length=83;associated_cds=NP_817001.1;associated_gene=EFA0081;associated_tss=TSS:63631_f;tss_type=Primary	83
NC_004668.1	5UTR	+	132068	132152	ID=NC_004668.1_utr5_64;Name=5'UTR_00064;length=84;associated_cds=NP_813930.1;associated_gene=EF0127;associated_tss=TSS:132068_f;tss_type=Secondary	84
NC_004668.1	5UTR	+	959240	959324	ID=NC_004668.1_utr5_425;Name=5'UTR_00425;length=84;associated_cds=NP_814738.1;associated_gene=EF1002;associated_tss=TSS:959240_f;tss_type=Secondary	84
NC_004668.1	5UTR	-	1459455	1459539	ID=NC_004668.1_utr5_652;Name=5'UTR_00652;length=84;associated_cds=NP_815224.1;associated_gene=EF1503;associated_tss=TSS:1459539_r;tss_type=Primary	84
NC_004668.1	5UTR	-	1895189	1895273	ID=NC_004668.1_utr5_853;Name=5'UTR_00853;length=84;associated_cds=NP_815634.1;associated_gene=EF1956;associated_tss=TSS:1895273_r;tss_type=Primary	84
NC_004668.1	5UTR	-	2305684	2305768	ID=NC_004668.1_utr5_985;Name=5'UTR_00985;length=84;associated_cds=NP_816029.1;associated_gene=EF2378;associated_tss=TSS:2305768_r;tss_type=Primary	84
NC_004668.1	5UTR	-	2699659	2699743	ID=NC_004668.1_utr5_1178;Name=5'UTR_01178;length=84;associated_cds=NP_816422.1;associated_gene=EF2796;associated_tss=TSS:2699743_r;tss_type=Primary	84
NC_004668.1	5UTR	-	2754182	2754266	ID=NC_004668.1_utr5_1196;Name=5'UTR_01196;length=84;associated_cds=NP_816494.1;associated_gene=EF2874;associated_tss=TSS:2754266_r;tss_type=Primary	84
NC_004668.1	5UTR	+	10648	10733	ID=NC_004668.1_utr5_2;Name=5'UTR_00002;length=85;associated_cds=NP_813823.1;associated_gene=EF0011;associated_tss=TSS:10648_f;tss_type=Primary	85
NC_004668.1	5UTR	+	215522	215607	ID=NC_004668.1_utr5_98;Name=5'UTR_00098;length=85;associated_cds=NP_814034.1;associated_gene=EF0237;associated_tss=TSS:215522_f;tss_type=Primary	85
NC_004671.1	5UTR	+	15	100	ID=NC_004671.1_utr5_1436;Name=5'UTR_01436;length=85;associated_cds=NP_817022.1;associated_gene=EF_B0001;associated_tss=TSS:15_f;tss_type=Secondary	85
NC_004668.1	5UTR	+	954058	954144	ID=NC_004668.1_utr5_424;Name=5'UTR_00424;length=86;associated_cds=NP_814732.1;associated_gene=EF0996;associated_tss=TSS:954058_f;tss_type=Primary	86
NC_004668.1	5UTR	-	1149741	1149827	ID=NC_004668.1_utr5_520;Name=5'UTR_00520;length=86;associated_cds=NP_814911.1;associated_gene=EF1182;associated_tss=TSS:1149827_r;tss_type=Secondary	86
NC_004668.1	5UTR	-	1843400	1843486	ID=NC_004668.1_utr5_818;Name=5'UTR_00818;length=86;associated_cds=NP_815580.1;associated_gene=EF1898;associated_tss=TSS:1843486_r;tss_type=Primary	86
NC_004668.1	5UTR	+	2644955	2645041	ID=NC_004668.1_utr5_1150;Name=5'UTR_01150;length=86;associated_cds=NP_816367.1;associated_gene=EF2736;associated_tss=TSS:2644955_f;tss_type=Primary,Internal	86
NC_004668.1	5UTR	+	617870	617957	ID=NC_004668.1_utr5_249;Name=5'UTR_00249;length=87;associated_cds=NP_814419.1;associated_gene=EF0667;associated_tss=TSS:617870_f;tss_type=Primary,Antisense	87
NC_004668.1	5UTR	+	1326805	1326892	ID=NC_004668.1_utr5_600;Name=5'UTR_00600;length=87;associated_cds=NP_815074.1;associated_gene=EF1353;associated_tss=TSS:1326805_f;tss_type=Primary	87
NC_004668.1	5UTR	+	1142562	1142650	ID=NC_004668.1_utr5_515;Name=5'UTR_00515;length=88;associated_cds=NP_814902.1;associated_gene=EF1172;associated_tss=TSS:1142562_f;tss_type=Primary	88
NC_004668.1	5UTR	-	1806302	1806390	ID=NC_004668.1_utr5_809;Name=5'UTR_00809;length=88;associated_cds=NP_815548.1;associated_gene=EF1860;associated_tss=TSS:1806390_r;tss_type=Primary,Internal	88
NC_004668.1	5UTR	-	1895189	1895277	ID=NC_004668.1_utr5_854;Name=5'UTR_00854;length=88;associated_cds=NP_815634.1;associated_gene=EF1956;associated_tss=TSS:1895277_r;tss_type=Secondary	88
NC_004668.1	5UTR	+	2680136	2680224	ID=NC_004668.1_utr5_1166;Name=5'UTR_01166;length=88;associated_cds=NP_816401.1;associated_gene=EF2774;associated_tss=TSS:2680136_f;tss_type=Primary,Antisense	88
NC_004668.1	5UTR	+	264207	264296	ID=NC_004668.1_utr5_118;Name=5'UTR_00118;length=89;associated_cds=NP_814069.1;associated_gene=EF0277;associated_tss=TSS:264207_f;tss_type=Primary	89
NC_004668.1	5UTR	+	411900	411989	ID=NC_004668.1_utr5_173;Name=5'UTR_00173;length=89;associated_cds=NP_814228.1;associated_gene=EF0443;associated_tss=TSS:411900_f;tss_type=Primary	89
NC_004668.1	5UTR	+	743420	743509	ID=NC_004668.1_utr5_310;Name=5'UTR_00310;length=89;associated_cds=NP_814529.1;associated_gene=EF0784;associated_tss=TSS:743420_f;tss_type=Primary	89
NC_004668.1	5UTR	+	2221470	2221559	ID=NC_004668.1_utr5_966;Name=5'UTR_00966;length=89;associated_cds=NP_815960.1;associated_gene=EF2304;associated_tss=TSS:2221470_f;tss_type=Primary,Antisense	89
NC_004668.1	5UTR	+	527168	527258	ID=NC_004668.1_utr5_211;Name=5'UTR_00211;length=90;associated_cds=NP_814336.1;associated_gene=EF0570;associated_tss=TSS:527168_f;tss_type=Primary,Internal	90
NC_004668.1	5UTR	+	1213325	1213415	ID=NC_004668.1_utr5_546;Name=5'UTR_00546;length=90;associated_cds=NP_814970.1;associated_gene=EF1243;associated_tss=TSS:1213325_f;tss_type=Primary	90
NC_004668.1	5UTR	+	681244	681335	ID=NC_004668.1_utr5_282;Name=5'UTR_00282;length=91;associated_cds=NP_814473.1;associated_gene=EF0723;associated_tss=TSS:681244_f;tss_type=Primary	91
NC_004668.1	5UTR	-	2058866	2058957	ID=NC_004668.1_utr5_912;Name=5'UTR_00912;length=91;associated_cds=NP_815817.1;associated_gene=EF2154;associated_tss=TSS:2058957_r;tss_type=Primary	91
NC_004668.1	5UTR	-	2937859	2937950	ID=NC_004668.1_utr5_1290;Name=5'UTR_01290;length=91;associated_cds=NP_816677.1;associated_gene=EF3065;associated_tss=TSS:2937950_r;tss_type=Primary	91
NC_004668.1	5UTR	+	1347795	1347887	ID=NC_004668.1_utr5_612;Name=5'UTR_00612;length=92;associated_cds=NP_815092.1;associated_gene=EF1371;associated_tss=TSS:1347795_f;tss_type=Primary	92
NC_004668.1	5UTR	+	1444054	1444146	ID=NC_004668.1_utr5_644;Name=5'UTR_00644;length=92;associated_cds=NP_815208.1;associated_gene=EF1487;associated_tss=TSS:1444054_f;tss_type=Secondary	92
NC_004668.1	5UTR	-	1648523	1648615	ID=NC_004668.1_utr5_752;Name=5'UTR_00752;length=92;associated_cds=NP_815408.1;associated_gene=EF1702;associated_tss=TSS:1648615_r;tss_type=Secondary,Antisense	92
NC_004668.1	5UTR	+	1760988	1761080	ID=NC_004668.1_utr5_799;Name=5'UTR_00799;length=92;associated_cds=NP_815514.1;associated_gene=EF1816;associated_tss=TSS:1760988_f;tss_type=Primary	92
NC_004668.1	5UTR	+	61327	61420	ID=NC_004668.1_utr5_29;Name=5'UTR_00029;length=93;associated_cds=NP_813870.1;associated_gene=EF0062;associated_tss=TSS:61327_f;tss_type=Primary	93
NC_004668.1	5UTR	+	928900	928993	ID=NC_004668.1_utr5_410;Name=5'UTR_00410;length=93;associated_cds=NP_814704.1;associated_gene=EF0967;associated_tss=TSS:928900_f;tss_type=Primary	93
NC_004668.1	5UTR	+	1120712	1120805	ID=NC_004668.1_utr5_503;Name=5'UTR_00503;length=93;associated_cds=NP_814880.1;associated_gene=EF1150;associated_tss=TSS:1120712_f;tss_type=Primary,Antisense	93
NC_004668.1	5UTR	-	1608148	1608241	ID=NC_004668.1_utr5_728;Name=5'UTR_00728;length=93;associated_cds=NP_815362.1;associated_gene=EF1654;associated_tss=TSS:1608241_r;tss_type=Primary	93
NC_004668.1	5UTR	-	1609365	1609458	ID=NC_004668.1_utr5_729;Name=5'UTR_00729;length=93;associated_cds=NP_815363.1;associated_gene=EF1655;associated_tss=TSS:1609458_r;tss_type=Primary,Antisense	93
NC_004668.1	5UTR	+	1114520	1114614	ID=NC_004668.1_utr5_497;Name=5'UTR_00497;length=94;associated_cds=NP_814875.1;associated_gene=EF1145;associated_tss=TSS:1114520_f;tss_type=Secondary	94
NC_004668.1	5UTR	-	1212188	1212282	ID=NC_004668.1_utr5_544;Name=5'UTR_00544;length=94;associated_cds=NP_814968.1;associated_gene=EF1241;associated_tss=TSS:1212282_r;tss_type=Primary	94
NC_004668.1	5UTR	+	1326798	1326892	ID=NC_004668.1_utr5_599;Name=5'UTR_00599;length=94;associated_cds=NP_815074.1;associated_gene=EF1353;associated_tss=TSS:1326798_f;tss_type=Secondary	94
NC_004668.1	5UTR	+	2806333	2806427	ID=NC_004668.1_utr5_1228;Name=5'UTR_01228;length=94;associated_cds=NP_816547.1;associated_gene=EF2929;associated_tss=TSS:2806333_f;tss_type=Primary	94
NC_004671.1	5UTR	+	1186	1280	ID=NC_004671.1_utr5_1438;Name=5'UTR_01438;length=94;associated_cds=NP_817023.1;associated_gene=EF_B0003;associated_tss=TSS:1186_f;tss_type=Primary	94
NC_004668.1	5UTR	-	169573	169669	ID=NC_004668.1_utr5_81;Name=5'UTR_00081;length=96;associated_cds=NP_813973.1;associated_gene=EF0171;associated_tss=TSS:169669_r;tss_type=Primary,Antisense	96
NC_004668.1	5UTR	+	244213	244309	ID=NC_004668.1_utr5_113;Name=5'UTR_00113;length=96;associated_cds=NP_814060.1;associated_gene=EF0266;associated_tss=TSS:244213_f;tss_type=Secondary	96
NC_004668.1	5UTR	-	493255	493352	ID=NC_004668.1_utr5_203;Name=5'UTR_00203;length=97;associated_cds=NP_814310.1;associated_gene=EF0534;associated_tss=TSS:493352_r;tss_type=Primary	97
NC_004668.1	5UTR	+	662516	662613	ID=NC_004668.1_utr5_274;Name=5'UTR_00274;length=97;associated_cds=NP_814460.1;associated_gene=EF0709;associated_tss=TSS:662516_f;tss_type=Primary	97
NC_004668.1	5UTR	+	1644687	1644784	ID=NC_004668.1_utr5_748;Name=5'UTR_00748;length=97;associated_cds=NP_815404.1;associated_gene=EF1698;associated_tss=TSS:1644687_f;tss_type=Primary	97
NC_004668.1	5UTR	+	1027999	1028097	ID=NC_004668.1_utr5_452;Name=5'UTR_00452;length=98;associated_cds=NP_814788.1;associated_gene=EF1055;associated_tss=TSS:1027999_f;tss_type=Primary	98
NC_004668.1	5UTR	+	1075786	1075884	ID=NC_004668.1_utr5_478;Name=5'UTR_00478;length=98;associated_cds=NP_814837.1;associated_gene=EF1107;associated_tss=TSS:1075786_f;tss_type=Primary	98
NC_004668.1	5UTR	-	2082089	2082187	ID=NC_004668.1_utr5_919;Name=5'UTR_00919;length=98;associated_cds=NP_815834.1;associated_gene=EF2172;associated_tss=TSS:2082187_r;tss_type=Secondary	98
NC_004668.1	5UTR	+	179926	180025	ID=NC_004668.1_utr5_84;Name=5'UTR_00084;length=99;associated_cds=NP_813985.1;associated_gene=EF0184;associated_tss=TSS:179926_f;tss_type=Primary,Internal	99
NC_004668.1	5UTR	+	1140573	1140672	ID=NC_004668.1_utr5_513;Name=5'UTR_00513;length=99;associated_cds=NP_814900.1;associated_gene=EF1170;associated_tss=TSS:1140573_f;tss_type=Primary,Internal	99
NC_004668.1	5UTR	-	3023932	3024031	ID=NC_004668.1_utr5_1336;Name=5'UTR_01336;length=99;associated_cds=NP_816757.1;associated_gene=EF3151;associated_tss=TSS:3024031_r;tss_type=Primary	99
NC_004668.1	5UTR	+	1159670	1159770	ID=NC_004668.1_utr5_527;Name=5'UTR_00527;length=100;associated_cds=NP_814922.1;associated_gene=EF1193;associated_tss=TSS:1159670_f;tss_type=Secondary	100
NC_004668.1	5UTR	+	2590196	2590296	ID=NC_004668.1_utr5_1116;Name=5'UTR_01116;length=100;associated_cds=NP_816314.1;associated_gene=EF2679;associated_tss=TSS:2590196_f;tss_type=Secondary	100
NC_004668.1	5UTR	-	167162	167263	ID=NC_004668.1_utr5_78;Name=5'UTR_00078;length=101;associated_cds=NP_813970.1;associated_gene=EF0168;associated_tss=TSS:167263_r;tss_type=Secondary,Antisense	101
NC_004668.1	5UTR	+	1476070	1476171	ID=NC_004668.1_utr5_661;Name=5'UTR_00661;length=101;associated_cds=NP_815240.1;associated_gene=EF1521;associated_tss=TSS:1476070_f;tss_type=Primary	101
NC_004668.1	5UTR	+	1961236	1961337	ID=NC_004668.1_utr5_880;Name=5'UTR_00880;length=101;associated_cds=NP_815708.1;associated_gene=EF2043;associated_tss=TSS:1961236_f;tss_type=Primary	101
NC_004668.1	5UTR	-	2848254	2848355	ID=NC_004668.1_utr5_1249;Name=5'UTR_01249;length=101;associated_cds=NP_816591.1;associated_gene=EF2974;associated_tss=TSS:2848355_r;tss_type=Primary	101
NC_004668.1	5UTR	+	681233	681335	ID=NC_004668.1_utr5_281;Name=5'UTR_00281;length=102;associated_cds=NP_814473.1;associated_gene=EF0723;associated_tss=TSS:681233_f;tss_type=Secondary	102
NC_004668.1	5UTR	+	864050	864152	ID=NC_004668.1_utr5_366;Name=5'UTR_00366;length=102;associated_cds=NP_814638.1;associated_gene=EF0900;associated_tss=TSS:864050_f;tss_type=Primary	102
NC_004668.1	5UTR	-	2816678	2816780	ID=NC_004668.1_utr5_1231;Name=5'UTR_01231;length=102;associated_cds=NP_816553.1;associated_gene=EF2935;associated_tss=TSS:2816780_r;tss_type=Primary	102
NC_004668.1	5UTR	-	1307194	1307297	ID=NC_004668.1_utr5_589;Name=5'UTR_00589;length=103;associated_cds=NP_815057.1;associated_gene=EF1336;associated_tss=TSS:1307297_r;tss_type=Primary	103
NC_004668.1	5UTR	+	1308268	1308371	ID=NC_004668.1_utr5_590;Name=5'UTR_00590;length=103;associated_cds=NP_815059.1;associated_gene=EF1338;associated_tss=TSS:1308268_f;tss_type=Secondary	103
NC_004668.1	5UTR	+	1718563	1718666	ID=NC_004668.1_utr5_789;Name=5'UTR_00789;length=103;associated_cds=NP_815475.1;associated_gene=EF1774;associated_tss=TSS:1718563_f;tss_type=Primary	103
NC_004668.1	5UTR	-	1868372	1868475	ID=NC_004668.1_utr5_838;Name=5'UTR_00838;length=103;associated_cds=NP_815607.1;associated_gene=EF1926;associated_tss=TSS:1868475_r;tss_type=Primary	103
NC_004668.1	5UTR	+	951642	951746	ID=NC_004668.1_utr5_423;Name=5'UTR_00423;length=104;associated_cds=NP_814730.1;associated_gene=EF0994;associated_tss=TSS:951642_f;tss_type=Primary,Internal	104
NC_004668.1	5UTR	-	2457152	2457256	ID=NC_004668.1_utr5_1049;Name=5'UTR_01049;length=104;associated_cds=NP_816179.1;associated_gene=EF2536;associated_tss=TSS:2457256_r;tss_type=Primary,Internal	104
NC_004668.1	5UTR	-	3044074	3044178	ID=NC_004668.1_utr5_1344;Name=5'UTR_01344;length=104;associated_cds=NP_816774.1;associated_gene=EF3170;associated_tss=TSS:3044178_r;tss_type=Primary	104
NC_004668.1	5UTR	-	84750	84855	ID=NC_004668.1_utr5_40;Name=5'UTR_00040;length=105;associated_cds=NP_813891.1;associated_gene=EF0086;associated_tss=TSS:84855_r;tss_type=Primary	105
NC_004668.1	5UTR	+	432777	432882	ID=NC_004668.1_utr5_182;Name=5'UTR_00182;length=105;associated_cds=NP_814249.1;associated_gene=EF0465;associated_tss=TSS:432777_f;tss_type=Secondary	105
NC_004668.1	5UTR	-	659515	659620	ID=NC_004668.1_utr5_271;Name=5'UTR_00271;length=105;associated_cds=NP_814456.1;associated_gene=EF0705;associated_tss=TSS:659620_r;tss_type=Primary	105
NC_004668.1	5UTR	+	1048185	1048290	ID=NC_004668.1_utr5_460;Name=5'UTR_00460;length=105;associated_cds=NP_814810.1;associated_gene=EF1078;associated_tss=TSS:1048185_f;tss_type=Primary	105
NC_004668.1	5UTR	+	1108039	1108144	ID=NC_004668.1_utr5_490;Name=5'UTR_00490;length=105;associated_cds=NP_814867.1;associated_gene=EF1137;associated_tss=TSS:1108039_f;tss_type=Secondary,Antisense	105
NC_004668.1	5UTR	-	1592274	1592379	ID=NC_004668.1_utr5_721;Name=5'UTR_00721;length=105;associated_cds=NP_815347.1;associated_gene=EF1638;associated_tss=TSS:1592379_r;tss_type=Primary	105
NC_004668.1	5UTR	-	1644493	1644598	ID=NC_004668.1_utr5_747;Name=5'UTR_00747;length=105;associated_cds=NP_815403.1;associated_gene=EF1695;associated_tss=TSS:1644598_r;tss_type=Primary	105
NC_004668.1	5UTR	-	3096310	3096415	ID=NC_004668.1_utr5_1373;Name=5'UTR_01373;length=105;associated_cds=NP_816824.1;associated_gene=EF3223;associated_tss=TSS:3096415_r;tss_type=Primary	105
NC_004668.1	5UTR	+	1239643	1239749	ID=NC_004668.1_utr5_565;Name=5'UTR_00565;length=106;associated_cds=NP_814993.1;associated_gene=EF1270;associated_tss=TSS:1239643_f;tss_type=Primary	106
NC_004668.1	5UTR	-	1735994	1736100	ID=NC_004668.1_utr5_792;Name=5'UTR_00792;length=106;associated_cds=NP_815492.1;associated_gene=EF1792;associated_tss=TSS:1736100_r;tss_type=Primary	106
NC_004668.1	5UTR	+	697952	698059	ID=NC_004668.1_utr5_287;Name=5'UTR_00287;length=107;associated_cds=NP_814489.1;associated_gene=EF0741;associated_tss=TSS:697952_f;tss_type=Primary	107
NC_004668.1	5UTR	+	1922893	1923000	ID=NC_004668.1_utr5_867;Name=5'UTR_00867;length=107;associated_cds=NP_815663.1;associated_gene=EF1988;associated_tss=TSS:1922893_f;tss_type=Secondary	107
NC_004668.1	5UTR	-	3113029	3113136	ID=NC_004668.1_utr5_1379;Name=5'UTR_01379;length=107;associated_cds=NP_816837.1;associated_gene=EF3239;associated_tss=TSS:3113136_r;tss_type=Secondary,Antisense	107
NC_004668.1	5UTR	+	180530	180638	ID=NC_004668.1_utr5_85;Name=5'UTR_00085;length=108;associated_cds=NP_813986.1;associated_gene=EF0185;associated_tss=TSS:180530_f;tss_type=Primary	108
NC_004668.1	5UTR	+	699561	699669	ID=NC_004668.1_utr5_290;Name=5'UTR_00290;length=108;associated_cds=NP_814492.1;associated_gene=EF0744;associated_tss=TSS:699561_f;tss_type=Primary	108
NC_004668.1	5UTR	-	1094597	1094705	ID=NC_004668.1_utr5_485;Name=5'UTR_00485;length=108;associated_cds=NP_814850.1;associated_gene=EF1120;associated_tss=TSS:1094705_r;tss_type=Primary	108
NC_004668.1	5UTR	-	1294126	1294234	ID=NC_004668.1_utr5_586;Name=5'UTR_00586;length=108;associated_cds=NP_815047.1;associated_gene=EF1326;associated_tss=TSS:1294234_r;tss_type=Primary,Antisense	108
NC_004668.1	5UTR	-	1590766	1590874	ID=NC_004668.1_utr5_719;Name=5'UTR_00719;length=108;associated_cds=NP_815345.1;associated_gene=EF1635;associated_tss=TSS:1590874_r;tss_type=Primary	108
NC_004668.1	5UTR	-	1807159	1807267	ID=NC_004668.1_utr5_810;Name=5'UTR_00810;length=108;associated_cds=NP_815549.1;associated_gene=EF1861;associated_tss=TSS:1807267_r;tss_type=Primary	108
NC_004668.1	5UTR	-	2114394	2114502	ID=NC_004668.1_utr5_933;Name=5'UTR_00933;length=108;associated_cds=NP_815861.1;associated_gene=EF2199;associated_tss=TSS:2114502_r;tss_type=Primary,Internal	108
NC_004668.1	5UTR	-	2985833	2985941	ID=NC_004668.1_utr5_1315;Name=5'UTR_01315;length=108;associated_cds=NP_816720.1;associated_gene=EF3110;associated_tss=TSS:2985941_r;tss_type=Primary	108
NC_004668.1	5UTR	+	1846951	1847060	ID=NC_004668.1_utr5_824;Name=5'UTR_00824;length=109;associated_cds=NP_815585.1;associated_gene=EF1903;associated_tss=TSS:1846951_f;tss_type=Secondary	109
NC_004668.1	5UTR	-	1913204	1913313	ID=NC_004668.1_utr5_861;Name=5'UTR_00861;length=109;associated_cds=NP_815650.1;associated_gene=EF1974;associated_tss=TSS:1913313_r;tss_type=Primary	109
NC_004668.1	5UTR	-	2290777	2290886	ID=NC_004668.1_utr5_980;Name=5'UTR_00980;length=109;associated_cds=NP_816021.1;associated_gene=EF2369;associated_tss=TSS:2290886_r;tss_type=Secondary,Antisense	109
NC_004668.1	5UTR	-	2313238	2313347	ID=NC_004668.1_utr5_990;Name=5'UTR_00990;length=109;associated_cds=NP_816038.1;associated_gene=EF2387;associated_tss=TSS:2313347_r;tss_type=Secondary	109
NC_004668.1	5UTR	-	2803305	2803414	ID=NC_004668.1_utr5_1225;Name=5'UTR_01225;length=109;associated_cds=NP_816543.1;associated_gene=EF2925;associated_tss=TSS:2803414_r;tss_type=Primary	109
NC_004668.1	5UTR	+	336981	337091	ID=NC_004668.1_utr5_147;Name=5'UTR_00147;length=110;associated_cds=NP_814161.1;associated_gene=EF0370;associated_tss=TSS:336981_f;tss_type=Primary	110
NC_004671.1	5UTR	+	49727	49837	ID=NC_004671.1_utr5_1451;Name=5'UTR_01451;length=110;associated_cds=NP_817075.1;associated_gene=EF_B0057;associated_tss=TSS:49727_f;tss_type=Primary	110
NC_004668.1	5UTR	+	1922889	1923000	ID=NC_004668.1_utr5_866;Name=5'UTR_00866;length=111;associated_cds=NP_815663.1;associated_gene=EF1988;associated_tss=TSS:1922889_f;tss_type=Primary	111
NC_004668.1	5UTR	-	2543707	2543818	ID=NC_004668.1_utr5_1082;Name=5'UTR_01082;length=111;associated_cds=NP_816270.1;associated_gene=EF2631;associated_tss=TSS:2543818_r;tss_type=Primary	111
NC_004668.1	5UTR	-	279223	279335	ID=NC_004668.1_utr5_127;Name=5'UTR_00127;length=112;associated_cds=NP_814085.1;associated_gene=EF0293;associated_tss=TSS:279335_r;tss_type=Primary	112
NC_004668.1	5UTR	+	1505074	1505186	ID=NC_004668.1_utr5_682;Name=5'UTR_00682;length=112;associated_cds=NP_815267.1;associated_gene=EF1550;associated_tss=TSS:1505074_f;tss_type=Primary	112
NC_004668.1	5UTR	+	931202	931315	ID=NC_004668.1_utr5_412;Name=5'UTR_00412;length=113;associated_cds=NP_814705.1;associated_gene=EF0968;associated_tss=TSS:931202_f;tss_type=Primary	113
NC_004668.1	5UTR	-	2281148	2281261	ID=NC_004668.1_utr5_973;Name=5'UTR_00973;length=113;associated_cds=NP_816010.1;associated_gene=EF2355;associated_tss=TSS:2281261_r;tss_type=Primary	113
NC_004668.1	5UTR	-	1951708	1951822	ID=NC_004668.1_utr5_874;Name=5'UTR_00874;length=114;associated_cds=NP_815691.1;associated_gene=EF2022;associated_tss=TSS:1951822_r;tss_type=Secondary	114
NC_004668.1	5UTR	-	572275	572390	ID=NC_004668.1_utr5_222;Name=5'UTR_00222;length=115;associated_cds=NP_814367.1;associated_gene=EF0609;associated_tss=TSS:572390_r;tss_type=Primary	115
NC_004668.1	5UTR	-	2086583	2086698	ID=NC_004668.1_utr5_922;Name=5'UTR_00922;length=115;associated_cds=NP_815836.1;associated_gene=EF2174;associated_tss=TSS:2086698_r;tss_type=Primary	115
NC_004668.1	5UTR	-	2558160	2558275	ID=NC_004668.1_utr5_1093;Name=5'UTR_01093;length=115;associated_cds=NP_816283.1;associated_gene=EF2645;associated_tss=TSS:2558275_r;tss_type=Primary	115
NC_004668.1	5UTR	+	738781	738897	ID=NC_004668.1_utr5_308;Name=5'UTR_00308;length=116;associated_cds=NP_814526.1;associated_gene=EF0781;associated_tss=TSS:738781_f;tss_type=Primary	116
NC_004668.1	5UTR	+	840558	840674	ID=NC_004668.1_utr5_357;Name=5'UTR_00357;length=116;associated_cds=NP_814617.1;associated_gene=EF0878;associated_tss=TSS:840558_f;tss_type=Secondary	116
NC_004668.1	5UTR	+	993518	993634	ID=NC_004668.1_utr5_438;Name=5'UTR_00438;length=116;associated_cds=NP_814766.1;associated_gene=EF1033;associated_tss=TSS:993518_f;tss_type=Primary	116
NC_004668.1	5UTR	+	80078	80195	ID=NC_004668.1_utr5_39;Name=5'UTR_00039;length=117;associated_cds=NP_813887.1;associated_gene=EF0082;associated_tss=TSS:80078_f;tss_type=Primary	117
NC_004668.1	5UTR	-	125932	126049	ID=NC_004668.1_utr5_57;Name=5'UTR_00057;length=117;associated_cds=NP_813923.1;associated_gene=EF0120;associated_tss=TSS:126049_r;tss_type=Primary,Internal	117
NC_004668.1	5UTR	+	611263	611380	ID=NC_004668.1_utr5_245;Name=5'UTR_00245;length=117;associated_cds=NP_814412.1;associated_gene=EF0660;associated_tss=TSS:611263_f;tss_type=Primary	117
NC_004668.1	5UTR	+	699552	699669	ID=NC_004668.1_utr5_289;Name=5'UTR_00289;length=117;associated_cds=NP_814492.1;associated_gene=EF0744;associated_tss=TSS:699552_f;tss_type=Secondary	117
NC_004668.1	5UTR	-	755169	755286	ID=NC_004668.1_utr5_317;Name=5'UTR_00317;length=117;associated_cds=NP_814538.1;associated_gene=EF0794;associated_tss=TSS:755286_r;tss_type=Primary,Internal	117
NC_004668.1	5UTR	+	931198	931315	ID=NC_004668.1_utr5_411;Name=5'UTR_00411;length=117;associated_cds=NP_814705.1;associated_gene=EF0968;associated_tss=TSS:931198_f;tss_type=Secondary	117
NC_004668.1	5UTR	+	1463867	1463984	ID=NC_004668.1_utr5_655;Name=5'UTR_00655;length=117;associated_cds=NP_815230.1;associated_gene=EF1509;associated_tss=TSS:1463867_f;tss_type=Primary	117
NC_004668.1	5UTR	-	1536036	1536153	ID=NC_004668.1_utr5_694;Name=5'UTR_00694;length=117;associated_cds=NP_815298.1;associated_gene=EF1582;associated_tss=TSS:1536153_r;tss_type=Primary	117
NC_004668.1	5UTR	-	1925623	1925740	ID=NC_004668.1_utr5_868;Name=5'UTR_00868;length=117;associated_cds=NP_815666.1;associated_gene=EF1991;associated_tss=TSS:1925740_r;tss_type=Primary	117
NC_004668.1	5UTR	-	2276537	2276654	ID=NC_004668.1_utr5_970;Name=5'UTR_00970;length=117;associated_cds=NP_816007.1;associated_gene=EF2352;associated_tss=TSS:2276654_r;tss_type=Primary	117
NC_004668.1	5UTR	-	2915499	2915616	ID=NC_004668.1_utr5_1275;Name=5'UTR_01275;length=117;associated_cds=NP_816650.1;associated_gene=EF3037;associated_tss=TSS:2915616_r;tss_type=Primary	117
NC_004668.1	5UTR	-	55435	55553	ID=NC_004668.1_utr5_25;Name=5'UTR_00025;length=118;associated_cds=NP_813864.1;associated_gene=EF0054;associated_tss=TSS:55553_r;tss_type=Primary	118
NC_004668.1	5UTR	-	1764493	1764611	ID=NC_004668.1_utr5_800;Name=5'UTR_00800;length=118;associated_cds=NP_815516.1;associated_gene=EF1818;associated_tss=TSS:1764611_r;tss_type=Primary	118
NC_004668.1	5UTR	-	1343949	1344068	ID=NC_004668.1_utr5_608;Name=5'UTR_00608;length=119;associated_cds=NP_815088.1;associated_gene=EF1367;associated_tss=TSS:1344068_r;tss_type=Primary	119
NC_004668.1	5UTR	-	2423898	2424017	ID=NC_004668.1_utr5_1041;Name=5'UTR_01041;length=119;associated_cds=NP_816145.1;associated_gene=EF2499;associated_tss=TSS:2424017_r;tss_type=Primary	119
NC_004668.1	5UTR	-	2768123	2768242	ID=NC_004668.1_utr5_1202;Name=5'UTR_01202;length=119;associated_cds=NP_816510.1;associated_gene=EF2891;associated_tss=TSS:2768242_r;tss_type=Secondary	119
NC_004668.1	5UTR	+	847973	848093	ID=NC_004668.1_utr5_360;Name=5'UTR_00360;length=120;associated_cds=NP_814623.1;associated_gene=EF0884;associated_tss=TSS:847973_f;tss_type=Primary	120
NC_004668.1	5UTR	-	1589476	1589596	ID=NC_004668.1_utr5_718;Name=5'UTR_00718;length=120;associated_cds=NP_815344.1;associated_gene=EF1634;associated_tss=TSS:1589596_r;tss_type=Primary	120
NC_004668.1	5UTR	+	1541864	1541985	ID=NC_004668.1_utr5_700;Name=5'UTR_00700;length=121;associated_cds=NP_815305.1;associated_gene=EF1590;associated_tss=TSS:1541864_f;tss_type=Primary,Internal	121
NC_004668.1	5UTR	+	332364	332486	ID=NC_004668.1_utr5_143;Name=5'UTR_00143;length=122;associated_cds=NP_814156.1;associated_gene=EF0365;associated_tss=TSS:332364_f;tss_type=Secondary	122
NC_004668.1	5UTR	-	3153823	3153945	ID=NC_004668.1_utr5_1396;Name=5'UTR_01396;length=122;associated_cds=NP_816875.1;associated_gene=EF3278;associated_tss=TSS:3153945_r;tss_type=Primary,Internal	122
NC_004668.1	5UTR	+	748036	748159	ID=NC_004668.1_utr5_314;Name=5'UTR_00314;length=123;associated_cds=NP_814533.1;associated_gene=EF0789;associated_tss=TSS:748036_f;tss_type=Primary	123
NC_004668.1	5UTR	+	814274	814397	ID=NC_004668.1_utr5_341;Name=5'UTR_00341;length=123;associated_cds=NP_814598.1;associated_gene=EF0856;associated_tss=TSS:814274_f;tss_type=Primary,Antisense	123
NC_004668.1	5UTR	-	2979776	2979899	ID=NC_004668.1_utr5_1314;Name=5'UTR_01314;length=123;associated_cds=NP_816715.1;associated_gene=EF3105;associated_tss=TSS:2979899_r;tss_type=Secondary	123
NC_004668.1	5UTR	-	786565	786689	ID=NC_004668.1_utr5_330;Name=5'UTR_00330;length=124;associated_cds=NP_814566.1;associated_gene=EF0824;associated_tss=TSS:786689_r;tss_type=Primary,Antisense	124
NC_004668.1	5UTR	+	1078060	1078184	ID=NC_004668.1_utr5_479;Name=5'UTR_00479;length=124;associated_cds=NP_814840.1;associated_gene=EF1110;associated_tss=TSS:1078060_f;tss_type=Primary,Internal	124
NC_004668.1	5UTR	-	1575737	1575861	ID=NC_004668.1_utr5_716;Name=5'UTR_00716;length=124;associated_cds=NP_815328.1;associated_gene=EF1615;associated_tss=TSS:1575861_r;tss_type=Primary	124
NC_004668.1	5UTR	+	1846340	1846464	ID=NC_004668.1_utr5_821;Name=5'UTR_00821;length=124;associated_cds=NP_815584.1;associated_gene=EF1902;associated_tss=TSS:1846340_f;tss_type=Secondary,Antisense	124
NC_004668.1	5UTR	-	2322844	2322968	ID=NC_004668.1_utr5_992;Name=5'UTR_00992;length=124;associated_cds=NP_816049.1;associated_gene=EF2398;associated_tss=TSS:2322968_r;tss_type=Primary,Internal	124
NC_004668.1	5UTR	-	2821297	2821422	ID=NC_004668.1_utr5_1236;Name=5'UTR_01236;length=125;associated_cds=NP_816563.1;associated_gene=EF2945;associated_tss=TSS:2821422_r;tss_type=Primary	125
NC_004668.1	5UTR	+	2501181	2501307	ID=NC_004668.1_utr5_1059;Name=5'UTR_01059;length=126;associated_cds=NP_816224.1;associated_gene=EF2583;associated_tss=TSS:2501181_f;tss_type=Primary	126
NC_004668.1	5UTR	+	2966059	2966185	ID=NC_004668.1_utr5_1306;Name=5'UTR_01306;length=126;associated_cds=NP_816702.1;associated_gene=EF3091;associated_tss=TSS:2966059_f;tss_type=Primary	126
NC_004668.1	5UTR	-	2774878	2775005	ID=NC_004668.1_utr5_1206;Name=5'UTR_01206;length=127;associated_cds=NP_816513.1;associated_gene=EF2894;associated_tss=TSS:2775005_r;tss_type=Secondary,Antisense	127
NC_004668.1	5UTR	+	120197	120325	ID=NC_004668.1_utr5_55;Name=5'UTR_00055;length=128;associated_cds=NP_813918.1;associated_gene=EF0115;associated_tss=TSS:120197_f;tss_type=Primary	128
NC_004668.1	5UTR	+	209967	210095	ID=NC_004668.1_utr5_96;Name=5'UTR_00096;length=128;associated_cds=NP_814026.1;associated_gene=EF0229;associated_tss=TSS:209967_f;tss_type=Primary	128
NC_004668.1	5UTR	+	1422987	1423115	ID=NC_004668.1_utr5_642;Name=5'UTR_00642;length=128;associated_cds=NP_815179.1;associated_gene=EF1458;associated_tss=TSS:1422987_f;tss_type=Primary,Internal	128
NC_004668.1	5UTR	-	1767616	1767744	ID=NC_004668.1_utr5_802;Name=5'UTR_00802;length=128;associated_cds=NP_815519.1;associated_gene=EF1822;associated_tss=TSS:1767744_r;tss_type=Primary	128
NC_004668.1	5UTR	+	129516	129645	ID=NC_004668.1_utr5_59;Name=5'UTR_00059;length=129;associated_cds=NP_813928.1;associated_gene=EF0125;associated_tss=TSS:129516_f;tss_type=Secondary	129
NC_004668.1	5UTR	+	1783212	1783342	ID=NC_004668.1_utr5_804;Name=5'UTR_00804;length=130;associated_cds=NP_815528.1;associated_gene=EF1833;associated_tss=TSS:1783212_f;tss_type=Primary	130
NC_004668.1	5UTR	+	2435742	2435872	ID=NC_004668.1_utr5_1045;Name=5'UTR_01045;length=130;associated_cds=NP_816154.1;associated_gene=EF2509;associated_tss=TSS:2435742_f;tss_type=Primary,Antisense	130
NC_004668.1	5UTR	-	2701070	2701200	ID=NC_004668.1_utr5_1179;Name=5'UTR_01179;length=130;associated_cds=NP_816424.1;associated_gene=EF2798;associated_tss=TSS:2701200_r;tss_type=Primary	130
NC_004668.1	5UTR	+	162989	163120	ID=NC_004668.1_utr5_74;Name=5'UTR_00074;length=131;associated_cds=NP_813968.1;associated_gene=EF0166;associated_tss=TSS:162989_f;tss_type=Primary,Internal	131
NC_004668.1	5UTR	+	328322	328453	ID=NC_004668.1_utr5_139;Name=5'UTR_00139;length=131;associated_cds=NP_814151.1;associated_gene=EF0359;associated_tss=TSS:328322_f;tss_type=Primary	131
NC_004668.1	5UTR	+	491592	491723	ID=NC_004668.1_utr5_202;Name=5'UTR_00202;length=131;associated_cds=NP_814308.1;associated_gene=EF0532;associated_tss=TSS:491592_f;tss_type=Primary,Internal	131
NC_004668.1	5UTR	-	747905	748036	ID=NC_004668.1_utr5_315;Name=5'UTR_00315;length=131;associated_cds=NP_814532.1;associated_gene=EF0787;associated_tss=TSS:748036_r;tss_type=Primary	131
NC_004668.1	5UTR	+	540833	540965	ID=NC_004668.1_utr5_214;Name=5'UTR_00214;length=132;associated_cds=NP_814344.1;associated_gene=EF0579;associated_tss=TSS:540833_f;tss_type=Primary	132
NC_004668.1	5UTR	-	2606903	2607035	ID=NC_004668.1_utr5_1120;Name=5'UTR_01120;length=132;associated_cds=NP_816323.1;associated_gene=EF2689;associated_tss=TSS:2607035_r;tss_type=Primary,Internal	132
NC_004668.1	5UTR	-	2743588	2743720	ID=NC_004668.1_utr5_1189;Name=5'UTR_01189;length=132;associated_cds=NP_816482.1;associated_gene=EF2860;associated_tss=TSS:2743720_r;tss_type=Primary	132
NC_004668.1	5UTR	-	2991883	2992015	ID=NC_004668.1_utr5_1319;Name=5'UTR_01319;length=132;associated_cds=NP_816725.1;associated_gene=EF3115;associated_tss=TSS:2992015_r;tss_type=Secondary	132
NC_004668.1	5UTR	+	100977	101110	ID=NC_004668.1_utr5_48;Name=5'UTR_00048;length=133;associated_cds=NP_813900.1;associated_gene=EF0097;associated_tss=TSS:100977_f;tss_type=Primary	133
NC_004668.1	5UTR	+	522772	522905	ID=NC_004668.1_utr5_210;Name=5'UTR_00210;length=133;associated_cds=NP_814333.1;associated_gene=EF0567;associated_tss=TSS:522772_f;tss_type=Primary	133
NC_004668.1	5UTR	-	1903588	1903721	ID=NC_004668.1_utr5_858;Name=5'UTR_00858;length=133;associated_cds=NP_815641.1;associated_gene=EF1965;associated_tss=TSS:1903721_r;tss_type=Primary	133
NC_004668.1	5UTR	+	832781	832915	ID=NC_004668.1_utr5_354;Name=5'UTR_00354;length=134;associated_cds=NP_814612.1;associated_gene=EF0872;associated_tss=TSS:832781_f;tss_type=Primary	134
NC_004668.1	5UTR	+	1108010	1108144	ID=NC_004668.1_utr5_489;Name=5'UTR_00489;length=134;associated_cds=NP_814867.1;associated_gene=EF1137;associated_tss=TSS:1108010_f;tss_type=Primary,Antisense	134
NC_004668.1	5UTR	-	2608854	2608989	ID=NC_004668.1_utr5_1123;Name=5'UTR_01123;length=135;associated_cds=NP_816325.1;associated_gene=EF2691;associated_tss=TSS:2608989_r;tss_type=Primary,Antisense	135
NC_004668.1	5UTR	+	445061	445197	ID=NC_004668.1_utr5_190;Name=5'UTR_00190;length=136;associated_cds=NP_814261.1;associated_gene=EF0478;associated_tss=TSS:445061_f;tss_type=Primary	136
NC_004668.1	5UTR	+	653476	653612	ID=NC_004668.1_utr5_266;Name=5'UTR_00266;length=136;associated_cds=NP_814451.1;associated_gene=EF0700;associated_tss=TSS:653476_f;tss_type=Primary	136
NC_004668.1	5UTR	+	1114983	1115119	ID=NC_004668.1_utr5_499;Name=5'UTR_00499;length=136;associated_cds=NP_814876.1;associated_gene=EF1146;associated_tss=TSS:1114983_f;tss_type=Secondary,Internal	136
NC_004668.1	5UTR	-	2377622	2377759	ID=NC_004668.1_utr5_1021;Name=5'UTR_01021;length=137;associated_cds=NP_816106.1;associated_gene=EF2458;associated_tss=TSS:2377759_r;tss_type=Secondary	137
NC_004668.1	5UTR	+	3082910	3083048	ID=NC_004668.1_utr5_1368;Name=5'UTR_01368;length=138;associated_cds=NP_816816.1;associated_gene=EF3214;associated_tss=TSS:3082910_f;tss_type=Secondary	138
NC_004668.1	5UTR	+	2612652	2612791	ID=NC_004668.1_utr5_1129;Name=5'UTR_01129;length=139;associated_cds=NP_816332.1;associated_gene=EF2698;associated_tss=TSS:2612652_f;tss_type=Primary,Internal	139
NC_004668.1	5UTR	+	3116358	3116497	ID=NC_004668.1_utr5_1382;Name=5'UTR_01382;length=139;associated_cds=NP_816842.1;associated_gene=EF3244;associated_tss=TSS:3116358_f;tss_type=Primary,Antisense	139
NC_004668.1	5UTR	-	563892	564032	ID=NC_004668.1_utr5_219;Name=5'UTR_00219;length=140;associated_cds=NP_814359.1;associated_gene=EF0600;associated_tss=TSS:564032_r;tss_type=Primary,Internal	140
NC_004668.1	5UTR	+	2049980	2050120	ID=NC_004668.1_utr5_908;Name=5'UTR_00908;length=140;associated_cds=NP_815810.1;associated_gene=EF2147;associated_tss=TSS:2049980_f;tss_type=Secondary	140
NC_004669.1	5UTR	-	8269	8409	ID=NC_004669.1_utr5_1420;Name=5'UTR_01420;length=140;associated_cds=NP_816939.1;associated_gene=EFA0009;associated_tss=TSS:8409_r;tss_type=Primary	140
NC_004668.1	5UTR	+	42115	42257	ID=NC_004668.1_utr5_18;Name=5'UTR_00018;length=142;associated_cds=NP_813849.1;associated_gene=EF0039;associated_tss=TSS:42115_f;tss_type=Secondary	142
NC_004668.1	5UTR	-	1965199	1965341	ID=NC_004668.1_utr5_881;Name=5'UTR_00881;length=142;associated_cds=NP_815711.1;associated_gene=EF2046;associated_tss=TSS:1965341_r;tss_type=Primary	142
NC_004668.1	5UTR	-	870818	870961	ID=NC_004668.1_utr5_367;Name=5'UTR_00367;length=143;associated_cds=NP_814642.1;associated_gene=EF0904;associated_tss=TSS:870961_r;tss_type=Primary	143
NC_004668.1	5UTR	+	1500443	1500586	ID=NC_004668.1_utr5_678;Name=5'UTR_00678;length=143;associated_cds=NP_815263.1;associated_gene=EF1546;associated_tss=TSS:1500443_f;tss_type=Primary,Internal	143
NC_004668.1	5UTR	-	1952842	1952986	ID=NC_004668.1_utr5_875;Name=5'UTR_00875;length=144;associated_cds=NP_815693.1;associated_gene=EF2024;associated_tss=TSS:1952986_r;tss_type=Primary	144
NC_004668.1	5UTR	+	2504787	2504931	ID=NC_004668.1_utr5_1062;Name=5'UTR_01062;length=144;associated_cds=NP_816228.1;associated_gene=EF2587;associated_tss=TSS:2504787_f;tss_type=Primary	144
NC_004668.1	5UTR	-	661961	662106	ID=NC_004668.1_utr5_272;Name=5'UTR_00272;length=145;associated_cds=NP_814457.1;associated_gene=EF0706;associated_tss=TSS:662106_r;tss_type=Primary,Internal	145
NC_004668.1	5UTR	+	196833	196983	ID=NC_004668.1_utr5_94;Name=5'UTR_00094;length=150;associated_cds=NP_814002.1;associated_gene=EF0203;associated_tss=TSS:196833_f;tss_type=Primary	150
NC_004668.1	5UTR	+	1276495	1276645	ID=NC_004668.1_utr5_574;Name=5'UTR_00574;length=150;associated_cds=NP_815032.1;associated_gene=EF1310;associated_tss=TSS:1276495_f;tss_type=Primary,Internal	150
NC_004668.1	5UTR	-	1872729	1872879	ID=NC_004668.1_utr5_839;Name=5'UTR_00839;length=150;associated_cds=NP_815610.1;associated_gene=EF1929;associated_tss=TSS:1872879_r;tss_type=Primary	150
NC_004668.1	5UTR	+	2402518	2402668	ID=NC_004668.1_utr5_1035;Name=5'UTR_01035;length=150;associated_cds=NP_816127.1;associated_gene=EF2480;associated_tss=TSS:2402518_f;tss_type=Primary	150
NC_004668.1	5UTR	-	3072809	3072959	ID=NC_004668.1_utr5_1362;Name=5'UTR_01362;length=150;associated_cds=NP_816802.1;associated_gene=EF3200;associated_tss=TSS:3072959_r;tss_type=Primary	150
NC_004668.1	5UTR	+	1122413	1122565	ID=NC_004668.1_utr5_506;Name=5'UTR_00506;length=152;associated_cds=NP_814882.1;associated_gene=EF1152;associated_tss=TSS:1122413_f;tss_type=Primary	152
NC_004668.1	5UTR	-	1343467	1343619	ID=NC_004668.1_utr5_607;Name=5'UTR_00607;length=152;associated_cds=NP_815087.1;associated_gene=EF1366;associated_tss=TSS:1343619_r;tss_type=Primary	152
NC_004668.1	5UTR	+	1354811	1354964	ID=NC_004668.1_utr5_617;Name=5'UTR_00617;length=153;associated_cds=NP_815099.1;associated_gene=EF1378;associated_tss=TSS:1354811_f;tss_type=Primary	153
NC_004668.1	5UTR	-	2384368	2384521	ID=NC_004668.1_utr5_1025;Name=5'UTR_01025;length=153;associated_cds=NP_816111.1;associated_gene=EF2463;associated_tss=TSS:2384521_r;tss_type=Primary	153
NC_004668.1	5UTR	+	372201	372355	ID=NC_004668.1_utr5_160;Name=5'UTR_00160;length=154;associated_cds=NP_814190.1;associated_gene=EF0401;associated_tss=TSS:372201_f;tss_type=Primary,Internal	154
NC_004668.1	5UTR	+	285631	285786	ID=NC_004668.1_utr5_130;Name=5'UTR_00130;length=155;associated_cds=NP_814091.1;associated_gene=EF0299;associated_tss=TSS:285631_f;tss_type=Primary,Internal	155
NC_004668.1	5UTR	+	191107	191263	ID=NC_004668.1_utr5_91;Name=5'UTR_00091;length=156;associated_cds=NP_813997.1;associated_gene=EF0198;associated_tss=TSS:191107_f;tss_type=Primary	156
NC_004668.1	5UTR	+	786584	786740	ID=NC_004668.1_utr5_329;Name=5'UTR_00329;length=156;associated_cds=NP_814567.1;associated_gene=EF0825;associated_tss=TSS:786584_f;tss_type=Secondary,Antisense	156
NC_004668.1	5UTR	-	1983768	1983924	ID=NC_004668.1_utr5_888;Name=5'UTR_00888;length=156;associated_cds=NP_815724.1;associated_gene=EF2061;associated_tss=TSS:1983924_r;tss_type=Primary	156
NC_004668.1	5UTR	+	2900137	2900293	ID=NC_004668.1_utr5_1269;Name=5'UTR_01269;length=156;associated_cds=NP_816636.1;associated_gene=EF3022;associated_tss=TSS:2900137_f;tss_type=Primary	156
NC_004668.1	5UTR	-	1832903	1833060	ID=NC_004668.1_utr5_816;Name=5'UTR_00816;length=157;associated_cds=NP_815571.1;associated_gene=EF1888;associated_tss=TSS:1833060_r;tss_type=Primary,Internal	157
NC_004668.1	5UTR	-	625929	626087	ID=NC_004668.1_utr5_254;Name=5'UTR_00254;length=158;associated_cds=NP_814424.1;associated_gene=EF0673;associated_tss=TSS:626087_r;tss_type=Primary,Antisense	158
NC_004668.1	5UTR	-	1637503	1637661	ID=NC_004668.1_utr5_742;Name=5'UTR_00742;length=158;associated_cds=NP_815395.1;associated_gene=EF1687;associated_tss=TSS:1637661_r;tss_type=Primary,Internal	158
NC_004668.1	5UTR	-	2589194	2589352	ID=NC_004668.1_utr5_1114;Name=5'UTR_01114;length=158;associated_cds=NP_816312.1;associated_gene=EF2677;associated_tss=TSS:2589352_r;tss_type=Primary	158
NC_004668.1	5UTR	-	2308993	2309152	ID=NC_004668.1_utr5_986;Name=5'UTR_00986;length=159;associated_cds=NP_816031.1;associated_gene=EF2380;associated_tss=TSS:2309152_r;tss_type=Primary	159
NC_004668.1	5UTR	-	2881829	2881988	ID=NC_004668.1_utr5_1262;Name=5'UTR_01262;length=159;associated_cds=NP_816622.1;associated_gene=EF3007;associated_tss=TSS:2881988_r;tss_type=Primary	159
NC_004668.1	5UTR	-	2939525	2939684	ID=NC_004668.1_utr5_1292;Name=5'UTR_01292;length=159;associated_cds=NP_816679.1;associated_gene=EF3067;associated_tss=TSS:2939684_r;tss_type=Primary,Internal	159
NC_004668.1	5UTR	-	2384368	2384528	ID=NC_004668.1_utr5_1026;Name=5'UTR_01026;length=160;associated_cds=NP_816111.1;associated_gene=EF2463;associated_tss=TSS:2384528_r;tss_type=Secondary	160
NC_004668.1	5UTR	-	1846267	1846429	ID=NC_004668.1_utr5_822;Name=5'UTR_00822;length=162;associated_cds=NP_815583.1;associated_gene=EF1901;associated_tss=TSS:1846429_r;tss_type=Secondary,Antisense	162
NC_004668.1	5UTR	-	2581399	2581561	ID=NC_004668.1_utr5_1108;Name=5'UTR_01108;length=162;associated_cds=NP_816305.1;associated_gene=EF2668;associated_tss=TSS:2581561_r;tss_type=Primary,Internal	162
NC_004668.1	5UTR	+	49481	49644	ID=NC_004668.1_utr5_22;Name=5'UTR_00022;length=163;associated_cds=NP_813856.1;associated_gene=EF0046;associated_tss=TSS:49481_f;tss_type=Primary,Internal	163
NC_004668.1	5UTR	-	1690814	1690977	ID=NC_004668.1_utr5_771;Name=5'UTR_00771;length=163;associated_cds=NP_815445.1;associated_gene=EF1741;associated_tss=TSS:1690977_r;tss_type=Secondary,Antisense	163
NC_004668.1	5UTR	-	3183760	3183923	ID=NC_004668.1_utr5_1408;Name=5'UTR_01408;length=163;associated_cds=NP_816896.1;associated_gene=EF3301;associated_tss=TSS:3183923_r;tss_type=Primary	163
NC_004668.1	5UTR	-	2308993	2309157	ID=NC_004668.1_utr5_987;Name=5'UTR_00987;length=164;associated_cds=NP_816031.1;associated_gene=EF2380;associated_tss=TSS:2309157_r;tss_type=Secondary	164
NC_004668.1	5UTR	-	564544	564709	ID=NC_004668.1_utr5_220;Name=5'UTR_00220;length=165;associated_cds=NP_814360.1;associated_gene=EF0601;associated_tss=TSS:564709_r;tss_type=Primary	165
NC_004668.1	5UTR	+	888709	888874	ID=NC_004668.1_utr5_382;Name=5'UTR_00382;length=165;associated_cds=NP_814664.1;associated_gene=EF0926;associated_tss=TSS:888709_f;tss_type=Primary,Internal	165
NC_004671.1	5UTR	-	36591	36756	ID=NC_004671.1_utr5_1443;Name=5'UTR_01443;length=165;associated_cds=NP_817057.1;associated_gene=EF_B0038;associated_tss=TSS:36756_r;tss_type=Primary	165
NC_004668.1	5UTR	+	70918	71084	ID=NC_004668.1_utr5_35;Name=5'UTR_00035;length=166;associated_cds=NP_813877.1;associated_gene=EF0069;associated_tss=TSS:70918_f;tss_type=Primary,Antisense	166
NC_004668.1	5UTR	+	656749	656915	ID=NC_004668.1_utr5_268;Name=5'UTR_00268;length=166;associated_cds=NP_814453.1;associated_gene=EF0702;associated_tss=TSS:656749_f;tss_type=Primary	166
NC_004668.1	5UTR	-	1067701	1067867	ID=NC_004668.1_utr5_471;Name=5'UTR_00471;length=166;associated_cds=NP_814828.1;associated_gene=EF1098;associated_tss=TSS:1067867_r;tss_type=Secondary	166
NC_004668.1	5UTR	+	198331	198498	ID=NC_004668.1_utr5_95;Name=5'UTR_00095;length=167;associated_cds=NP_814003.1;associated_gene=EF0205;associated_tss=TSS:198331_f;tss_type=Primary	167
NC_004668.1	5UTR	+	583616	583783	ID=NC_004668.1_utr5_227;Name=5'UTR_00227;length=167;associated_cds=NP_814384.1;associated_gene=EF0629;associated_tss=TSS:583616_f;tss_type=Primary	167
NC_004668.1	5UTR	-	2478766	2478933	ID=NC_004668.1_utr5_1056;Name=5'UTR_01056;length=167;associated_cds=NP_816203.1;associated_gene=EF2562;associated_tss=TSS:2478933_r;tss_type=Primary	167
NC_004668.1	5UTR	-	2764177	2764344	ID=NC_004668.1_utr5_1198;Name=5'UTR_01198;length=167;associated_cds=NP_816506.1;associated_gene=EF2886;associated_tss=TSS:2764344_r;tss_type=Secondary	167
NC_004668.1	5UTR	-	1687112	1687280	ID=NC_004668.1_utr5_768;Name=5'UTR_00768;length=168;associated_cds=NP_815443.1;associated_gene=EF1739;associated_tss=TSS:1687280_r;tss_type=Secondary,Antisense	168
NC_004668.1	5UTR	-	2418663	2418832	ID=NC_004668.1_utr5_1038;Name=5'UTR_01038;length=169;associated_cds=NP_816139.1;associated_gene=EF2493;associated_tss=TSS:2418832_r;tss_type=Primary	169
NC_004668.1	5UTR	-	2777223	2777392	ID=NC_004668.1_utr5_1210;Name=5'UTR_01210;length=169;associated_cds=NP_816516.1;associated_gene=EF2898;associated_tss=TSS:2777392_r;tss_type=Secondary,Antisense	169
NC_004668.1	5UTR	+	1115883	1116053	ID=NC_004668.1_utr5_501;Name=5'UTR_00501;length=170;associated_cds=NP_814877.1;associated_gene=EF1147;associated_tss=TSS:1115883_f;tss_type=Primary	170
NC_004668.1	5UTR	-	1604675	1604845	ID=NC_004668.1_utr5_726;Name=5'UTR_00726;length=170;associated_cds=NP_815358.1;associated_gene=EF1650;associated_tss=TSS:1604845_r;tss_type=Secondary	170
NC_004668.1	5UTR	-	2975541	2975712	ID=NC_004668.1_utr5_1311;Name=5'UTR_01311;length=171;associated_cds=NP_816709.1;associated_gene=EF3099;associated_tss=TSS:2975712_r;tss_type=Primary,Antisense	171
NC_004668.1	5UTR	+	1469506	1469678	ID=NC_004668.1_utr5_657;Name=5'UTR_00657;length=172;associated_cds=NP_815235.1;associated_gene=EF1515;associated_tss=TSS:1469506_f;tss_type=Primary	172
NC_004668.1	5UTR	+	819760	819933	ID=NC_004668.1_utr5_346;Name=5'UTR_00346;length=173;associated_cds=NP_814602.1;associated_gene=EF0860;associated_tss=TSS:819760_f;tss_type=Primary	173
NC_004668.1	5UTR	+	70910	71084	ID=NC_004668.1_utr5_34;Name=5'UTR_00034;length=174;associated_cds=NP_813877.1;associated_gene=EF0069;associated_tss=TSS:70910_f;tss_type=Secondary,Antisense	174
NC_004668.1	5UTR	+	501154	501328	ID=NC_004668.1_utr5_205;Name=5'UTR_00205;length=174;associated_cds=NP_814315.1;associated_gene=EF0544;associated_tss=TSS:501154_f;tss_type=Primary	174
NC_004668.1	5UTR	-	2098717	2098891	ID=NC_004668.1_utr5_925;Name=5'UTR_00925;length=174;associated_cds=NP_815843.1;associated_gene=EF2181;associated_tss=TSS:2098891_r;tss_type=Primary,Internal	174
NC_004668.1	5UTR	-	2143018	2143192	ID=NC_004668.1_utr5_950;Name=5'UTR_00950;length=174;associated_cds=NP_815885.1;associated_gene=EF2224;associated_tss=TSS:2143192_r;tss_type=Primary	174
NC_004668.1	5UTR	+	935565	935741	ID=NC_004668.1_utr5_416;Name=5'UTR_00416;length=176;associated_cds=NP_814712.1;associated_gene=EF0976;associated_tss=TSS:935565_f;tss_type=Primary	176
NC_004669.1	5UTR	-	24302	24478	ID=NC_004669.1_utr5_1424;Name=5'UTR_01424;length=176;associated_cds=NP_816956.1;associated_gene=EFA0031;associated_tss=TSS:24478_r;tss_type=Primary,Internal	176
NC_004668.1	5UTR	-	268311	268488	ID=NC_004668.1_utr5_121;Name=5'UTR_00121;length=177;associated_cds=NP_814074.1;associated_gene=EF0282;associated_tss=TSS:268488_r;tss_type=Primary	177
NC_004668.1	5UTR	+	2941211	2941388	ID=NC_004668.1_utr5_1295;Name=5'UTR_01295;length=177;associated_cds=NP_816682.1;associated_gene=EF3070;associated_tss=TSS:2941211_f;tss_type=Primary	177
NC_004668.1	5UTR	-	886407	886585	ID=NC_004668.1_utr5_379;Name=5'UTR_00379;length=178;associated_cds=NP_814660.1;associated_gene=EF0922;associated_tss=TSS:886585_r;tss_type=Secondary,Antisense	178
NC_004668.1	5UTR	-	2287575	2287753	ID=NC_004668.1_utr5_976;Name=5'UTR_00976;length=178;associated_cds=NP_816016.1;associated_gene=EF2364;associated_tss=TSS:2287753_r;tss_type=Primary,Internal	178
NC_004668.1	5UTR	+	632507	632686	ID=NC_004668.1_utr5_257;Name=5'UTR_00257;length=179;associated_cds=NP_814430.1;associated_gene=EF0680;associated_tss=TSS:632507_f;tss_type=Primary	179
NC_004668.1	5UTR	+	1447297	1447477	ID=NC_004668.1_utr5_649;Name=5'UTR_00649;length=180;associated_cds=NP_815213.1;associated_gene=EF1492;associated_tss=TSS:1447297_f;tss_type=Primary	180
NC_004668.1	5UTR	+	899933	900114	ID=NC_004668.1_utr5_390;Name=5'UTR_00390;length=181;associated_cds=NP_814674.1;associated_gene=EF0936;associated_tss=TSS:899933_f;tss_type=Primary,Internal	181
NC_004668.1	5UTR	-	2927717	2927898	ID=NC_004668.1_utr5_1283;Name=5'UTR_01283;length=181;associated_cds=NP_816665.1;associated_gene=EF3053;associated_tss=TSS:2927898_r;tss_type=Secondary,Internal	181
NC_004668.1	5UTR	+	3082867	3083048	ID=NC_004668.1_utr5_1367;Name=5'UTR_01367;length=181;associated_cds=NP_816816.1;associated_gene=EF3214;associated_tss=TSS:3082867_f;tss_type=Primary,Internal	181
NC_004668.1	5UTR	+	268427	268609	ID=NC_004668.1_utr5_120;Name=5'UTR_00120;length=182;associated_cds=NP_814075.1;associated_gene=EF0283;associated_tss=TSS:268427_f;tss_type=Primary	182
NC_004668.1	5UTR	-	3184259	3184441	ID=NC_004668.1_utr5_1410;Name=5'UTR_01410;length=182;associated_cds=NP_816897.1;associated_gene=EF3302;associated_tss=TSS:3184441_r;tss_type=Primary,Internal	182
NC_004668.1	5UTR	+	442528	442711	ID=NC_004668.1_utr5_189;Name=5'UTR_00189;length=183;associated_cds=NP_814259.1;associated_gene=EF0476;associated_tss=TSS:442528_f;tss_type=Primary,Internal	183
NC_004668.1	5UTR	-	2164971	2165154	ID=NC_004668.1_utr5_954;Name=5'UTR_00954;length=183;associated_cds=NP_815901.1;associated_gene=EF2240;associated_tss=TSS:2165154_r;tss_type=Primary,Internal	183
NC_004668.1	5UTR	-	272082	272266	ID=NC_004668.1_utr5_123;Name=5'UTR_00123;length=184;associated_cds=NP_814078.1;associated_gene=EF0286;associated_tss=TSS:272266_r;tss_type=Primary	184
NC_004668.1	5UTR	+	1447292	1447477	ID=NC_004668.1_utr5_648;Name=5'UTR_00648;length=185;associated_cds=NP_815213.1;associated_gene=EF1492;associated_tss=TSS:1447292_f;tss_type=Secondary	185
NC_004668.1	5UTR	-	2774096	2774281	ID=NC_004668.1_utr5_1203;Name=5'UTR_01203;length=185;associated_cds=NP_816511.1;associated_gene=EF2892;associated_tss=TSS:2774281_r;tss_type=Primary,Internal	185
NC_004668.1	5UTR	+	3171205	3171390	ID=NC_004668.1_utr5_1403;Name=5'UTR_01403;length=185;associated_cds=NP_816886.1;associated_gene=EF3290;associated_tss=TSS:3171205_f;tss_type=Primary,Internal	185
NC_004668.1	5UTR	+	736257	736443	ID=NC_004668.1_utr5_307;Name=5'UTR_00307;length=186;associated_cds=NP_814524.1;associated_gene=EF0779;associated_tss=TSS:736257_f;tss_type=Primary,Internal	186
NC_004668.1	5UTR	-	2219031	2219217	ID=NC_004668.1_utr5_965;Name=5'UTR_00965;length=186;associated_cds=NP_815957.1;associated_gene=EF2300;associated_tss=TSS:2219217_r;tss_type=Primary	186
NC_004668.1	5UTR	+	804919	805108	ID=NC_004668.1_utr5_337;Name=5'UTR_00337;length=189;associated_cds=NP_814588.1;associated_gene=EF0846;associated_tss=TSS:804919_f;tss_type=Primary	189
NC_004668.1	5UTR	+	747969	748159	ID=NC_004668.1_utr5_313;Name=5'UTR_00313;length=190;associated_cds=NP_814533.1;associated_gene=EF0789;associated_tss=TSS:747969_f;tss_type=Secondary,Antisense	190
NC_004668.1	5UTR	+	880563	880755	ID=NC_004668.1_utr5_373;Name=5'UTR_00373;length=192;associated_cds=NP_814652.1;associated_gene=EF0914;associated_tss=TSS:880563_f;tss_type=Primary	192
NC_004668.1	5UTR	+	1497840	1498033	ID=NC_004668.1_utr5_676;Name=5'UTR_00676;length=193;associated_cds=NP_815261.1;associated_gene=EF1544;associated_tss=TSS:1497840_f;tss_type=Primary,Antisense	193
NC_004668.1	5UTR	-	2683464	2683658	ID=NC_004668.1_utr5_1167;Name=5'UTR_01167;length=194;associated_cds=NP_816405.1;associated_gene=EF2778;associated_tss=TSS:2683658_r;tss_type=Primary	194
NC_004668.1	5UTR	+	362921	363117	ID=NC_004668.1_utr5_156;Name=5'UTR_00156;length=196;associated_cds=NP_814181.1;associated_gene=EF0392;associated_tss=TSS:362921_f;tss_type=Primary	196
NC_004668.1	5UTR	+	1004332	1004528	ID=NC_004668.1_utr5_445;Name=5'UTR_00445;length=196;associated_cds=NP_814775.1;associated_gene=EF1042;associated_tss=TSS:1004332_f;tss_type=Secondary	196
NC_004668.1	5UTR	+	1057189	1057387	ID=NC_004668.1_utr5_466;Name=5'UTR_00466;length=198;associated_cds=NP_814821.1;associated_gene=EF1091;associated_tss=TSS:1057189_f;tss_type=Primary	198
NC_004668.1	5UTR	-	2025960	2026158	ID=NC_004668.1_utr5_903;Name=5'UTR_00903;length=198;associated_cds=NP_815767.1;associated_gene=EF2104;associated_tss=TSS:2026158_r;tss_type=Primary,Internal	198
NC_004668.1	5UTR	-	2675593	2675791	ID=NC_004668.1_utr5_1162;Name=5'UTR_01162;length=198;associated_cds=NP_816397.1;associated_gene=EF2769;associated_tss=TSS:2675791_r;tss_type=Primary,Internal	198
NC_004668.1	5UTR	+	3033281	3033479	ID=NC_004668.1_utr5_1340;Name=5'UTR_01340;length=198;associated_cds=NP_816766.1;associated_gene=EF3161;associated_tss=TSS:3033281_f;tss_type=Primary	198
NC_004668.1	5UTR	-	2820912	2821111	ID=NC_004668.1_utr5_1233;Name=5'UTR_01233;length=199;associated_cds=NP_816562.1;associated_gene=EF2944;associated_tss=TSS:2821111_r;tss_type=Primary	199
NC_004668.1	5UTR	-	1032626	1032826	ID=NC_004668.1_utr5_455;Name=5'UTR_00455;length=200;associated_cds=NP_814792.1;associated_gene=EF1059;associated_tss=TSS:1032826_r;tss_type=Primary	200
NC_004668.1	5UTR	-	1553068	1553268	ID=NC_004668.1_utr5_707;Name=5'UTR_00707;length=200;associated_cds=NP_815314.1;associated_gene=EF1599;associated_tss=TSS:1553268_r;tss_type=Primary	200
NC_004668.1	5UTR	+	1959310	1959510	ID=NC_004668.1_utr5_879;Name=5'UTR_00879;length=200;associated_cds=NP_815705.1;associated_gene=EF2040;associated_tss=TSS:1959310_f;tss_type=Primary,Antisense	200
NC_004668.1	5UTR	+	594161	594362	ID=NC_004668.1_utr5_229;Name=5'UTR_00229;length=201;associated_cds=NP_814391.1;associated_gene=EF0637;associated_tss=TSS:594161_f;tss_type=Secondary	201
NC_004668.1	5UTR	-	916934	917135	ID=NC_004668.1_utr5_403;Name=5'UTR_00403;length=201;associated_cds=NP_814691.1;associated_gene=EF0954;associated_tss=TSS:917135_r;tss_type=Primary,Internal	201
NC_004668.1	5UTR	+	923224	923425	ID=NC_004668.1_utr5_406;Name=5'UTR_00406;length=201;associated_cds=NP_814696.1;associated_gene=EF0959;associated_tss=TSS:923224_f;tss_type=Primary,Internal	201
NC_004668.1	5UTR	+	944421	944622	ID=NC_004668.1_utr5_420;Name=5'UTR_00420;length=201;associated_cds=NP_814723.1;associated_gene=EF0987;associated_tss=TSS:944421_f;tss_type=Primary,Antisense	201
NC_004668.1	5UTR	-	2905870	2906071	ID=NC_004668.1_utr5_1270;Name=5'UTR_01270;length=201;associated_cds=NP_816637.1;associated_gene=EF3023;associated_tss=TSS:2906071_r;tss_type=Primary	201
NC_004668.1	5UTR	+	1917733	1917935	ID=NC_004668.1_utr5_865;Name=5'UTR_00865;length=202;associated_cds=NP_815656.1;associated_gene=EF1980;associated_tss=TSS:1917733_f;tss_type=Primary	202
NC_004668.1	5UTR	+	880552	880755	ID=NC_004668.1_utr5_372;Name=5'UTR_00372;length=203;associated_cds=NP_814652.1;associated_gene=EF0914;associated_tss=TSS:880552_f;tss_type=Secondary	203
NC_004668.1	5UTR	-	1213172	1213377	ID=NC_004668.1_utr5_547;Name=5'UTR_00547;length=205;associated_cds=NP_814969.1;associated_gene=EF1242;associated_tss=TSS:1213377_r;tss_type=Secondary,Antisense	205
NC_004668.1	5UTR	-	2676153	2676358	ID=NC_004668.1_utr5_1163;Name=5'UTR_01163;length=205;associated_cds=NP_816398.1;associated_gene=EF2770;associated_tss=TSS:2676358_r;tss_type=Primary	205
NC_004668.1	5UTR	-	2329373	2329579	ID=NC_004668.1_utr5_995;Name=5'UTR_00995;length=206;associated_cds=NP_816057.1;associated_gene=EF2408;associated_tss=TSS:2329579_r;tss_type=Primary	206
NC_004668.1	5UTR	+	1362140	1362347	ID=NC_004668.1_utr5_621;Name=5'UTR_00621;length=207;associated_cds=NP_815105.1;associated_gene=EF1384;associated_tss=TSS:1362140_f;tss_type=Primary,Internal	207
NC_004668.1	5UTR	-	2789746	2789953	ID=NC_004668.1_utr5_1217;Name=5'UTR_01217;length=207;associated_cds=NP_816529.1;associated_gene=EF2911;associated_tss=TSS:2789953_r;tss_type=Primary,Internal	207
NC_004668.1	5UTR	-	165927	166135	ID=NC_004668.1_utr5_75;Name=5'UTR_00075;length=208;associated_cds=NP_813969.1;associated_gene=EF0167;associated_tss=TSS:166135_r;tss_type=Primary	208
NC_004668.1	5UTR	+	1917727	1917935	ID=NC_004668.1_utr5_864;Name=5'UTR_00864;length=208;associated_cds=NP_815656.1;associated_gene=EF1980;associated_tss=TSS:1917727_f;tss_type=Secondary	208
NC_004668.1	5UTR	-	2549083	2549292	ID=NC_004668.1_utr5_1089;Name=5'UTR_01089;length=209;associated_cds=NP_816276.1;associated_gene=EF2638;associated_tss=TSS:2549292_r;tss_type=Secondary,Antisense	209
NC_004668.1	5UTR	+	2733782	2733991	ID=NC_004668.1_utr5_1185;Name=5'UTR_01185;length=209;associated_cds=NP_816474.1;associated_gene=EF2852;associated_tss=TSS:2733782_f;tss_type=Primary,Antisense	209
NC_004668.1	5UTR	-	2632660	2632870	ID=NC_004668.1_utr5_1141;Name=5'UTR_01141;length=210;associated_cds=NP_816352.1;associated_gene=EF2720;associated_tss=TSS:2632870_r;tss_type=Primary	210
NC_004668.1	5UTR	+	1414841	1415052	ID=NC_004668.1_utr5_640;Name=5'UTR_00640;length=211;associated_cds=NP_815171.1;associated_gene=EF1450;associated_tss=TSS:1414841_f;tss_type=Primary,Internal	211
NC_004668.1	5UTR	-	3146732	3146943	ID=NC_004668.1_utr5_1393;Name=5'UTR_01393;length=211;associated_cds=NP_816869.1;associated_gene=EF3272;associated_tss=TSS:3146943_r;tss_type=Secondary,Internal	211
NC_004668.1	5UTR	+	840461	840674	ID=NC_004668.1_utr5_356;Name=5'UTR_00356;length=213;associated_cds=NP_814617.1;associated_gene=EF0878;associated_tss=TSS:840461_f;tss_type=Primary,Internal	213
NC_004668.1	5UTR	-	2487922	2488135	ID=NC_004668.1_utr5_1058;Name=5'UTR_01058;length=213;associated_cds=NP_816212.1;associated_gene=EF2571;associated_tss=TSS:2488135_r;tss_type=Primary,Internal	213
NC_004668.1	5UTR	-	2997810	2998024	ID=NC_004668.1_utr5_1322;Name=5'UTR_01322;length=214;associated_cds=NP_816731.1;associated_gene=EF3121;associated_tss=TSS:2998024_r;tss_type=Primary,Internal	214
NC_004668.1	5UTR	+	1392104	1392319	ID=NC_004668.1_utr5_634;Name=5'UTR_00634;length=215;associated_cds=NP_815134.1;associated_gene=EF1413;associated_tss=TSS:1392104_f;tss_type=Primary	215
NC_004668.1	5UTR	+	2688241	2688457	ID=NC_004668.1_utr5_1170;Name=5'UTR_01170;length=216;associated_cds=NP_816410.1;associated_gene=EF2784;associated_tss=TSS:2688241_f;tss_type=Primary,Antisense	216
NC_004671.1	5UTR	-	5042	5260	ID=NC_004671.1_utr5_1440;Name=5'UTR_01440;length=218;associated_cds=NP_817025.1;associated_gene=EF_B0005;associated_tss=TSS:5260_r;tss_type=Primary,Antisense	218
NC_004668.1	5UTR	-	3146732	3146952	ID=NC_004668.1_utr5_1394;Name=5'UTR_01394;length=220;associated_cds=NP_816869.1;associated_gene=EF3272;associated_tss=TSS:3146952_r;tss_type=Primary,Internal	220
NC_004668.1	5UTR	-	3017827	3018048	ID=NC_004668.1_utr5_1333;Name=5'UTR_01333;length=221;associated_cds=NP_816752.1;associated_gene=EF3145;associated_tss=TSS:3018048_r;tss_type=Secondary	221
NC_004668.1	5UTR	+	2800877	2801100	ID=NC_004668.1_utr5_1224;Name=5'UTR_01224;length=223;associated_cds=NP_816541.1;associated_gene=EF2923;associated_tss=TSS:2800877_f;tss_type=Primary	223
NC_004668.1	5UTR	-	2233006	2233230	ID=NC_004668.1_utr5_967;Name=5'UTR_00967;length=224;associated_cds=NP_815964.1;associated_gene=EF2308;associated_tss=TSS:2233230_r;tss_type=Primary,Internal	224
NC_004668.1	5UTR	+	45751	45976	ID=NC_004668.1_utr5_21;Name=5'UTR_00021;length=225;associated_cds=NP_813853.1;associated_gene=EF0043;associated_tss=TSS:45751_f;tss_type=Primary,Internal	225
NC_004668.1	5UTR	-	2133921	2134146	ID=NC_004668.1_utr5_949;Name=5'UTR_00949;length=225;associated_cds=NP_815880.1;associated_gene=EF2219;associated_tss=TSS:2134146_r;tss_type=Primary,Internal	225
NC_004668.1	5UTR	-	784143	784369	ID=NC_004668.1_utr5_328;Name=5'UTR_00328;length=226;associated_cds=NP_814563.1;associated_gene=EF0820;associated_tss=TSS:784369_r;tss_type=Primary	226
NC_004668.1	5UTR	-	3112405	3112632	ID=NC_004668.1_utr5_1377;Name=5'UTR_01377;length=227;associated_cds=NP_816836.1;associated_gene=EF3238;associated_tss=TSS:3112632_r;tss_type=Primary	227
NC_004668.1	5UTR	+	903553	903781	ID=NC_004668.1_utr5_393;Name=5'UTR_00393;length=228;associated_cds=NP_814678.1;associated_gene=EF0940;associated_tss=TSS:903553_f;tss_type=Primary	228
NC_004668.1	5UTR	-	1120083	1120311	ID=NC_004668.1_utr5_502;Name=5'UTR_00502;length=228;associated_cds=NP_814878.1;associated_gene=EF1148;associated_tss=TSS:1120311_r;tss_type=Primary,Internal	228
NC_004668.1	5UTR	+	2502169	2502398	ID=NC_004668.1_utr5_1060;Name=5'UTR_01060;length=229;associated_cds=NP_816225.1;associated_gene=EF2584;associated_tss=TSS:2502169_f;tss_type=Primary	229
NC_004668.1	5UTR	+	508428	508658	ID=NC_004668.1_utr5_207;Name=5'UTR_00207;length=230;associated_cds=NP_814321.1;associated_gene=EF0551;associated_tss=TSS:508428_f;tss_type=Primary	230
NC_004668.1	5UTR	+	357454	357685	ID=NC_004668.1_utr5_155;Name=5'UTR_00155;length=231;associated_cds=NP_814177.1;associated_gene=EF0387;associated_tss=TSS:357454_f;tss_type=Primary,Internal	231
NC_004668.1	5UTR	-	2376072	2376303	ID=NC_004668.1_utr5_1019;Name=5'UTR_01019;length=231;associated_cds=NP_816104.1;associated_gene=EF2456;associated_tss=TSS:2376303_r;tss_type=Primary,Internal	231
NC_004668.1	5UTR	+	2611859	2612091	ID=NC_004668.1_utr5_1127;Name=5'UTR_01127;length=232;associated_cds=NP_816331.1;associated_gene=EF2697;associated_tss=TSS:2611859_f;tss_type=Primary	232
NC_004668.1	5UTR	-	3064276	3064510	ID=NC_004668.1_utr5_1356;Name=5'UTR_01356;length=234;associated_cds=NP_816792.1;associated_gene=EF3188;associated_tss=TSS:3064510_r;tss_type=Primary,Internal	234
NC_004668.1	5UTR	+	581580	581815	ID=NC_004668.1_utr5_226;Name=5'UTR_00226;length=235;associated_cds=NP_814381.1;associated_gene=EF0626;associated_tss=TSS:581580_f;tss_type=Primary,Internal	235
NC_004668.1	5UTR	-	1027552	1027788	ID=NC_004668.1_utr5_451;Name=5'UTR_00451;length=236;associated_cds=NP_814787.1;associated_gene=EF1054;associated_tss=TSS:1027788_r;tss_type=Primary	236
NC_004668.1	5UTR	-	1975723	1975959	ID=NC_004668.1_utr5_886;Name=5'UTR_00886;length=236;associated_cds=NP_815718.1;associated_gene=EF2055;associated_tss=TSS:1975959_r;tss_type=Primary,Internal	236
NC_004668.1	5UTR	-	133788	134025	ID=NC_004668.1_utr5_67;Name=5'UTR_00067;length=237;associated_cds=NP_813932.1;associated_gene=EF0129;associated_tss=TSS:134025_r;tss_type=Primary	237
NC_004668.1	5UTR	-	2539982	2540220	ID=NC_004668.1_utr5_1080;Name=5'UTR_01080;length=238;associated_cds=NP_816265.1;associated_gene=EF2626;associated_tss=TSS:2540220_r;tss_type=Secondary,Internal	238
NC_004668.1	5UTR	-	1700813	1701053	ID=NC_004668.1_utr5_779;Name=5'UTR_00779;length=240;associated_cds=NP_815456.1;associated_gene=EF1753;associated_tss=TSS:1701053_r;tss_type=Secondary,Internal	240
NC_004668.1	5UTR	-	3133655	3133895	ID=NC_004668.1_utr5_1386;Name=5'UTR_01386;length=240;associated_cds=NP_816852.1;associated_gene=EF3255;associated_tss=TSS:3133895_r;tss_type=Primary	240
NC_004668.1	5UTR	+	860134	860375	ID=NC_004668.1_utr5_361;Name=5'UTR_00361;length=241;associated_cds=NP_814633.1;associated_gene=EF0895;associated_tss=TSS:860134_f;tss_type=Secondary,Antisense	241
NC_004668.1	5UTR	-	3134839	3135080	ID=NC_004668.1_utr5_1390;Name=5'UTR_01390;length=241;associated_cds=NP_816853.1;associated_gene=EF3256;associated_tss=TSS:3135080_r;tss_type=Secondary,Antisense	241
NC_004668.1	5UTR	-	330865	331107	ID=NC_004668.1_utr5_142;Name=5'UTR_00142;length=242;associated_cds=NP_814154.1;associated_gene=EF0362;associated_tss=TSS:331107_r;tss_type=Primary,Antisense	242
NC_004668.1	5UTR	+	520553	520795	ID=NC_004668.1_utr5_209;Name=5'UTR_00209;length=242;associated_cds=NP_814329.1;associated_gene=EF0562;associated_tss=TSS:520553_f;tss_type=Primary	242
NC_004668.1	5UTR	-	2288174	2288416	ID=NC_004668.1_utr5_977;Name=5'UTR_00977;length=242;associated_cds=NP_816017.1;associated_gene=EF2365;associated_tss=TSS:2288416_r;tss_type=Primary	242
NC_004671.1	5UTR	+	53161	53404	ID=NC_004671.1_utr5_1453;Name=5'UTR_01453;length=243;associated_cds=NP_817078.1;associated_gene=EF_B0060;associated_tss=TSS:53161_f;tss_type=Primary	243
NC_004668.1	5UTR	-	758659	758903	ID=NC_004668.1_utr5_320;Name=5'UTR_00320;length=244;associated_cds=NP_814542.1;associated_gene=EF0798;associated_tss=TSS:758903_r;tss_type=Secondary,Antisense	244
NC_004668.1	5UTR	-	1880590	1880834	ID=NC_004668.1_utr5_845;Name=5'UTR_00845;length=244;associated_cds=NP_815618.1;associated_gene=EF1938;associated_tss=TSS:1880834_r;tss_type=Primary	244
NC_004668.1	5UTR	-	2355343	2355588	ID=NC_004668.1_utr5_1007;Name=5'UTR_01007;length=245;associated_cds=NP_816083.1;associated_gene=EF2435;associated_tss=TSS:2355588_r;tss_type=Primary,Internal	245
NC_004668.1	5UTR	-	2578004	2578249	ID=NC_004668.1_utr5_1104;Name=5'UTR_01104;length=245;associated_cds=NP_816302.1;associated_gene=EF2665;associated_tss=TSS:2578249_r;tss_type=Primary	245
NC_004668.1	5UTR	+	346023	346269	ID=NC_004668.1_utr5_152;Name=5'UTR_00152;length=246;associated_cds=NP_814168.1;associated_gene=EF0377;associated_tss=TSS:346023_f;tss_type=Primary	246
NC_004668.1	5UTR	+	1157109	1157355	ID=NC_004668.1_utr5_524;Name=5'UTR_00524;length=246;associated_cds=NP_814919.1;associated_gene=EF1190;associated_tss=TSS:1157109_f;tss_type=Secondary,Internal	246
NC_004668.1	5UTR	+	1234847	1235095	ID=NC_004668.1_utr5_562;Name=5'UTR_00562;length=248;associated_cds=NP_814991.1;associated_gene=EF1268;associated_tss=TSS:1234847_f;tss_type=Secondary,Antisense	248
NC_004669.1	5UTR	+	53050	53298	ID=NC_004669.1_utr5_1428;Name=5'UTR_01428;length=248;associated_cds=NP_816988.1;associated_gene=EFA0066;associated_tss=TSS:53050_f;tss_type=Primary,Internal	248
NC_004668.1	5UTR	+	131902	132152	ID=NC_004668.1_utr5_63;Name=5'UTR_00063;length=250;associated_cds=NP_813930.1;associated_gene=EF0127;associated_tss=TSS:131902_f;tss_type=Secondary	250
NC_004668.1	5UTR	-	290568	290819	ID=NC_004668.1_utr5_133;Name=5'UTR_00133;length=251;associated_cds=NP_814095.1;associated_gene=EF0303;associated_tss=TSS:290819_r;tss_type=Primary,Internal	251
NC_004668.1	5UTR	+	3139365	3139616	ID=NC_004668.1_utr5_1391;Name=5'UTR_01391;length=251;associated_cds=NP_816858.1;associated_gene=EF3261;associated_tss=TSS:3139365_f;tss_type=Primary	251
NC_004668.1	5UTR	-	2826986	2827240	ID=NC_004668.1_utr5_1238;Name=5'UTR_01238;length=254;associated_cds=NP_816571.1;associated_gene=EF2953;associated_tss=TSS:2827240_r;tss_type=Primary	254
NC_004668.1	5UTR	-	2702507	2702765	ID=NC_004668.1_utr5_1181;Name=5'UTR_01181;length=258;associated_cds=NP_816425.1;associated_gene=EF2800;associated_tss=TSS:2702765_r;tss_type=Primary,Internal	258
NC_004668.1	5UTR	-	2821719	2821977	ID=NC_004668.1_utr5_1237;Name=5'UTR_01237;length=258;associated_cds=NP_816564.1;associated_gene=EF2946;associated_tss=TSS:2821977_r;tss_type=Primary,Internal	258
NC_004668.1	5UTR	-	1628426	1628685	ID=NC_004668.1_utr5_736;Name=5'UTR_00736;length=259;associated_cds=NP_815382.1;associated_gene=EF1674;associated_tss=TSS:1628685_r;tss_type=Primary,Internal	259
NC_004668.1	5UTR	+	135940	136200	ID=NC_004668.1_utr5_69;Name=5'UTR_00069;length=260;associated_cds=NP_813937.1;associated_gene=EF0134;associated_tss=TSS:135940_f;tss_type=Primary,Internal	260
NC_004668.1	5UTR	-	2629495	2629755	ID=NC_004668.1_utr5_1139;Name=5'UTR_01139;length=260;associated_cds=NP_816349.1;associated_gene=EF2716;associated_tss=TSS:2629755_r;tss_type=Primary	260
NC_004671.1	5UTR	+	32497	32757	ID=NC_004671.1_utr5_1442;Name=5'UTR_01442;length=260;associated_cds=NP_817051.1;associated_gene=EF_B0032;associated_tss=TSS:32497_f;tss_type=Primary	260
NC_004668.1	5UTR	+	1123486	1123747	ID=NC_004668.1_utr5_507;Name=5'UTR_00507;length=261;associated_cds=NP_814883.1;associated_gene=EF1153;associated_tss=TSS:1123486_f;tss_type=Primary,Internal	261
NC_004668.1	5UTR	+	1558456	1558717	ID=NC_004668.1_utr5_709;Name=5'UTR_00709;length=261;associated_cds=NP_815318.1;associated_gene=EF1604;associated_tss=TSS:1558456_f;tss_type=Primary,Internal	261
NC_004668.1	5UTR	+	605309	605572	ID=NC_004668.1_utr5_241;Name=5'UTR_00241;length=263;associated_cds=NP_814406.1;associated_gene=EF0654;associated_tss=TSS:605309_f;tss_type=Primary,Internal	263
NC_004668.1	5UTR	-	871723	871986	ID=NC_004668.1_utr5_368;Name=5'UTR_00368;length=263;associated_cds=NP_814643.1;associated_gene=EF0905;associated_tss=TSS:871986_r;tss_type=Primary,Internal	263
NC_004668.1	5UTR	+	1487412	1487675	ID=NC_004668.1_utr5_668;Name=5'UTR_00668;length=263;associated_cds=NP_815249.1;associated_gene=EF1531;associated_tss=TSS:1487412_f;tss_type=Primary,Internal	263
NC_004668.1	5UTR	-	2055235	2055498	ID=NC_004668.1_utr5_911;Name=5'UTR_00911;length=263;associated_cds=NP_815814.1;associated_gene=EF2151;associated_tss=TSS:2055498_r;tss_type=Primary	263
NC_004668.1	5UTR	+	272903	273167	ID=NC_004668.1_utr5_125;Name=5'UTR_00125;length=264;associated_cds=NP_814080.1;associated_gene=EF0288;associated_tss=TSS:272903_f;tss_type=Secondary,Internal	264
NC_004668.1	5UTR	-	3053616	3053881	ID=NC_004668.1_utr5_1353;Name=5'UTR_01353;length=265;associated_cds=NP_816784.1;associated_gene=EF3180;associated_tss=TSS:3053881_r;tss_type=Secondary,Internal	265
NC_004668.1	5UTR	-	2820912	2821178	ID=NC_004668.1_utr5_1234;Name=5'UTR_01234;length=266;associated_cds=NP_816562.1;associated_gene=EF2944;associated_tss=TSS:2821178_r;tss_type=Secondary,Internal	266
NC_004668.1	5UTR	+	491008	491277	ID=NC_004668.1_utr5_201;Name=5'UTR_00201;length=269;associated_cds=NP_814307.1;associated_gene=EF0531;associated_tss=TSS:491008_f;tss_type=Primary,Internal	269
NC_004668.1	5UTR	-	568742	569011	ID=NC_004668.1_utr5_221;Name=5'UTR_00221;length=269;associated_cds=NP_814363.1;associated_gene=EF0605;associated_tss=TSS:569011_r;tss_type=Primary	269
NC_004668.1	5UTR	-	1590766	1591035	ID=NC_004668.1_utr5_720;Name=5'UTR_00720;length=269;associated_cds=NP_815345.1;associated_gene=EF1635;associated_tss=TSS:1591035_r;tss_type=Secondary	269
NC_004668.1	5UTR	+	1495293	1495564	ID=NC_004668.1_utr5_674;Name=5'UTR_00674;length=271;associated_cds=NP_815258.1;associated_gene=EF1541;associated_tss=TSS:1495293_f;tss_type=Primary	271
NC_004668.1	5UTR	+	12443	12715	ID=NC_004668.1_utr5_3;Name=5'UTR_00003;length=272;associated_cds=NP_813824.1;associated_gene=EF0012;associated_tss=TSS:12443_f;tss_type=Primary,Internal	272
NC_004668.1	5UTR	-	2082089	2082362	ID=NC_004668.1_utr5_921;Name=5'UTR_00921;length=273;associated_cds=NP_815834.1;associated_gene=EF2172;associated_tss=TSS:2082362_r;tss_type=Primary,Antisense	273
NC_004668.1	5UTR	-	165927	166202	ID=NC_004668.1_utr5_76;Name=5'UTR_00076;length=275;associated_cds=NP_813969.1;associated_gene=EF0167;associated_tss=TSS:166202_r;tss_type=Secondary	275
NC_004668.1	5UTR	-	2820912	2821187	ID=NC_004668.1_utr5_1235;Name=5'UTR_01235;length=275;associated_cds=NP_816562.1;associated_gene=EF2944;associated_tss=TSS:2821187_r;tss_type=Secondary,Internal	275
NC_004668.1	5UTR	-	1219439	1219715	ID=NC_004668.1_utr5_554;Name=5'UTR_00554;length=276;associated_cds=NP_814975.1;associated_gene=EF1249;associated_tss=TSS:1219715_r;tss_type=Secondary,Antisense	276
NC_004668.1	5UTR	+	311587	311866	ID=NC_004668.1_utr5_137;Name=5'UTR_00137;length=279;associated_cds=NP_814128.1;associated_gene=EF0336;associated_tss=TSS:311587_f;tss_type=Primary,Internal	279
NC_004669.1	5UTR	+	53017	53298	ID=NC_004669.1_utr5_1427;Name=5'UTR_01427;length=281;associated_cds=NP_816988.1;associated_gene=EFA0066;associated_tss=TSS:53017_f;tss_type=Secondary,Internal	281
NC_004668.1	5UTR	+	1032725	1033007	ID=NC_004668.1_utr5_454;Name=5'UTR_00454;length=282;associated_cds=NP_814793.1;associated_gene=EF1060;associated_tss=TSS:1032725_f;tss_type=Primary,Antisense	282
NC_004668.1	5UTR	+	1957458	1957741	ID=NC_004668.1_utr5_877;Name=5'UTR_00877;length=283;associated_cds=NP_815701.1;associated_gene=EF2036;associated_tss=TSS:1957458_f;tss_type=Primary,Antisense	283
NC_004668.1	5UTR	-	2122921	2123204	ID=NC_004668.1_utr5_943;Name=5'UTR_00943;length=283;associated_cds=NP_815871.1;associated_gene=EF2210;associated_tss=TSS:2123204_r;tss_type=Primary,Antisense	283
NC_004668.1	5UTR	-	2834340	2834623	ID=NC_004668.1_utr5_1243;Name=5'UTR_01243;length=283;associated_cds=NP_816579.1;associated_gene=EF2961;associated_tss=TSS:2834623_r;tss_type=Secondary,Internal	283
NC_004668.1	5UTR	+	1323281	1323565	ID=NC_004668.1_utr5_598;Name=5'UTR_00598;length=284;associated_cds=NP_815072.1;associated_gene=EF1351;associated_tss=TSS:1323281_f;tss_type=Primary	284
NC_004668.1	5UTR	+	1355706	1355993	ID=NC_004668.1_utr5_618;Name=5'UTR_00618;length=287;associated_cds=NP_815100.1;associated_gene=EF1379;associated_tss=TSS:1355706_f;tss_type=Primary	287
NC_004668.1	5UTR	-	1810875	1811162	ID=NC_004668.1_utr5_812;Name=5'UTR_00812;length=287;associated_cds=NP_815551.1;associated_gene=EF1864;associated_tss=TSS:1811162_r;tss_type=Primary	287
NC_004668.1	5UTR	-	2393712	2393999	ID=NC_004668.1_utr5_1030;Name=5'UTR_01030;length=287;associated_cds=NP_816118.1;associated_gene=EF2471;associated_tss=TSS:2393999_r;tss_type=Primary	287
NC_004668.1	5UTR	+	464777	465066	ID=NC_004668.1_utr5_193;Name=5'UTR_00193;length=289;associated_cds=NP_814282.1;associated_gene=EF0501;associated_tss=TSS:464777_f;tss_type=Primary,Internal	289
NC_004668.1	5UTR	-	1039024	1039313	ID=NC_004668.1_utr5_457;Name=5'UTR_00457;length=289;associated_cds=NP_814798.1;associated_gene=EF1066;associated_tss=TSS:1039313_r;tss_type=Primary,Internal	289
NC_004668.1	5UTR	+	1087606	1087895	ID=NC_004668.1_utr5_484;Name=5'UTR_00484;length=289;associated_cds=NP_814845.1;associated_gene=EF1115;associated_tss=TSS:1087606_f;tss_type=Primary	289
NC_004668.1	5UTR	-	2883826	2884115	ID=NC_004668.1_utr5_1263;Name=5'UTR_01263;length=289;associated_cds=NP_816623.1;associated_gene=EF3008;associated_tss=TSS:2884115_r;tss_type=Primary,Antisense	289
NC_004668.1	5UTR	+	3118460	3118749	ID=NC_004668.1_utr5_1383;Name=5'UTR_01383;length=289;associated_cds=NP_816844.1;associated_gene=EF3247;associated_tss=TSS:3118460_f;tss_type=Primary	289
NC_004669.1	5UTR	-	24661	24950	ID=NC_004669.1_utr5_1425;Name=5'UTR_01425;length=289;associated_cds=NP_816957.1;associated_gene=EFA0032;associated_tss=TSS:24950_r;tss_type=Primary,Internal	289
NC_004668.1	5UTR	-	3156042	3156332	ID=NC_004668.1_utr5_1398;Name=5'UTR_01398;length=290;associated_cds=NP_816877.1;associated_gene=EF3280;associated_tss=TSS:3156332_r;tss_type=Secondary,Internal	290
NC_004668.1	5UTR	+	1268258	1268549	ID=NC_004668.1_utr5_571;Name=5'UTR_00571;length=291;associated_cds=NP_815026.1;associated_gene=EF1304;associated_tss=TSS:1268258_f;tss_type=Primary	291
NC_004668.1	5UTR	-	3183760	3184051	ID=NC_004668.1_utr5_1409;Name=5'UTR_01409;length=291;associated_cds=NP_816896.1;associated_gene=EF3301;associated_tss=TSS:3184051_r;tss_type=Secondary	291
NC_004668.1	5UTR	+	1387399	1387691	ID=NC_004668.1_utr5_630;Name=5'UTR_00630;length=292;associated_cds=NP_815130.1;associated_gene=EF1409;associated_tss=TSS:1387399_f;tss_type=Primary,Internal	292
NC_004668.1	5UTR	-	2396828	2397120	ID=NC_004668.1_utr5_1032;Name=5'UTR_01032;length=292;associated_cds=NP_816122.1;associated_gene=EF2475;associated_tss=TSS:2397120_r;tss_type=Primary,Internal	292
NC_004668.1	5UTR	-	1952842	1953135	ID=NC_004668.1_utr5_876;Name=5'UTR_00876;length=293;associated_cds=NP_815693.1;associated_gene=EF2024;associated_tss=TSS:1953135_r;tss_type=Secondary	293
NC_004668.1	5UTR	+	2182469	2182765	ID=NC_004668.1_utr5_957;Name=5'UTR_00957;length=296;associated_cds=NP_815919.1;associated_gene=EF2261;associated_tss=TSS:2182469_f;tss_type=Primary	296
NC_004668.1	5UTR	+	367328	367625	ID=NC_004668.1_utr5_158;Name=5'UTR_00158;length=297;associated_cds=NP_814184.1;associated_gene=EF0395;associated_tss=TSS:367328_f;tss_type=Primary	297
NC_004668.1	5UTR	-	1925623	1925921	ID=NC_004668.1_utr5_869;Name=5'UTR_00869;length=298;associated_cds=NP_815666.1;associated_gene=EF1991;associated_tss=TSS:1925921_r;tss_type=Secondary	298

## Sheet: E. faecium AUS0004 <300 nt
Table S3. 5'UTRs detected by ANNOgesic for primary and secondary TSS - E. faecium AUS0004
This table lists all 5'UTRs in E. faecalis V583 (including leaderless, <10 nt) for mRNAs with primary or secondary TSS detected, with a cutoff of 300 nt
Genome accession number	Feature	Strand	TSS(-strand)/CDS(+strand)	TSS(+strand)/CDS(-strand)	Additional info	UTR length
NC_017032.1	5UTR	+	24210	24210	ID=NC_017032.1_utr5_1437;Name=5'UTR_01437;length=0;associated_cds=WP_002302856.1;associated_gene=EFAU004_RS14565;associated_tss=TSS:24210_f;tss_type=Primary	0
NC_017022.1	5UTR	-	1952380	1952382	ID=NC_017022.1_utr5_953;Name=5'UTR_00953;length=2;associated_cds=WP_002321579.1;associated_gene=EFAU004_RS09665;associated_tss=TSS:1952382_r;tss_type=Primary	2
NC_017022.1	5UTR	-	1094888	1094892	ID=NC_017022.1_utr5_563;Name=5'UTR_00563;length=4;associated_cds=WP_002320835.1;associated_gene=EFAU004_RS05310;associated_tss=TSS:1094892_r;tss_type=Primary	4
NC_017022.1	5UTR	+	48211	48216	ID=NC_017022.1_utr5_22;Name=5'UTR_00022;length=5;associated_cds=WP_014386966.1;associated_gene=EFAU004_RS00215;associated_tss=TSS:48211_f;tss_type=Secondary,Internal	5
NC_017022.1	5UTR	-	2698925	2698930	ID=NC_017022.1_utr5_1323;Name=5'UTR_01323;length=5;associated_cds=WP_002287343.1;associated_gene=EFAU004_RS13240;associated_tss=TSS:2698930_r;tss_type=Primary	5
NC_017022.1	5UTR	-	2029883	2029889	ID=NC_017022.1_utr5_989;Name=5'UTR_00989;length=6;associated_cds=WP_002296149.1;associated_gene=EFAU004_RS10035;associated_tss=TSS:2029889_r;tss_type=Primary,Internal	6
NC_017022.1	5UTR	+	1507424	1507431	ID=NC_017022.1_utr5_769;Name=5'UTR_00769;length=7;associated_cds=WP_002321681.1;associated_gene=EFAU004_RS07455;associated_tss=TSS:1507424_f;tss_type=Primary	7
NC_017022.1	5UTR	+	2172318	2172325	ID=NC_017022.1_utr5_1068;Name=5'UTR_01068;length=7;associated_cds=WP_002296501.1;associated_gene=EFAU004_RS10755;associated_tss=TSS:2172318_f;tss_type=Primary	7
NC_017022.1	5UTR	+	2922130	2922137	ID=NC_017022.1_utr5_1411;Name=5'UTR_01411;length=7;associated_cds=WP_002304806.1;associated_gene=EFAU004_RS14270;associated_tss=TSS:2922130_f;tss_type=Primary	7
NC_017022.1	5UTR	+	750418	750427	ID=NC_017022.1_utr5_384;Name=5'UTR_00384;length=9;associated_cds=WP_002294035.1;associated_gene=EFAU004_RS03560;associated_tss=TSS:750418_f;tss_type=Primary	9
NC_017022.1	5UTR	-	606281	606291	ID=NC_017022.1_utr5_300;Name=5'UTR_00300;length=10;associated_cds=WP_073466279.1;associated_gene=EFAU004_RS02880;associated_tss=TSS:606291_r;tss_type=Primary	10
NC_017022.1	5UTR	+	632613	632623	ID=NC_017022.1_utr5_315;Name=5'UTR_00315;length=10;associated_cds=WP_002293607.1;associated_gene=EFAU004_RS03005;associated_tss=TSS:632613_f;tss_type=Primary,Internal	10
NC_017022.1	5UTR	-	1790003	1790013	ID=NC_017022.1_utr5_880;Name=5'UTR_00880;length=10;associated_cds=WP_080019247.1;associated_gene=EFAU004_RS08850;associated_tss=TSS:1790013_r;tss_type=Primary	10
NC_017022.1	5UTR	-	2528131	2528141	ID=NC_017022.1_utr5_1254;Name=5'UTR_01254;length=10;associated_cds=WP_002289090.1;associated_gene=EFAU004_RS12545;associated_tss=TSS:2528141_r;tss_type=Primary	10
NC_017022.1	5UTR	+	2770942	2770952	ID=NC_017022.1_utr5_1370;Name=5'UTR_01370;length=10;associated_cds=WP_080019252.1;associated_gene=EFAU004_RS13595;associated_tss=TSS:2770942_f;tss_type=Secondary	10
NC_017022.1	5UTR	+	1507420	1507431	ID=NC_017022.1_utr5_768;Name=5'UTR_00768;length=11;associated_cds=WP_002321681.1;associated_gene=EFAU004_RS07455;associated_tss=TSS:1507420_f;tss_type=Secondary	11
NC_017022.1	5UTR	+	1808938	1808949	ID=NC_017022.1_utr5_893;Name=5'UTR_00893;length=11;associated_cds=WP_002288576.1;associated_gene=EFAU004_RS08955;associated_tss=TSS:1808938_f;tss_type=Primary	11
NC_017022.1	5UTR	-	2160250	2160261	ID=NC_017022.1_utr5_1064;Name=5'UTR_01064;length=11;associated_cds=WP_002296481.1;associated_gene=EFAU004_RS10665;associated_tss=TSS:2160261_r;tss_type=Secondary	11
NC_017022.1	5UTR	-	2264544	2264555	ID=NC_017022.1_utr5_1124;Name=5'UTR_01124;length=11;associated_cds=WP_002287145.1;associated_gene=EFAU004_RS11230;associated_tss=TSS:2264555_r;tss_type=Primary	11
NC_017022.1	5UTR	-	2671202	2671213	ID=NC_017022.1_utr5_1307;Name=5'UTR_01307;length=11;associated_cds=WP_002287389.1;associated_gene=EFAU004_RS13110;associated_tss=TSS:2671213_r;tss_type=Primary	11
NC_017022.1	5UTR	+	56101	56113	ID=NC_017022.1_utr5_24;Name=5'UTR_00024;length=12;associated_cds=WP_000675717.1;associated_gene=EFAU004_RS00265;associated_tss=TSS:56101_f;tss_type=Primary	12
NC_017022.1	5UTR	+	144942	144954	ID=NC_017022.1_utr5_61;Name=5'UTR_00061;length=12;associated_cds=WP_002287910.1;associated_gene=EFAU004_RS00740;associated_tss=TSS:144942_f;tss_type=Primary	12
NC_017022.1	5UTR	+	590858	590870	ID=NC_017022.1_utr5_293;Name=5'UTR_00293;length=12;associated_cds=WP_002298398.1;associated_gene=EFAU004_RS02830;associated_tss=TSS:590858_f;tss_type=Primary	12
NC_017022.1	5UTR	-	1175835	1175847	ID=NC_017022.1_utr5_592;Name=5'UTR_00592;length=12;associated_cds=WP_002295437.1;associated_gene=EFAU004_RS05690;associated_tss=TSS:1175847_r;tss_type=Primary	12
NC_017022.1	5UTR	-	1229381	1229393	ID=NC_017022.1_utr5_628;Name=5'UTR_00628;length=12;associated_cds=WP_002290045.1;associated_gene=EFAU004_RS05955;associated_tss=TSS:1229393_r;tss_type=Primary	12
NC_017022.1	5UTR	+	1531332	1531344	ID=NC_017022.1_utr5_778;Name=5'UTR_00778;length=12;associated_cds=WP_014387023.1;associated_gene=EFAU004_RS07605;associated_tss=TSS:1531332_f;tss_type=Primary	12
NC_017022.1	5UTR	+	1820757	1820769	ID=NC_017022.1_utr5_900;Name=5'UTR_00900;length=12;associated_cds=WP_002302293.1;associated_gene=EFAU004_RS09010;associated_tss=TSS:1820757_f;tss_type=Primary	12
NC_017022.1	5UTR	-	1964959	1964971	ID=NC_017022.1_utr5_965;Name=5'UTR_00965;length=12;associated_cds=WP_002294889.1;associated_gene=EFAU004_RS09720;associated_tss=TSS:1964971_r;tss_type=Primary,Antisense	12
NC_017022.1	5UTR	-	2078141	2078153	ID=NC_017022.1_utr5_1014;Name=5'UTR_01014;length=12;associated_cds=WP_002296583.1;associated_gene=EFAU004_RS10265;associated_tss=TSS:2078153_r;tss_type=Primary	12
NC_017022.1	5UTR	-	2678708	2678720	ID=NC_017022.1_utr5_1312;Name=5'UTR_01312;length=12;associated_cds=WP_002287379.1;associated_gene=EFAU004_RS13145;associated_tss=TSS:2678720_r;tss_type=Primary	12
NC_017022.1	5UTR	+	2846454	2846466	ID=NC_017022.1_utr5_1390;Name=5'UTR_01390;length=12;associated_cds=WP_002317277.1;associated_gene=EFAU004_RS13960;associated_tss=TSS:2846454_f;tss_type=Primary	12
NC_017032.1	5UTR	+	42095	42107	ID=NC_017032.1_utr5_1444;Name=5'UTR_01444;length=12;associated_cds=WP_002296240.1;associated_gene=EFAU004_RS14660;associated_tss=TSS:42095_f;tss_type=Primary	12
NC_017022.1	5UTR	+	187654	187667	ID=NC_017022.1_utr5_85;Name=5'UTR_00085;length=13;associated_cds=WP_002297083.1;associated_gene=EFAU004_RS00955;associated_tss=TSS:187654_f;tss_type=Primary	13
NC_017022.1	5UTR	-	288661	288674	ID=NC_017022.1_utr5_142;Name=5'UTR_00142;length=13;associated_cds=WP_002303561.1;associated_gene=EFAU004_RS01430;associated_tss=TSS:288674_r;tss_type=Primary,Internal	13
NC_017022.1	5UTR	-	293610	293623	ID=NC_017022.1_utr5_146;Name=5'UTR_00146;length=13;associated_cds=WP_002305239.1;associated_gene=EFAU004_RS01455;associated_tss=TSS:293623_r;tss_type=Secondary	13
NC_017022.1	5UTR	+	624423	624436	ID=NC_017022.1_utr5_311;Name=5'UTR_00311;length=13;associated_cds=WP_002296196.1;associated_gene=EFAU004_RS02965;associated_tss=TSS:624423_f;tss_type=Primary	13
NC_017022.1	5UTR	-	952745	952758	ID=NC_017022.1_utr5_465;Name=5'UTR_00465;length=13;associated_cds=WP_002286051.1;associated_gene=EFAU004_RS04620;associated_tss=TSS:952758_r;tss_type=Primary	13
NC_017022.1	5UTR	-	1062805	1062818	ID=NC_017022.1_utr5_533;Name=5'UTR_00533;length=13;associated_cds=WP_002303789.1;associated_gene=EFAU004_RS05140;associated_tss=TSS:1062818_r;tss_type=Primary	13
NC_017022.1	5UTR	+	1261340	1261353	ID=NC_017022.1_utr5_654;Name=5'UTR_00654;length=13;associated_cds=WP_002294381.1;associated_gene=EFAU004_RS06105;associated_tss=TSS:1261340_f;tss_type=Primary	13
NC_017022.1	5UTR	+	1266419	1266432	ID=NC_017022.1_utr5_657;Name=5'UTR_00657;length=13;associated_cds=WP_002289464.1;associated_gene=EFAU004_RS06120;associated_tss=TSS:1266419_f;tss_type=Primary	13
NC_017022.1	5UTR	-	1272974	1272987	ID=NC_017022.1_utr5_661;Name=5'UTR_00661;length=13;associated_cds=WP_002289271.1;associated_gene=EFAU004_RS15310;associated_tss=TSS:1272987_r;tss_type=Primary	13
NC_017022.1	5UTR	-	1777830	1777843	ID=NC_017022.1_utr5_871;Name=5'UTR_00871;length=13;associated_cds=WP_002293902.1;associated_gene=EFAU004_RS08790;associated_tss=TSS:1777843_r;tss_type=Primary	13
NC_017022.1	5UTR	+	1798482	1798495	ID=NC_017022.1_utr5_887;Name=5'UTR_00887;length=13;associated_cds=WP_002287775.1;associated_gene=EFAU004_RS08910;associated_tss=TSS:1798482_f;tss_type=Primary	13
NC_017022.1	5UTR	+	1815293	1815306	ID=NC_017022.1_utr5_896;Name=5'UTR_00896;length=13;associated_cds=WP_002296838.1;associated_gene=EFAU004_RS08980;associated_tss=TSS:1815293_f;tss_type=Primary	13
NC_017022.1	5UTR	+	2184159	2184172	ID=NC_017022.1_utr5_1073;Name=5'UTR_01073;length=13;associated_cds=WP_002321408.1;associated_gene=EFAU004_RS10830;associated_tss=TSS:2184159_f;tss_type=Primary,Antisense	13
NC_017022.1	5UTR	-	2525196	2525209	ID=NC_017022.1_utr5_1253;Name=5'UTR_01253;length=13;associated_cds=WP_002293646.1;associated_gene=EFAU004_RS15710;associated_tss=TSS:2525209_r;tss_type=Primary	13
NC_017022.1	5UTR	-	2624008	2624021	ID=NC_017022.1_utr5_1288;Name=5'UTR_01288;length=13;associated_cds=WP_002285922.1;associated_gene=EFAU004_RS12930;associated_tss=TSS:2624021_r;tss_type=Secondary,Antisense	13
NC_017022.1	5UTR	-	2709101	2709114	ID=NC_017022.1_utr5_1331;Name=5'UTR_01331;length=13;associated_cds=WP_002296026.1;associated_gene=EFAU004_RS13275;associated_tss=TSS:2709114_r;tss_type=Primary	13
NC_017022.1	5UTR	-	2715893	2715906	ID=NC_017022.1_utr5_1337;Name=5'UTR_01337;length=13;associated_cds=WP_002287434.1;associated_gene=EFAU004_RS13310;associated_tss=TSS:2715906_r;tss_type=Primary	13
NC_017022.1	5UTR	-	2846321	2846334	ID=NC_017022.1_utr5_1389;Name=5'UTR_01389;length=13;associated_cds=WP_002317276.1;associated_gene=EFAU004_RS13955;associated_tss=TSS:2846334_r;tss_type=Primary	13
NC_017022.1	5UTR	-	71318	71332	ID=NC_017022.1_utr5_29;Name=5'UTR_00029;length=14;associated_cds=WP_001227350.1;associated_gene=EFAU004_RS00330;associated_tss=TSS:71332_r;tss_type=Primary	14
NC_017022.1	5UTR	+	515517	515531	ID=NC_017022.1_utr5_253;Name=5'UTR_00253;length=14;associated_cds=WP_002286829.1;associated_gene=EFAU004_RS02470;associated_tss=TSS:515517_f;tss_type=Primary	14
NC_017022.1	5UTR	-	590743	590757	ID=NC_017022.1_utr5_292;Name=5'UTR_00292;length=14;associated_cds=WP_002301912.1;associated_gene=EFAU004_RS02825;associated_tss=TSS:590757_r;tss_type=Primary	14
NC_017022.1	5UTR	+	679005	679019	ID=NC_017022.1_utr5_345;Name=5'UTR_00345;length=14;associated_cds=WP_002287070.1;associated_gene=EFAU004_RS03220;associated_tss=TSS:679005_f;tss_type=Primary	14
NC_017022.1	5UTR	+	769123	769137	ID=NC_017022.1_utr5_391;Name=5'UTR_00391;length=14;associated_cds=WP_002288107.1;associated_gene=EFAU004_RS03640;associated_tss=TSS:769123_f;tss_type=Primary	14
NC_017022.1	5UTR	-	994943	994957	ID=NC_017022.1_utr5_482;Name=5'UTR_00482;length=14;associated_cds=WP_002295856.1;associated_gene=EFAU004_RS04820;associated_tss=TSS:994957_r;tss_type=Primary	14
NC_017022.1	5UTR	-	1157798	1157812	ID=NC_017022.1_utr5_582;Name=5'UTR_00582;length=14;associated_cds=WP_002295457.1;associated_gene=EFAU004_RS05590;associated_tss=TSS:1157812_r;tss_type=Primary	14
NC_017022.1	5UTR	-	1224232	1224246	ID=NC_017022.1_utr5_624;Name=5'UTR_00624;length=14;associated_cds=WP_002288390.1;associated_gene=EFAU004_RS05930;associated_tss=TSS:1224246_r;tss_type=Primary	14
NC_017022.1	5UTR	-	1559838	1559852	ID=NC_017022.1_utr5_790;Name=5'UTR_00790;length=14;associated_cds=WP_002288335.1;associated_gene=EFAU004_RS07735;associated_tss=TSS:1559852_r;tss_type=Primary	14
NC_017022.1	5UTR	+	2255700	2255714	ID=NC_017022.1_utr5_1116;Name=5'UTR_01116;length=14;associated_cds=WP_002287165.1;associated_gene=EFAU004_RS11180;associated_tss=TSS:2255700_f;tss_type=Primary	14
NC_017022.1	5UTR	+	2261820	2261834	ID=NC_017022.1_utr5_1122;Name=5'UTR_01122;length=14;associated_cds=WP_002287150.1;associated_gene=EFAU004_RS11220;associated_tss=TSS:2261820_f;tss_type=Primary	14
NC_017022.1	5UTR	+	2334089	2334103	ID=NC_017022.1_utr5_1166;Name=5'UTR_01166;length=14;associated_cds=WP_002294094.1;associated_gene=EFAU004_RS11540;associated_tss=TSS:2334089_f;tss_type=Primary	14
NC_017022.1	5UTR	-	2375875	2375889	ID=NC_017022.1_utr5_1186;Name=5'UTR_01186;length=14;associated_cds=WP_002323135.1;associated_gene=EFAU004_RS11745;associated_tss=TSS:2375889_r;tss_type=Primary	14
NC_017022.1	5UTR	-	2689989	2690003	ID=NC_017022.1_utr5_1316;Name=5'UTR_01316;length=14;associated_cds=WP_002287352.1;associated_gene=EFAU004_RS13200;associated_tss=TSS:2690003_r;tss_type=Primary,Internal	14
NC_017022.1	5UTR	-	2845193	2845207	ID=NC_017022.1_utr5_1386;Name=5'UTR_01386;length=14;associated_cds=WP_002317273.1;associated_gene=EFAU004_RS13945;associated_tss=TSS:2845207_r;tss_type=Secondary	14
NC_017022.1	5UTR	-	31233	31248	ID=NC_017022.1_utr5_14;Name=5'UTR_00014;length=15;associated_cds=WP_002288650.1;associated_gene=EFAU004_RS00145;associated_tss=TSS:31248_r;tss_type=Primary	15
NC_017022.1	5UTR	+	298289	298304	ID=NC_017022.1_utr5_149;Name=5'UTR_00149;length=15;associated_cds=WP_002295755.1;associated_gene=EFAU004_RS01485;associated_tss=TSS:298289_f;tss_type=Primary	15
NC_017022.1	5UTR	-	465286	465301	ID=NC_017022.1_utr5_223;Name=5'UTR_00223;length=15;associated_cds=WP_002286273.1;associated_gene=EFAU004_RS02235;associated_tss=TSS:465301_r;tss_type=Primary	15
NC_017022.1	5UTR	-	496032	496047	ID=NC_017022.1_utr5_237;Name=5'UTR_00237;length=15;associated_cds=WP_002286860.1;associated_gene=EFAU004_RS02375;associated_tss=TSS:496047_r;tss_type=Primary	15
NC_017022.1	5UTR	+	523301	523316	ID=NC_017022.1_utr5_259;Name=5'UTR_00259;length=15;associated_cds=WP_002323011.1;associated_gene=EFAU004_RS02520;associated_tss=TSS:523301_f;tss_type=Primary	15
NC_017022.1	5UTR	+	878482	878497	ID=NC_017022.1_utr5_428;Name=5'UTR_00428;length=15;associated_cds=WP_002295755.1;associated_gene=EFAU004_RS04295;associated_tss=TSS:878482_f;tss_type=Primary	15
NC_017022.1	5UTR	-	933046	933061	ID=NC_017022.1_utr5_458;Name=5'UTR_00458;length=15;associated_cds=WP_002286068.1;associated_gene=EFAU004_RS04550;associated_tss=TSS:933061_r;tss_type=Primary	15
NC_017022.1	5UTR	+	1006504	1006519	ID=NC_017022.1_utr5_494;Name=5'UTR_00494;length=15;associated_cds=WP_002289192.1;associated_gene=EFAU004_RS04880;associated_tss=TSS:1006504_f;tss_type=Primary	15
NC_017022.1	5UTR	-	1036659	1036674	ID=NC_017022.1_utr5_513;Name=5'UTR_00513;length=15;associated_cds=WP_002296571.1;associated_gene=EFAU004_RS05010;associated_tss=TSS:1036674_r;tss_type=Primary	15
NC_017022.1	5UTR	-	1268033	1268048	ID=NC_017022.1_utr5_658;Name=5'UTR_00658;length=15;associated_cds=WP_002294378.1;associated_gene=EFAU004_RS06125;associated_tss=TSS:1268048_r;tss_type=Primary	15
NC_017022.1	5UTR	-	1679827	1679842	ID=NC_017022.1_utr5_823;Name=5'UTR_00823;length=15;associated_cds=WP_002288485.1;associated_gene=EFAU004_RS08345;associated_tss=TSS:1679842_r;tss_type=Primary	15
NC_017022.1	5UTR	-	1987196	1987211	ID=NC_017022.1_utr5_971;Name=5'UTR_00971;length=15;associated_cds=WP_002317228.1;associated_gene=EFAU004_RS09830;associated_tss=TSS:1987211_r;tss_type=Secondary,Internal	15
NC_017022.1	5UTR	+	2432446	2432461	ID=NC_017022.1_utr5_1199;Name=5'UTR_01199;length=15;associated_cds=WP_002296613.1;associated_gene=EFAU004_RS12090;associated_tss=TSS:2432446_f;tss_type=Primary	15
NC_017022.1	5UTR	+	2703835	2703850	ID=NC_017022.1_utr5_1327;Name=5'UTR_01327;length=15;associated_cds=WP_002296027.1;associated_gene=EFAU004_RS13260;associated_tss=TSS:2703835_f;tss_type=Primary	15
NC_017022.1	5UTR	-	186627	186643	ID=NC_017022.1_utr5_80;Name=5'UTR_00080;length=16;associated_cds=WP_002297081.1;associated_gene=EFAU004_RS00940;associated_tss=TSS:186643_r;tss_type=Primary	16
NC_017022.1	5UTR	+	500042	500058	ID=NC_017022.1_utr5_241;Name=5'UTR_00241;length=16;associated_cds=WP_014386982.1;associated_gene=EFAU004_RS02395;associated_tss=TSS:500042_f;tss_type=Primary	16
NC_017022.1	5UTR	+	676857	676873	ID=NC_017022.1_utr5_343;Name=5'UTR_00343;length=16;associated_cds=WP_002293816.1;associated_gene=EFAU004_RS03205;associated_tss=TSS:676857_f;tss_type=Primary	16
NC_017022.1	5UTR	+	692324	692340	ID=NC_017022.1_utr5_355;Name=5'UTR_00355;length=16;associated_cds=WP_002287055.1;associated_gene=EFAU004_RS03275;associated_tss=TSS:692324_f;tss_type=Primary	16
NC_017022.1	5UTR	+	1016499	1016515	ID=NC_017022.1_utr5_499;Name=5'UTR_00499;length=16;associated_cds=WP_002289604.1;associated_gene=EFAU004_RS04925;associated_tss=TSS:1016499_f;tss_type=Primary,Antisense	16
NC_017022.1	5UTR	-	1021871	1021887	ID=NC_017022.1_utr5_501;Name=5'UTR_00501;length=16;associated_cds=WP_002289610.1;associated_gene=EFAU004_RS04940;associated_tss=TSS:1021887_r;tss_type=Primary	16
NC_017022.1	5UTR	-	1086938	1086954	ID=NC_017022.1_utr5_553;Name=5'UTR_00553;length=16;associated_cds=WP_002289116.1;associated_gene=EFAU004_RS05270;associated_tss=TSS:1086954_r;tss_type=Secondary	16
NC_017022.1	5UTR	-	1110232	1110248	ID=NC_017022.1_utr5_568;Name=5'UTR_00568;length=16;associated_cds=WP_002288736.1;associated_gene=EFAU004_RS05385;associated_tss=TSS:1110248_r;tss_type=Primary	16
NC_017022.1	5UTR	-	1284248	1284264	ID=NC_017022.1_utr5_668;Name=5'UTR_00668;length=16;associated_cds=WP_002289467.1;associated_gene=EFAU004_RS06200;associated_tss=TSS:1284264_r;tss_type=Primary	16
NC_017022.1	5UTR	-	1531159	1531175	ID=NC_017022.1_utr5_777;Name=5'UTR_00777;length=16;associated_cds=WP_002296628.1;associated_gene=EFAU004_RS07600;associated_tss=TSS:1531175_r;tss_type=Primary	16
NC_017022.1	5UTR	-	1575572	1575588	ID=NC_017022.1_utr5_797;Name=5'UTR_00797;length=16;associated_cds=WP_002296404.1;associated_gene=EFAU004_RS07810;associated_tss=TSS:1575588_r;tss_type=Primary	16
NC_017022.1	5UTR	+	1674529	1674545	ID=NC_017022.1_utr5_822;Name=5'UTR_00822;length=16;associated_cds=WP_002288482.1;associated_gene=EFAU004_RS08330;associated_tss=TSS:1674529_f;tss_type=Primary	16
NC_017022.1	5UTR	-	2055455	2055471	ID=NC_017022.1_utr5_999;Name=5'UTR_00999;length=16;associated_cds=WP_002322015.1;associated_gene=EFAU004_RS10140;associated_tss=TSS:2055471_r;tss_type=Primary	16
NC_017022.1	5UTR	-	2092980	2092996	ID=NC_017022.1_utr5_1024;Name=5'UTR_01024;length=16;associated_cds=WP_002296442.1;associated_gene=EFAU004_RS10350;associated_tss=TSS:2092996_r;tss_type=Primary	16
NC_017022.1	5UTR	-	2259473	2259489	ID=NC_017022.1_utr5_1118;Name=5'UTR_01118;length=16;associated_cds=WP_002287156.1;associated_gene=EFAU004_RS11200;associated_tss=TSS:2259489_r;tss_type=Primary	16
NC_017022.1	5UTR	-	2489941	2489957	ID=NC_017022.1_utr5_1233;Name=5'UTR_01233;length=16;associated_cds=WP_002294559.1;associated_gene=EFAU004_RS12385;associated_tss=TSS:2489957_r;tss_type=Primary,Antisense	16
NC_017022.1	5UTR	-	2709919	2709935	ID=NC_017022.1_utr5_1332;Name=5'UTR_01332;length=16;associated_cds=WP_002296025.1;associated_gene=EFAU004_RS13280;associated_tss=TSS:2709935_r;tss_type=Primary,Antisense	16
NC_017032.1	5UTR	+	52417	52433	ID=NC_017032.1_utr5_1455;Name=5'UTR_01455;length=16;associated_cds=WP_002303115.1;associated_gene=EFAU004_RS14740;associated_tss=TSS:52417_f;tss_type=Secondary	16
NC_017022.1	5UTR	-	272396	272413	ID=NC_017022.1_utr5_130;Name=5'UTR_00130;length=17;associated_cds=WP_002304096.1;associated_gene=EFAU004_RS01345;associated_tss=TSS:272413_r;tss_type=Primary	17
NC_017022.1	5UTR	-	342978	342995	ID=NC_017022.1_utr5_169;Name=5'UTR_00169;length=17;associated_cds=WP_002287554.1;associated_gene=EFAU004_RS01695;associated_tss=TSS:342995_r;tss_type=Primary,Antisense	17
NC_017022.1	5UTR	+	657874	657891	ID=NC_017022.1_utr5_327;Name=5'UTR_00327;length=17;associated_cds=WP_002289891.1;associated_gene=EFAU004_RS03110;associated_tss=TSS:657874_f;tss_type=Primary	17
NC_017022.1	5UTR	+	916339	916356	ID=NC_017022.1_utr5_449;Name=5'UTR_00449;length=17;associated_cds=WP_002295907.1;associated_gene=EFAU004_RS04470;associated_tss=TSS:916339_f;tss_type=Primary	17
NC_017022.1	5UTR	-	1062805	1062822	ID=NC_017022.1_utr5_534;Name=5'UTR_00534;length=17;associated_cds=WP_002303789.1;associated_gene=EFAU004_RS05140;associated_tss=TSS:1062822_r;tss_type=Secondary	17
NC_017022.1	5UTR	-	1249885	1249902	ID=NC_017022.1_utr5_645;Name=5'UTR_00645;length=17;associated_cds=WP_002294386.1;associated_gene=EFAU004_RS06060;associated_tss=TSS:1249902_r;tss_type=Primary	17
NC_017022.1	5UTR	-	1584357	1584374	ID=NC_017022.1_utr5_805;Name=5'UTR_00805;length=17;associated_cds=WP_002296409.1;associated_gene=EFAU004_RS07865;associated_tss=TSS:1584374_r;tss_type=Primary	17
NC_017022.1	5UTR	+	1698370	1698387	ID=NC_017022.1_utr5_832;Name=5'UTR_00832;length=17;associated_cds=WP_002287818.1;associated_gene=EFAU004_RS08425;associated_tss=TSS:1698370_f;tss_type=Primary	17
NC_017022.1	5UTR	-	2215639	2215656	ID=NC_017022.1_utr5_1088;Name=5'UTR_01088;length=17;associated_cds=WP_002289404.1;associated_gene=EFAU004_RS10980;associated_tss=TSS:2215656_r;tss_type=Primary	17
NC_017022.1	5UTR	-	2303428	2303445	ID=NC_017022.1_utr5_1147;Name=5'UTR_01147;length=17;associated_cds=WP_002294001.1;associated_gene=EFAU004_RS11405;associated_tss=TSS:2303445_r;tss_type=Primary	17
NC_017022.1	5UTR	-	2462774	2462791	ID=NC_017022.1_utr5_1216;Name=5'UTR_01216;length=17;associated_cds=WP_002287788.1;associated_gene=EFAU004_RS12240;associated_tss=TSS:2462791_r;tss_type=Primary	17
NC_017022.1	5UTR	+	2494626	2494643	ID=NC_017022.1_utr5_1236;Name=5'UTR_01236;length=17;associated_cds=WP_002289849.1;associated_gene=EFAU004_RS12415;associated_tss=TSS:2494626_f;tss_type=Primary	17
NC_017022.1	5UTR	+	2911048	2911065	ID=NC_017022.1_utr5_1405;Name=5'UTR_01405;length=17;associated_cds=WP_002297289.1;associated_gene=EFAU004_RS14225;associated_tss=TSS:2911048_f;tss_type=Primary,Internal	17
NC_017032.1	5UTR	+	24526	24543	ID=NC_017032.1_utr5_1439;Name=5'UTR_01439;length=17;associated_cds=WP_002302855.1;associated_gene=EFAU004_RS14570;associated_tss=TSS:24526_f;tss_type=Primary,Internal	17
NC_017022.1	5UTR	+	29089	29107	ID=NC_017022.1_utr5_13;Name=5'UTR_00013;length=18;associated_cds=WP_002288651.1;associated_gene=EFAU004_RS00135;associated_tss=TSS:29089_f;tss_type=Primary	18
NC_017022.1	5UTR	+	174704	174722	ID=NC_017022.1_utr5_74;Name=5'UTR_00074;length=18;associated_cds=WP_002294252.1;associated_gene=EFAU004_RS00885;associated_tss=TSS:174704_f;tss_type=Primary	18
NC_017022.1	5UTR	+	196524	196542	ID=NC_017022.1_utr5_91;Name=5'UTR_00091;length=18;associated_cds=WP_002289278.1;associated_gene=EFAU004_RS00995;associated_tss=TSS:196524_f;tss_type=Primary	18
NC_017022.1	5UTR	+	205775	205793	ID=NC_017022.1_utr5_97;Name=5'UTR_00097;length=18;associated_cds=WP_002296548.1;associated_gene=EFAU004_RS01040;associated_tss=TSS:205775_f;tss_type=Primary	18
NC_017022.1	5UTR	-	210422	210440	ID=NC_017022.1_utr5_101;Name=5'UTR_00101;length=18;associated_cds=WP_002296551.1;associated_gene=EFAU004_RS01055;associated_tss=TSS:210440_r;tss_type=Primary	18
NC_017022.1	5UTR	+	282591	282609	ID=NC_017022.1_utr5_139;Name=5'UTR_00139;length=18;associated_cds=WP_002291914.1;associated_gene=EFAU004_RS01405;associated_tss=TSS:282591_f;tss_type=Primary	18
NC_017022.1	5UTR	+	373821	373839	ID=NC_017022.1_utr5_180;Name=5'UTR_00180;length=18;associated_cds=WP_002294674.1;associated_gene=EFAU004_RS01845;associated_tss=TSS:373821_f;tss_type=Primary	18
NC_017022.1	5UTR	+	394090	394108	ID=NC_017022.1_utr5_190;Name=5'UTR_00190;length=18;associated_cds=WP_002294641.1;associated_gene=EFAU004_RS01930;associated_tss=TSS:394090_f;tss_type=Primary	18
NC_017022.1	5UTR	-	513147	513165	ID=NC_017022.1_utr5_250;Name=5'UTR_00250;length=18;associated_cds=WP_002286834.1;associated_gene=EFAU004_RS02455;associated_tss=TSS:513165_r;tss_type=Primary	18
NC_017022.1	5UTR	+	557077	557095	ID=NC_017022.1_utr5_273;Name=5'UTR_00273;length=18;associated_cds=WP_002295158.1;associated_gene=EFAU004_RS02670;associated_tss=TSS:557077_f;tss_type=Primary	18
NC_017022.1	5UTR	+	764617	764635	ID=NC_017022.1_utr5_389;Name=5'UTR_00389;length=18;associated_cds=WP_002288100.1;associated_gene=EFAU004_RS03620;associated_tss=TSS:764617_f;tss_type=Primary	18
NC_017022.1	5UTR	-	883897	883915	ID=NC_017022.1_utr5_431;Name=5'UTR_00431;length=18;associated_cds=WP_002288181.1;associated_gene=EFAU004_RS04315;associated_tss=TSS:883915_r;tss_type=Primary	18
NC_017022.1	5UTR	+	907061	907079	ID=NC_017022.1_utr5_444;Name=5'UTR_00444;length=18;associated_cds=WP_002295917.1;associated_gene=EFAU004_RS04425;associated_tss=TSS:907061_f;tss_type=Primary	18
NC_017022.1	5UTR	-	968720	968738	ID=NC_017022.1_utr5_473;Name=5'UTR_00473;length=18;associated_cds=WP_002295867.1;associated_gene=EFAU004_RS04690;associated_tss=TSS:968738_r;tss_type=Primary	18
NC_017022.1	5UTR	+	1338478	1338496	ID=NC_017022.1_utr5_689;Name=5'UTR_00689;length=18;associated_cds=WP_002295359.1;associated_gene=EFAU004_RS06515;associated_tss=TSS:1338478_f;tss_type=Primary	18
NC_017022.1	5UTR	-	1833453	1833471	ID=NC_017022.1_utr5_909;Name=5'UTR_00909;length=18;associated_cds=WP_002288984.1;associated_gene=EFAU004_RS09080;associated_tss=TSS:1833471_r;tss_type=Secondary	18
NC_017022.1	5UTR	+	1959837	1959855	ID=NC_017022.1_utr5_960;Name=5'UTR_00960;length=18;associated_cds=WP_002296299.1;associated_gene=EFAU004_RS09700;associated_tss=TSS:1959837_f;tss_type=Primary	18
NC_017022.1	5UTR	+	2127471	2127489	ID=NC_017022.1_utr5_1043;Name=5'UTR_01043;length=18;associated_cds=WP_002292852.1;associated_gene=EFAU004_RS10535;associated_tss=TSS:2127471_f;tss_type=Primary	18
NC_017022.1	5UTR	-	2141032	2141050	ID=NC_017022.1_utr5_1054;Name=5'UTR_01054;length=18;associated_cds=WP_002295084.1;associated_gene=EFAU004_RS10585;associated_tss=TSS:2141050_r;tss_type=Primary	18
NC_017022.1	5UTR	+	2156142	2156160	ID=NC_017022.1_utr5_1062;Name=5'UTR_01062;length=18;associated_cds=WP_002301062.1;associated_gene=EFAU004_RS10650;associated_tss=TSS:2156142_f;tss_type=Primary,Antisense	18
NC_017022.1	5UTR	+	2209481	2209499	ID=NC_017022.1_utr5_1086;Name=5'UTR_01086;length=18;associated_cds=WP_002287759.1;associated_gene=EFAU004_RS10960;associated_tss=TSS:2209481_f;tss_type=Primary	18
NC_017022.1	5UTR	-	2227144	2227162	ID=NC_017022.1_utr5_1099;Name=5'UTR_01099;length=18;associated_cds=WP_002294071.1;associated_gene=EFAU004_RS11040;associated_tss=TSS:2227162_r;tss_type=Primary	18
NC_017022.1	5UTR	-	2253595	2253613	ID=NC_017022.1_utr5_1113;Name=5'UTR_01113;length=18;associated_cds=WP_002287231.1;associated_gene=EFAU004_RS11165;associated_tss=TSS:2253613_r;tss_type=Primary,Antisense	18
NC_017022.1	5UTR	-	2318186	2318204	ID=NC_017022.1_utr5_1156;Name=5'UTR_01156;length=18;associated_cds=WP_002289795.1;associated_gene=EFAU004_RS11465;associated_tss=TSS:2318204_r;tss_type=Primary	18
NC_017022.1	5UTR	-	2467936	2467954	ID=NC_017022.1_utr5_1219;Name=5'UTR_01219;length=18;associated_cds=WP_002320938.1;associated_gene=EFAU004_RS12260;associated_tss=TSS:2467954_r;tss_type=Primary	18
NC_017022.1	5UTR	+	2519894	2519912	ID=NC_017022.1_utr5_1251;Name=5'UTR_01251;length=18;associated_cds=WP_002289101.1;associated_gene=EFAU004_RS12510;associated_tss=TSS:2519894_f;tss_type=Primary	18
NC_017022.1	5UTR	-	2691659	2691677	ID=NC_017022.1_utr5_1317;Name=5'UTR_01317;length=18;associated_cds=WP_002287350.1;associated_gene=EFAU004_RS13205;associated_tss=TSS:2691677_r;tss_type=Primary	18
NC_017022.1	5UTR	-	2886433	2886451	ID=NC_017022.1_utr5_1401;Name=5'UTR_01401;length=18;associated_cds=WP_002288119.1;associated_gene=EFAU004_RS14140;associated_tss=TSS:2886451_r;tss_type=Secondary	18
NC_017032.1	5UTR	+	51460	51478	ID=NC_017032.1_utr5_1452;Name=5'UTR_01452;length=18;associated_cds=WP_002299575.1;associated_gene=EFAU004_RS14735;associated_tss=TSS:51460_f;tss_type=Primary	18
NC_017022.1	5UTR	+	217638	217657	ID=NC_017022.1_utr5_108;Name=5'UTR_00108;length=19;associated_cds=WP_002294206.1;associated_gene=EFAU004_RS01095;associated_tss=TSS:217638_f;tss_type=Primary	19
NC_017022.1	5UTR	+	224820	224839	ID=NC_017022.1_utr5_113;Name=5'UTR_00113;length=19;associated_cds=WP_002296559.1;associated_gene=EFAU004_RS01115;associated_tss=TSS:224820_f;tss_type=Primary,Internal	19
NC_017022.1	5UTR	+	507226	507245	ID=NC_017022.1_utr5_247;Name=5'UTR_00247;length=19;associated_cds=WP_002286840.1;associated_gene=EFAU004_RS02435;associated_tss=TSS:507226_f;tss_type=Primary	19
NC_017022.1	5UTR	-	1077292	1077311	ID=NC_017022.1_utr5_545;Name=5'UTR_00545;length=19;associated_cds=WP_002288062.1;associated_gene=EFAU004_RS05200;associated_tss=TSS:1077311_r;tss_type=Primary	19
NC_017022.1	5UTR	-	1233380	1233399	ID=NC_017022.1_utr5_631;Name=5'UTR_00631;length=19;associated_cds=WP_002294410.1;associated_gene=EFAU004_RS05975;associated_tss=TSS:1233399_r;tss_type=Primary	19
NC_017022.1	5UTR	-	1339939	1339958	ID=NC_017022.1_utr5_690;Name=5'UTR_00690;length=19;associated_cds=WP_002290958.1;associated_gene=EFAU004_RS06520;associated_tss=TSS:1339958_r;tss_type=Primary	19
NC_017022.1	5UTR	+	1386654	1386673	ID=NC_017022.1_utr5_715;Name=5'UTR_00715;length=19;associated_cds=WP_002290819.1;associated_gene=EFAU004_RS06740;associated_tss=TSS:1386654_f;tss_type=Primary	19
NC_017022.1	5UTR	+	1392324	1392343	ID=NC_017022.1_utr5_719;Name=5'UTR_00719;length=19;associated_cds=WP_002296956.1;associated_gene=EFAU004_RS06770;associated_tss=TSS:1392324_f;tss_type=Primary	19
NC_017022.1	5UTR	+	1522690	1522709	ID=NC_017022.1_utr5_774;Name=5'UTR_00774;length=19;associated_cds=WP_002296638.1;associated_gene=EFAU004_RS07560;associated_tss=TSS:1522690_f;tss_type=Primary	19
NC_017022.1	5UTR	-	1581594	1581613	ID=NC_017022.1_utr5_803;Name=5'UTR_00803;length=19;associated_cds=WP_002322028.1;associated_gene=EFAU004_RS07845;associated_tss=TSS:1581613_r;tss_type=Primary	19
NC_017022.1	5UTR	-	1779111	1779130	ID=NC_017022.1_utr5_873;Name=5'UTR_00873;length=19;associated_cds=WP_002289886.1;associated_gene=EFAU004_RS08800;associated_tss=TSS:1779130_r;tss_type=Primary	19
NC_017022.1	5UTR	-	1897357	1897376	ID=NC_017022.1_utr5_926;Name=5'UTR_00926;length=19;associated_cds=WP_002297190.1;associated_gene=EFAU004_RS09385;associated_tss=TSS:1897376_r;tss_type=Primary	19
NC_017022.1	5UTR	-	2397565	2397584	ID=NC_017022.1_utr5_1194;Name=5'UTR_01194;length=19;associated_cds=WP_002287308.1;associated_gene=EFAU004_RS11845;associated_tss=TSS:2397584_r;tss_type=Primary	19
NC_017022.1	5UTR	-	2927687	2927706	ID=NC_017022.1_utr5_1413;Name=5'UTR_01413;length=19;associated_cds=WP_002289033.1;associated_gene=EFAU004_RS14285;associated_tss=TSS:2927706_r;tss_type=Primary	19
NC_017022.1	5UTR	+	262117	262137	ID=NC_017022.1_utr5_127;Name=5'UTR_00127;length=20;associated_cds=WP_002294163.1;associated_gene=EFAU004_RS01290;associated_tss=TSS:262117_f;tss_type=Primary	20
NC_017022.1	5UTR	-	395409	395429	ID=NC_017022.1_utr5_191;Name=5'UTR_00191;length=20;associated_cds=WP_002289297.1;associated_gene=EFAU004_RS01935;associated_tss=TSS:395429_r;tss_type=Primary	20
NC_017022.1	5UTR	-	682968	682988	ID=NC_017022.1_utr5_348;Name=5'UTR_00348;length=20;associated_cds=WP_002291442.1;associated_gene=EFAU004_RS03240;associated_tss=TSS:682988_r;tss_type=Primary	20
NC_017022.1	5UTR	+	694008	694028	ID=NC_017022.1_utr5_357;Name=5'UTR_00357;length=20;associated_cds=WP_002287050.1;associated_gene=EFAU004_RS03285;associated_tss=TSS:694008_f;tss_type=Primary	20
NC_017022.1	5UTR	+	781806	781826	ID=NC_017022.1_utr5_400;Name=5'UTR_00400;length=20;associated_cds=WP_002286666.1;associated_gene=EFAU004_RS03710;associated_tss=TSS:781806_f;tss_type=Primary	20
NC_017022.1	5UTR	+	813424	813444	ID=NC_017022.1_utr5_415;Name=5'UTR_00415;length=20;associated_cds=WP_002286614.1;associated_gene=EFAU004_RS03870;associated_tss=TSS:813424_f;tss_type=Primary	20
NC_017022.1	5UTR	-	916197	916217	ID=NC_017022.1_utr5_448;Name=5'UTR_00448;length=20;associated_cds=WP_002295908.1;associated_gene=EFAU004_RS04465;associated_tss=TSS:916217_r;tss_type=Primary	20
NC_017022.1	5UTR	-	1000102	1000122	ID=NC_017022.1_utr5_488;Name=5'UTR_00488;length=20;associated_cds=WP_002295844.1;associated_gene=EFAU004_RS04850;associated_tss=TSS:1000122_r;tss_type=Primary	20
NC_017022.1	5UTR	-	1032379	1032399	ID=NC_017022.1_utr5_509;Name=5'UTR_00509;length=20;associated_cds=WP_002295816.1;associated_gene=EFAU004_RS04990;associated_tss=TSS:1032399_r;tss_type=Primary	20
NC_017022.1	5UTR	+	1089819	1089839	ID=NC_017022.1_utr5_558;Name=5'UTR_00558;length=20;associated_cds=WP_002289122.1;associated_gene=EFAU004_RS05290;associated_tss=TSS:1089819_f;tss_type=Primary	20
NC_017022.1	5UTR	-	1185098	1185118	ID=NC_017022.1_utr5_597;Name=5'UTR_00597;length=20;associated_cds=WP_002289765.1;associated_gene=EFAU004_RS05735;associated_tss=TSS:1185118_r;tss_type=Primary,Antisense	20
NC_017022.1	5UTR	-	1414957	1414977	ID=NC_017022.1_utr5_738;Name=5'UTR_00738;length=20;associated_cds=WP_031315448.1;associated_gene=EFAU004_RS06885;associated_tss=TSS:1414977_r;tss_type=Primary,Internal	20
NC_017022.1	5UTR	+	1429707	1429727	ID=NC_017022.1_utr5_746;Name=5'UTR_00746;length=20;associated_cds=WP_002289074.1;associated_gene=EFAU004_RS06960;associated_tss=TSS:1429707_f;tss_type=Primary	20
NC_017022.1	5UTR	-	1564008	1564028	ID=NC_017022.1_utr5_792;Name=5'UTR_00792;length=20;associated_cds=WP_002288325.1;associated_gene=EFAU004_RS07760;associated_tss=TSS:1564028_r;tss_type=Primary	20
NC_017022.1	5UTR	-	2108153	2108173	ID=NC_017022.1_utr5_1032;Name=5'UTR_01032;length=20;associated_cds=WP_002295126.1;associated_gene=EFAU004_RS10430;associated_tss=TSS:2108173_r;tss_type=Primary	20
NC_017022.1	5UTR	+	2138928	2138948	ID=NC_017022.1_utr5_1053;Name=5'UTR_01053;length=20;associated_cds=WP_002296459.1;associated_gene=EFAU004_RS10580;associated_tss=TSS:2138928_f;tss_type=Primary	20
NC_017022.1	5UTR	-	2260895	2260915	ID=NC_017022.1_utr5_1120;Name=5'UTR_01120;length=20;associated_cds=WP_002287155.1;associated_gene=EFAU004_RS11205;associated_tss=TSS:2260915_r;tss_type=Primary,Internal	20
NC_017022.1	5UTR	-	2271980	2272000	ID=NC_017022.1_utr5_1129;Name=5'UTR_01129;length=20;associated_cds=WP_002287132.1;associated_gene=EFAU004_RS11270;associated_tss=TSS:2272000_r;tss_type=Primary	20
NC_017022.1	5UTR	-	2323779	2323799	ID=NC_017022.1_utr5_1159;Name=5'UTR_01159;length=20;associated_cds=WP_002289244.1;associated_gene=EFAU004_RS11485;associated_tss=TSS:2323799_r;tss_type=Primary	20
NC_017022.1	5UTR	-	2484932	2484952	ID=NC_017022.1_utr5_1231;Name=5'UTR_01231;length=20;associated_cds=WP_002289596.1;associated_gene=EFAU004_RS12365;associated_tss=TSS:2484952_r;tss_type=Primary	20
NC_017022.1	5UTR	+	79276	79297	ID=NC_017022.1_utr5_36;Name=5'UTR_00036;length=21;associated_cds=WP_002289207.1;associated_gene=EFAU004_RS00375;associated_tss=TSS:79276_f;tss_type=Primary	21
NC_017022.1	5UTR	+	137050	137071	ID=NC_017022.1_utr5_57;Name=5'UTR_00057;length=21;associated_cds=WP_002287901.1;associated_gene=EFAU004_RS00705;associated_tss=TSS:137050_f;tss_type=Primary	21
NC_017022.1	5UTR	+	156171	156192	ID=NC_017022.1_utr5_67;Name=5'UTR_00067;length=21;associated_cds=WP_002297153.1;associated_gene=EFAU004_RS00795;associated_tss=TSS:156171_f;tss_type=Primary	21
NC_017022.1	5UTR	-	460679	460700	ID=NC_017022.1_utr5_222;Name=5'UTR_00222;length=21;associated_cds=WP_002304178.1;associated_gene=EFAU004_RS02215;associated_tss=TSS:460700_r;tss_type=Primary	21
NC_017022.1	5UTR	+	466028	466049	ID=NC_017022.1_utr5_225;Name=5'UTR_00225;length=21;associated_cds=WP_002321450.1;associated_gene=EFAU004_RS02245;associated_tss=TSS:466028_f;tss_type=Primary	21
NC_017022.1	5UTR	-	1078250	1078271	ID=NC_017022.1_utr5_548;Name=5'UTR_00548;length=21;associated_cds=WP_002292935.1;associated_gene=EFAU004_RS05215;associated_tss=TSS:1078271_r;tss_type=Primary	21
NC_017022.1	5UTR	-	1330840	1330861	ID=NC_017022.1_utr5_686;Name=5'UTR_00686;length=21;associated_cds=WP_002295352.1;associated_gene=EFAU004_RS06490;associated_tss=TSS:1330861_r;tss_type=Primary	21
NC_017022.1	5UTR	-	1386531	1386552	ID=NC_017022.1_utr5_713;Name=5'UTR_00713;length=21;associated_cds=WP_002290821.1;associated_gene=EFAU004_RS06735;associated_tss=TSS:1386552_r;tss_type=Primary	21
NC_017022.1	5UTR	-	1579731	1579752	ID=NC_017022.1_utr5_801;Name=5'UTR_00801;length=21;associated_cds=WP_002291995.1;associated_gene=EFAU004_RS07830;associated_tss=TSS:1579752_r;tss_type=Primary	21
NC_017022.1	5UTR	-	1582324	1582345	ID=NC_017022.1_utr5_804;Name=5'UTR_00804;length=21;associated_cds=WP_002295199.1;associated_gene=EFAU004_RS07850;associated_tss=TSS:1582345_r;tss_type=Primary	21
NC_017022.1	5UTR	-	1819095	1819116	ID=NC_017022.1_utr5_897;Name=5'UTR_00897;length=21;associated_cds=WP_002288595.1;associated_gene=EFAU004_RS09000;associated_tss=TSS:1819116_r;tss_type=Primary	21
NC_017022.1	5UTR	+	1824140	1824161	ID=NC_017022.1_utr5_904;Name=5'UTR_00904;length=21;associated_cds=WP_002321266.1;associated_gene=EFAU004_RS09025;associated_tss=TSS:1824140_f;tss_type=Primary	21
NC_017022.1	5UTR	-	2066302	2066323	ID=NC_017022.1_utr5_1005;Name=5'UTR_01005;length=21;associated_cds=WP_002296589.1;associated_gene=EFAU004_RS10190;associated_tss=TSS:2066323_r;tss_type=Primary	21
NC_017022.1	5UTR	-	2390772	2390793	ID=NC_017022.1_utr5_1189;Name=5'UTR_01189;length=21;associated_cds=WP_002287297.1;associated_gene=EFAU004_RS11805;associated_tss=TSS:2390793_r;tss_type=Primary	21
NC_017022.1	5UTR	+	2439306	2439327	ID=NC_017022.1_utr5_1203;Name=5'UTR_01203;length=21;associated_cds=WP_002288856.1;associated_gene=EFAU004_RS12125;associated_tss=TSS:2439306_f;tss_type=Primary	21
NC_017022.1	5UTR	-	2616586	2616607	ID=NC_017022.1_utr5_1287;Name=5'UTR_01287;length=21;associated_cds=WP_002321621.1;associated_gene=EFAU004_RS12910;associated_tss=TSS:2616607_r;tss_type=Primary	21
NC_017022.1	5UTR	+	10159	10181	ID=NC_017022.1_utr5_2;Name=5'UTR_00002;length=22;associated_cds=WP_014386963.1;associated_gene=EFAU004_RS00050;associated_tss=TSS:10159_f;tss_type=Primary	22
NC_017022.1	5UTR	+	308112	308134	ID=NC_017022.1_utr5_155;Name=5'UTR_00155;length=22;associated_cds=WP_002294732.1;associated_gene=EFAU004_RS01545;associated_tss=TSS:308112_f;tss_type=Primary	22
NC_017022.1	5UTR	+	397701	397723	ID=NC_017022.1_utr5_194;Name=5'UTR_00194;length=22;associated_cds=WP_002289292.1;associated_gene=EFAU004_RS01955;associated_tss=TSS:397701_f;tss_type=Primary,Antisense	22
NC_017022.1	5UTR	+	470260	470282	ID=NC_017022.1_utr5_227;Name=5'UTR_00227;length=22;associated_cds=WP_002286258.1;associated_gene=EFAU004_RS02260;associated_tss=TSS:470260_f;tss_type=Primary	22
NC_017022.1	5UTR	-	561015	561037	ID=NC_017022.1_utr5_276;Name=5'UTR_00276;length=22;associated_cds=WP_002286728.1;associated_gene=EFAU004_RS02685;associated_tss=TSS:561037_r;tss_type=Primary	22
NC_017022.1	5UTR	-	693890	693912	ID=NC_017022.1_utr5_356;Name=5'UTR_00356;length=22;associated_cds=WP_002287053.1;associated_gene=EFAU004_RS03280;associated_tss=TSS:693912_r;tss_type=Primary	22
NC_017022.1	5UTR	-	975084	975106	ID=NC_017022.1_utr5_477;Name=5'UTR_00477;length=22;associated_cds=WP_014387005.1;associated_gene=EFAU004_RS04720;associated_tss=TSS:975106_r;tss_type=Primary,Antisense	22
NC_017022.1	5UTR	-	1163022	1163044	ID=NC_017022.1_utr5_585;Name=5'UTR_00585;length=22;associated_cds=WP_002295447.1;associated_gene=EFAU004_RS05615;associated_tss=TSS:1163044_r;tss_type=Primary	22
NC_017022.1	5UTR	+	1190110	1190132	ID=NC_017022.1_utr5_605;Name=5'UTR_00605;length=22;associated_cds=WP_002289260.1;associated_gene=EFAU004_RS05775;associated_tss=TSS:1190110_f;tss_type=Primary	22
NC_017022.1	5UTR	+	1261331	1261353	ID=NC_017022.1_utr5_653;Name=5'UTR_00653;length=22;associated_cds=WP_002294381.1;associated_gene=EFAU004_RS06105;associated_tss=TSS:1261331_f;tss_type=Secondary	22
NC_017022.1	5UTR	+	1269477	1269499	ID=NC_017022.1_utr5_660;Name=5'UTR_00660;length=22;associated_cds=WP_002289272.1;associated_gene=EFAU004_RS06140;associated_tss=TSS:1269477_f;tss_type=Primary	22
NC_017022.1	5UTR	-	1392021	1392043	ID=NC_017022.1_utr5_718;Name=5'UTR_00718;length=22;associated_cds=WP_002292856.1;associated_gene=EFAU004_RS06765;associated_tss=TSS:1392043_r;tss_type=Primary	22
NC_017022.1	5UTR	+	1398465	1398487	ID=NC_017022.1_utr5_727;Name=5'UTR_00727;length=22;associated_cds=WP_002289148.1;associated_gene=EFAU004_RS06805;associated_tss=TSS:1398465_f;tss_type=Primary	22
NC_017022.1	5UTR	-	1408283	1408305	ID=NC_017022.1_utr5_735;Name=5'UTR_00735;length=22;associated_cds=WP_002289162.1;associated_gene=EFAU004_RS06850;associated_tss=TSS:1408305_r;tss_type=Primary	22
NC_017022.1	5UTR	-	1754567	1754589	ID=NC_017022.1_utr5_859;Name=5'UTR_00859;length=22;associated_cds=WP_002293877.1;associated_gene=EFAU004_RS08670;associated_tss=TSS:1754589_r;tss_type=Primary	22
NC_017022.1	5UTR	-	1928772	1928794	ID=NC_017022.1_utr5_944;Name=5'UTR_00944;length=22;associated_cds=WP_002294835.1;associated_gene=EFAU004_RS09555;associated_tss=TSS:1928794_r;tss_type=Primary	22
NC_017022.1	5UTR	-	1999523	1999545	ID=NC_017022.1_utr5_974;Name=5'UTR_00974;length=22;associated_cds=WP_002297171.1;associated_gene=EFAU004_RS09885;associated_tss=TSS:1999545_r;tss_type=Primary	22
NC_017022.1	5UTR	-	2075609	2075631	ID=NC_017022.1_utr5_1012;Name=5'UTR_01012;length=22;associated_cds=WP_002294988.1;associated_gene=EFAU004_RS10235;associated_tss=TSS:2075631_r;tss_type=Primary	22
NC_017022.1	5UTR	-	2263107	2263129	ID=NC_017022.1_utr5_1123;Name=5'UTR_01123;length=22;associated_cds=WP_002287147.1;associated_gene=EFAU004_RS11225;associated_tss=TSS:2263129_r;tss_type=Primary	22
NC_017022.1	5UTR	+	2328309	2328331	ID=NC_017022.1_utr5_1161;Name=5'UTR_01161;length=22;associated_cds=WP_002289239.1;associated_gene=EFAU004_RS11510;associated_tss=TSS:2328309_f;tss_type=Primary	22
NC_017022.1	5UTR	+	2332376	2332398	ID=NC_017022.1_utr5_1164;Name=5'UTR_01164;length=22;associated_cds=WP_002289236.1;associated_gene=EFAU004_RS11525;associated_tss=TSS:2332376_f;tss_type=Primary	22
NC_017022.1	5UTR	-	2362685	2362707	ID=NC_017022.1_utr5_1178;Name=5'UTR_01178;length=22;associated_cds=WP_002287264.1;associated_gene=EFAU004_RS11685;associated_tss=TSS:2362707_r;tss_type=Primary	22
NC_017022.1	5UTR	-	2629562	2629584	ID=NC_017022.1_utr5_1291;Name=5'UTR_01291;length=22;associated_cds=WP_002285917.1;associated_gene=EFAU004_RS12945;associated_tss=TSS:2629584_r;tss_type=Primary	22
NC_017022.1	5UTR	+	2635117	2635139	ID=NC_017022.1_utr5_1293;Name=5'UTR_01293;length=22;associated_cds=WP_002285911.1;associated_gene=EFAU004_RS12960;associated_tss=TSS:2635117_f;tss_type=Primary	22
NC_017022.1	5UTR	+	2765677	2765699	ID=NC_017022.1_utr5_1366;Name=5'UTR_01366;length=22;associated_cds=WP_002298782.1;associated_gene=EFAU004_RS13560;associated_tss=TSS:2765677_f;tss_type=Primary,Antisense	22
NC_017022.1	5UTR	-	2776029	2776051	ID=NC_017022.1_utr5_1371;Name=5'UTR_01371;length=22;associated_cds=WP_002331276.1;associated_gene=EFAU004_RS13615;associated_tss=TSS:2776051_r;tss_type=Primary	22
NC_017022.1	5UTR	+	10730	10753	ID=NC_017022.1_utr5_3;Name=5'UTR_00003;length=23;associated_cds=WP_002285758.1;associated_gene=EFAU004_RS00055;associated_tss=TSS:10730_f;tss_type=Primary	23
NC_017022.1	5UTR	+	15216	15239	ID=NC_017022.1_utr5_5;Name=5'UTR_00005;length=23;associated_cds=WP_002288373.1;associated_gene=EFAU004_RS00080;associated_tss=TSS:15216_f;tss_type=Primary	23
NC_017022.1	5UTR	-	187491	187514	ID=NC_017022.1_utr5_83;Name=5'UTR_00083;length=23;associated_cds=WP_002293448.1;associated_gene=EFAU004_RS00950;associated_tss=TSS:187514_r;tss_type=Primary	23
NC_017022.1	5UTR	+	201085	201108	ID=NC_017022.1_utr5_95;Name=5'UTR_00095;length=23;associated_cds=WP_002289747.1;associated_gene=EFAU004_RS01015;associated_tss=TSS:201085_f;tss_type=Primary	23
NC_017022.1	5UTR	+	252535	252558	ID=NC_017022.1_utr5_123;Name=5'UTR_00123;length=23;associated_cds=WP_002294170.1;associated_gene=EFAU004_RS01240;associated_tss=TSS:252535_f;tss_type=Primary	23
NC_017022.1	5UTR	-	387668	387691	ID=NC_017022.1_utr5_185;Name=5'UTR_00185;length=23;associated_cds=WP_002294653.1;associated_gene=EFAU004_RS01900;associated_tss=TSS:387691_r;tss_type=Primary	23
NC_017022.1	5UTR	-	453071	453094	ID=NC_017022.1_utr5_218;Name=5'UTR_00218;length=23;associated_cds=WP_002286293.1;associated_gene=EFAU004_RS02190;associated_tss=TSS:453094_r;tss_type=Primary	23
NC_017022.1	5UTR	-	642576	642599	ID=NC_017022.1_utr5_320;Name=5'UTR_00320;length=23;associated_cds=WP_002293327.1;associated_gene=EFAU004_RS03050;associated_tss=TSS:642599_r;tss_type=Primary	23
NC_017022.1	5UTR	+	781290	781313	ID=NC_017022.1_utr5_399;Name=5'UTR_00399;length=23;associated_cds=WP_002286668.1;associated_gene=EFAU004_RS03705;associated_tss=TSS:781290_f;tss_type=Primary	23
NC_017022.1	5UTR	-	792113	792136	ID=NC_017022.1_utr5_405;Name=5'UTR_00405;length=23;associated_cds=WP_002286649.1;associated_gene=EFAU004_RS03770;associated_tss=TSS:792136_r;tss_type=Primary	23
NC_017022.1	5UTR	-	895046	895069	ID=NC_017022.1_utr5_436;Name=5'UTR_00436;length=23;associated_cds=WP_002288165.1;associated_gene=EFAU004_RS04365;associated_tss=TSS:895069_r;tss_type=Primary	23
NC_017022.1	5UTR	-	914453	914476	ID=NC_017022.1_utr5_447;Name=5'UTR_00447;length=23;associated_cds=WP_002295909.1;associated_gene=EFAU004_RS04460;associated_tss=TSS:914476_r;tss_type=Primary	23
NC_017022.1	5UTR	-	939734	939757	ID=NC_017022.1_utr5_461;Name=5'UTR_00461;length=23;associated_cds=WP_002286063.1;associated_gene=EFAU004_RS04575;associated_tss=TSS:939757_r;tss_type=Primary	23
NC_017022.1	5UTR	+	952929	952952	ID=NC_017022.1_utr5_466;Name=5'UTR_00466;length=23;associated_cds=WP_002286050.1;associated_gene=EFAU004_RS04625;associated_tss=TSS:952929_f;tss_type=Primary	23
NC_017022.1	5UTR	-	1054193	1054216	ID=NC_017022.1_utr5_527;Name=5'UTR_00527;length=23;associated_cds=WP_002317207.1;associated_gene=EFAU004_RS05100;associated_tss=TSS:1054216_r;tss_type=Primary	23
NC_017022.1	5UTR	+	1091882	1091905	ID=NC_017022.1_utr5_559;Name=5'UTR_00559;length=23;associated_cds=WP_002289123.1;associated_gene=EFAU004_RS05295;associated_tss=TSS:1091882_f;tss_type=Primary	23
NC_017022.1	5UTR	-	1108346	1108369	ID=NC_017022.1_utr5_567;Name=5'UTR_00567;length=23;associated_cds=WP_002288739.1;associated_gene=EFAU004_RS05380;associated_tss=TSS:1108369_r;tss_type=Primary	23
NC_017022.1	5UTR	-	1208120	1208143	ID=NC_017022.1_utr5_614;Name=5'UTR_00614;length=23;associated_cds=WP_002288415.1;associated_gene=EFAU004_RS05845;associated_tss=TSS:1208143_r;tss_type=Primary	23
NC_017022.1	5UTR	-	1218992	1219015	ID=NC_017022.1_utr5_621;Name=5'UTR_00621;length=23;associated_cds=WP_002288395.1;associated_gene=EFAU004_RS05905;associated_tss=TSS:1219015_r;tss_type=Primary	23
NC_017022.1	5UTR	-	1229381	1229404	ID=NC_017022.1_utr5_629;Name=5'UTR_00629;length=23;associated_cds=WP_002290045.1;associated_gene=EFAU004_RS05955;associated_tss=TSS:1229404_r;tss_type=Secondary	23
NC_017022.1	5UTR	-	1238353	1238376	ID=NC_017022.1_utr5_635;Name=5'UTR_00635;length=23;associated_cds=WP_002294404.1;associated_gene=EFAU004_RS06000;associated_tss=TSS:1238376_r;tss_type=Primary	23
NC_017022.1	5UTR	-	1397360	1397383	ID=NC_017022.1_utr5_725;Name=5'UTR_00725;length=23;associated_cds=WP_002317368.1;associated_gene=EFAU004_RS06795;associated_tss=TSS:1397383_r;tss_type=Primary	23
NC_017022.1	5UTR	-	1688589	1688612	ID=NC_017022.1_utr5_828;Name=5'UTR_00828;length=23;associated_cds=WP_002287827.1;associated_gene=EFAU004_RS08395;associated_tss=TSS:1688612_r;tss_type=Primary	23
NC_017022.1	5UTR	-	1848057	1848080	ID=NC_017022.1_utr5_917;Name=5'UTR_00917;length=23;associated_cds=WP_002285758.1;associated_gene=EFAU004_RS09170;associated_tss=TSS:1848080_r;tss_type=Primary	23
NC_017022.1	5UTR	-	1984271	1984294	ID=NC_017022.1_utr5_970;Name=5'UTR_00970;length=23;associated_cds=WP_002285758.1;associated_gene=EFAU004_RS09820;associated_tss=TSS:1984294_r;tss_type=Primary	23
NC_017022.1	5UTR	-	2011035	2011058	ID=NC_017022.1_utr5_981;Name=5'UTR_00981;length=23;associated_cds=WP_002285758.1;associated_gene=EFAU004_RS09950;associated_tss=TSS:2011058_r;tss_type=Primary	23
NC_017022.1	5UTR	-	2077147	2077170	ID=NC_017022.1_utr5_1013;Name=5'UTR_01013;length=23;associated_cds=WP_002292782.1;associated_gene=EFAU004_RS10245;associated_tss=TSS:2077170_r;tss_type=Primary	23
NC_017022.1	5UTR	+	2274311	2274334	ID=NC_017022.1_utr5_1132;Name=5'UTR_01132;length=23;associated_cds=WP_002287129.1;associated_gene=EFAU004_RS11280;associated_tss=TSS:2274311_f;tss_type=Primary	23
NC_017022.1	5UTR	-	2360543	2360566	ID=NC_017022.1_utr5_1176;Name=5'UTR_01176;length=23;associated_cds=WP_002287262.1;associated_gene=EFAU004_RS11675;associated_tss=TSS:2360566_r;tss_type=Primary	23
NC_017022.1	5UTR	+	2367852	2367875	ID=NC_017022.1_utr5_1180;Name=5'UTR_01180;length=23;associated_cds=WP_002287271.1;associated_gene=EFAU004_RS11705;associated_tss=TSS:2367852_f;tss_type=Primary	23
NC_017022.1	5UTR	-	2512097	2512120	ID=NC_017022.1_utr5_1244;Name=5'UTR_01244;length=23;associated_cds=WP_002288956.1;associated_gene=EFAU004_RS12475;associated_tss=TSS:2512120_r;tss_type=Primary	23
NC_017022.1	5UTR	-	2762050	2762073	ID=NC_017022.1_utr5_1364;Name=5'UTR_01364;length=23;associated_cds=WP_002287502.1;associated_gene=EFAU004_RS13535;associated_tss=TSS:2762073_r;tss_type=Primary,Internal	23
NC_017032.1	5UTR	+	15382	15405	ID=NC_017032.1_utr5_1435;Name=5'UTR_01435;length=23;associated_cds=WP_002300032.1;associated_gene=EFAU004_RS14530;associated_tss=TSS:15382_f;tss_type=Primary	23
NC_017022.1	5UTR	-	235348	235372	ID=NC_017022.1_utr5_117;Name=5'UTR_00117;length=24;associated_cds=WP_002296566.1;associated_gene=EFAU004_RS01160;associated_tss=TSS:235372_r;tss_type=Primary	24
NC_017022.1	5UTR	+	338956	338980	ID=NC_017022.1_utr5_168;Name=5'UTR_00168;length=24;associated_cds=WP_002287556.1;associated_gene=EFAU004_RS01690;associated_tss=TSS:338956_f;tss_type=Primary	24
NC_017022.1	5UTR	+	428862	428886	ID=NC_017022.1_utr5_206;Name=5'UTR_00206;length=24;associated_cds=WP_002286335.1;associated_gene=EFAU004_RS02075;associated_tss=TSS:428862_f;tss_type=Primary,Internal	24
NC_017022.1	5UTR	-	437895	437919	ID=NC_017022.1_utr5_212;Name=5'UTR_00212;length=24;associated_cds=WP_002286319.1;associated_gene=EFAU004_RS02115;associated_tss=TSS:437919_r;tss_type=Primary	24
NC_017022.1	5UTR	+	493400	493424	ID=NC_017022.1_utr5_236;Name=5'UTR_00236;length=24;associated_cds=WP_002286865.1;associated_gene=EFAU004_RS02365;associated_tss=TSS:493400_f;tss_type=Primary	24
NC_017022.1	5UTR	+	501030	501054	ID=NC_017022.1_utr5_242;Name=5'UTR_00242;length=24;associated_cds=WP_002286851.1;associated_gene=EFAU004_RS02400;associated_tss=TSS:501030_f;tss_type=Primary	24
NC_017022.1	5UTR	+	521900	521924	ID=NC_017022.1_utr5_258;Name=5'UTR_00258;length=24;associated_cds=WP_002286808.1;associated_gene=EFAU004_RS02505;associated_tss=TSS:521900_f;tss_type=Primary	24
NC_017022.1	5UTR	+	542117	542141	ID=NC_017022.1_utr5_264;Name=5'UTR_00264;length=24;associated_cds=WP_002286769.1;associated_gene=EFAU004_RS02610;associated_tss=TSS:542117_f;tss_type=Primary	24
NC_017022.1	5UTR	+	629837	629861	ID=NC_017022.1_utr5_313;Name=5'UTR_00313;length=24;associated_cds=WP_002293839.1;associated_gene=EFAU004_RS02985;associated_tss=TSS:629837_f;tss_type=Primary	24
NC_017022.1	5UTR	-	634693	634717	ID=NC_017022.1_utr5_316;Name=5'UTR_00316;length=24;associated_cds=WP_002296191.1;associated_gene=EFAU004_RS03020;associated_tss=TSS:634717_r;tss_type=Primary	24
NC_017022.1	5UTR	-	666044	666068	ID=NC_017022.1_utr5_332;Name=5'UTR_00332;length=24;associated_cds=WP_002287091.1;associated_gene=EFAU004_RS03140;associated_tss=TSS:666068_r;tss_type=Primary	24
NC_017022.1	5UTR	+	758090	758114	ID=NC_017022.1_utr5_387;Name=5'UTR_00387;length=24;associated_cds=WP_002288113.1;associated_gene=EFAU004_RS03585;associated_tss=TSS:758090_f;tss_type=Primary	24
NC_017022.1	5UTR	+	903849	903873	ID=NC_017022.1_utr5_441;Name=5'UTR_00441;length=24;associated_cds=WP_002295921.1;associated_gene=EFAU004_RS04410;associated_tss=TSS:903849_f;tss_type=Primary	24
NC_017022.1	5UTR	+	929451	929475	ID=NC_017022.1_utr5_457;Name=5'UTR_00457;length=24;associated_cds=WP_002303818.1;associated_gene=EFAU004_RS04535;associated_tss=TSS:929451_f;tss_type=Secondary	24
NC_017022.1	5UTR	+	1032502	1032526	ID=NC_017022.1_utr5_510;Name=5'UTR_00510;length=24;associated_cds=WP_002296572.1;associated_gene=EFAU004_RS04995;associated_tss=TSS:1032502_f;tss_type=Primary	24
NC_017022.1	5UTR	-	1113538	1113562	ID=NC_017022.1_utr5_570;Name=5'UTR_00570;length=24;associated_cds=WP_002292206.1;associated_gene=EFAU004_RS05400;associated_tss=TSS:1113562_r;tss_type=Primary	24
NC_017022.1	5UTR	-	1146577	1146601	ID=NC_017022.1_utr5_578;Name=5'UTR_00578;length=24;associated_cds=WP_002303771.1;associated_gene=EFAU004_RS05535;associated_tss=TSS:1146601_r;tss_type=Primary	24
NC_017022.1	5UTR	-	1169097	1169121	ID=NC_017022.1_utr5_587;Name=5'UTR_00587;length=24;associated_cds=WP_002289803.1;associated_gene=EFAU004_RS05645;associated_tss=TSS:1169121_r;tss_type=Primary	24
NC_017022.1	5UTR	-	1189997	1190021	ID=NC_017022.1_utr5_604;Name=5'UTR_00604;length=24;associated_cds=WP_002297001.1;associated_gene=EFAU004_RS05770;associated_tss=TSS:1190021_r;tss_type=Primary	24
NC_017022.1	5UTR	+	1371339	1371363	ID=NC_017022.1_utr5_703;Name=5'UTR_00703;length=24;associated_cds=WP_002287608.1;associated_gene=EFAU004_RS06675;associated_tss=TSS:1371339_f;tss_type=Primary	24
NC_017022.1	5UTR	-	1372615	1372639	ID=NC_017022.1_utr5_704;Name=5'UTR_00704;length=24;associated_cds=WP_002287607.1;associated_gene=EFAU004_RS06680;associated_tss=TSS:1372639_r;tss_type=Primary	24
NC_017022.1	5UTR	-	1394147	1394171	ID=NC_017022.1_utr5_720;Name=5'UTR_00720;length=24;associated_cds=WP_002295400.1;associated_gene=EFAU004_RS06775;associated_tss=TSS:1394171_r;tss_type=Primary	24
NC_017022.1	5UTR	-	1400488	1400512	ID=NC_017022.1_utr5_728;Name=5'UTR_00728;length=24;associated_cds=WP_002289151.1;associated_gene=EFAU004_RS06815;associated_tss=TSS:1400512_r;tss_type=Primary	24
NC_017022.1	5UTR	-	1449288	1449312	ID=NC_017022.1_utr5_751;Name=5'UTR_00751;length=24;associated_cds=WP_002294533.1;associated_gene=EFAU004_RS07040;associated_tss=TSS:1449312_r;tss_type=Primary	24
NC_017022.1	5UTR	+	1497040	1497064	ID=NC_017022.1_utr5_764;Name=5'UTR_00764;length=24;associated_cds=WP_002295138.1;associated_gene=EFAU004_RS07380;associated_tss=TSS:1497040_f;tss_type=Primary	24
NC_017022.1	5UTR	+	1540629	1540653	ID=NC_017022.1_utr5_780;Name=5'UTR_00780;length=24;associated_cds=WP_002289418.1;associated_gene=EFAU004_RS07650;associated_tss=TSS:1540629_f;tss_type=Primary	24
NC_017022.1	5UTR	+	1548935	1548959	ID=NC_017022.1_utr5_786;Name=5'UTR_00786;length=24;associated_cds=WP_002288353.1;associated_gene=EFAU004_RS07690;associated_tss=TSS:1548935_f;tss_type=Primary	24
NC_017022.1	5UTR	-	1808832	1808856	ID=NC_017022.1_utr5_892;Name=5'UTR_00892;length=24;associated_cds=WP_002288575.1;associated_gene=EFAU004_RS08950;associated_tss=TSS:1808856_r;tss_type=Primary,Antisense	24
NC_017022.1	5UTR	-	1812733	1812757	ID=NC_017022.1_utr5_894;Name=5'UTR_00894;length=24;associated_cds=WP_002288581.1;associated_gene=EFAU004_RS08970;associated_tss=TSS:1812757_r;tss_type=Primary	24
NC_017022.1	5UTR	-	2031286	2031310	ID=NC_017022.1_utr5_990;Name=5'UTR_00990;length=24;associated_cds=WP_002296147.1;associated_gene=EFAU004_RS10040;associated_tss=TSS:2031310_r;tss_type=Primary	24
NC_017022.1	5UTR	-	2097848	2097872	ID=NC_017022.1_utr5_1029;Name=5'UTR_01029;length=24;associated_cds=WP_002295137.1;associated_gene=EFAU004_RS10380;associated_tss=TSS:2097872_r;tss_type=Primary	24
NC_017022.1	5UTR	-	2108962	2108986	ID=NC_017022.1_utr5_1033;Name=5'UTR_01033;length=24;associated_cds=WP_002292825.1;associated_gene=EFAU004_RS10435;associated_tss=TSS:2108986_r;tss_type=Primary	24
NC_017022.1	5UTR	-	2109475	2109499	ID=NC_017022.1_utr5_1034;Name=5'UTR_01034;length=24;associated_cds=WP_002296448.1;associated_gene=EFAU004_RS10440;associated_tss=TSS:2109499_r;tss_type=Primary	24
NC_017022.1	5UTR	+	2113243	2113267	ID=NC_017022.1_utr5_1039;Name=5'UTR_01039;length=24;associated_cds=WP_002295115.1;associated_gene=EFAU004_RS10465;associated_tss=TSS:2113243_f;tss_type=Primary	24
NC_017022.1	5UTR	-	2130405	2130429	ID=NC_017022.1_utr5_1044;Name=5'UTR_01044;length=24;associated_cds=WP_002296455.1;associated_gene=EFAU004_RS10540;associated_tss=TSS:2130429_r;tss_type=Primary	24
NC_017022.1	5UTR	-	2188221	2188245	ID=NC_017022.1_utr5_1076;Name=5'UTR_01076;length=24;associated_cds=WP_002296505.1;associated_gene=EFAU004_RS10855;associated_tss=TSS:2188245_r;tss_type=Primary	24
NC_017022.1	5UTR	-	2217969	2217993	ID=NC_017022.1_utr5_1092;Name=5'UTR_01092;length=24;associated_cds=WP_002296291.1;associated_gene=EFAU004_RS11000;associated_tss=TSS:2217993_r;tss_type=Primary	24
NC_017022.1	5UTR	-	2267758	2267782	ID=NC_017022.1_utr5_1125;Name=5'UTR_01125;length=24;associated_cds=WP_002287139.1;associated_gene=EFAU004_RS11245;associated_tss=TSS:2267782_r;tss_type=Primary	24
NC_017022.1	5UTR	-	2447256	2447280	ID=NC_017022.1_utr5_1207;Name=5'UTR_01207;length=24;associated_cds=WP_002322652.1;associated_gene=EFAU004_RS12160;associated_tss=TSS:2447280_r;tss_type=Secondary	24
NC_017022.1	5UTR	-	2461752	2461776	ID=NC_017022.1_utr5_1214;Name=5'UTR_01214;length=24;associated_cds=WP_002287791.1;associated_gene=EFAU004_RS12235;associated_tss=TSS:2461776_r;tss_type=Primary	24
NC_017022.1	5UTR	-	2511282	2511306	ID=NC_017022.1_utr5_1243;Name=5'UTR_01243;length=24;associated_cds=WP_002288955.1;associated_gene=EFAU004_RS12470;associated_tss=TSS:2511306_r;tss_type=Primary	24
NC_017022.1	5UTR	+	2615079	2615103	ID=NC_017022.1_utr5_1286;Name=5'UTR_01286;length=24;associated_cds=WP_002285944.1;associated_gene=EFAU004_RS12905;associated_tss=TSS:2615079_f;tss_type=Primary	24
NC_017022.1	5UTR	+	2714565	2714589	ID=NC_017022.1_utr5_1335;Name=5'UTR_01335;length=24;associated_cds=WP_002287431.1;associated_gene=EFAU004_RS13300;associated_tss=TSS:2714565_f;tss_type=Secondary	24
NC_017022.1	5UTR	-	2746187	2746211	ID=NC_017022.1_utr5_1354;Name=5'UTR_01354;length=24;associated_cds=WP_002287478.1;associated_gene=EFAU004_RS13460;associated_tss=TSS:2746211_r;tss_type=Primary	24
NC_017032.1	5UTR	+	47765	47789	ID=NC_017032.1_utr5_1449;Name=5'UTR_01449;length=24;associated_cds=WP_002332662.1;associated_gene=EFAU004_RS14710;associated_tss=TSS:47765_f;tss_type=Primary	24
NC_017022.1	5UTR	+	123105	123130	ID=NC_017022.1_utr5_53;Name=5'UTR_00053;length=25;associated_cds=WP_002289721.1;associated_gene=EFAU004_RS00650;associated_tss=TSS:123105_f;tss_type=Primary	25
NC_017022.1	5UTR	-	247160	247185	ID=NC_017022.1_utr5_122;Name=5'UTR_00122;length=25;associated_cds=WP_002288251.1;associated_gene=EFAU004_RS01210;associated_tss=TSS:247185_r;tss_type=Primary	25
NC_017022.1	5UTR	-	270727	270752	ID=NC_017022.1_utr5_129;Name=5'UTR_00129;length=25;associated_cds=WP_002289316.1;associated_gene=EFAU004_RS01330;associated_tss=TSS:270752_r;tss_type=Primary	25
NC_017022.1	5UTR	+	442402	442427	ID=NC_017022.1_utr5_216;Name=5'UTR_00216;length=25;associated_cds=WP_002286306.1;associated_gene=EFAU004_RS02150;associated_tss=TSS:442402_f;tss_type=Primary	25
NC_017022.1	5UTR	+	540310	540335	ID=NC_017022.1_utr5_263;Name=5'UTR_00263;length=25;associated_cds=WP_002286771.1;associated_gene=EFAU004_RS02600;associated_tss=TSS:540310_f;tss_type=Primary	25
NC_017022.1	5UTR	-	669535	669560	ID=NC_017022.1_utr5_334;Name=5'UTR_00334;length=25;associated_cds=WP_002287087.1;associated_gene=EFAU004_RS03155;associated_tss=TSS:669560_r;tss_type=Primary	25
NC_017022.1	5UTR	-	768279	768304	ID=NC_017022.1_utr5_390;Name=5'UTR_00390;length=25;associated_cds=WP_002288103.1;associated_gene=EFAU004_RS03630;associated_tss=TSS:768304_r;tss_type=Primary	25
NC_017022.1	5UTR	+	784492	784517	ID=NC_017022.1_utr5_403;Name=5'UTR_00403;length=25;associated_cds=WP_002286660.1;associated_gene=EFAU004_RS03730;associated_tss=TSS:784492_f;tss_type=Primary	25
NC_017022.1	5UTR	+	792259	792284	ID=NC_017022.1_utr5_408;Name=5'UTR_00408;length=25;associated_cds=WP_002286647.1;associated_gene=EFAU004_RS03775;associated_tss=TSS:792259_f;tss_type=Primary	25
NC_017022.1	5UTR	-	827201	827226	ID=NC_017022.1_utr5_417;Name=5'UTR_00417;length=25;associated_cds=WP_002296616.1;associated_gene=EFAU004_RS03945;associated_tss=TSS:827226_r;tss_type=Primary	25
NC_017022.1	5UTR	+	910147	910172	ID=NC_017022.1_utr5_445;Name=5'UTR_00445;length=25;associated_cds=WP_002303824.1;associated_gene=EFAU004_RS04440;associated_tss=TSS:910147_f;tss_type=Primary	25
NC_017022.1	5UTR	-	1038971	1038996	ID=NC_017022.1_utr5_514;Name=5'UTR_00514;length=25;associated_cds=WP_002295809.1;associated_gene=EFAU004_RS05025;associated_tss=TSS:1038996_r;tss_type=Primary	25
NC_017022.1	5UTR	-	1049523	1049548	ID=NC_017022.1_utr5_524;Name=5'UTR_00524;length=25;associated_cds=WP_002296282.1;associated_gene=EFAU004_RS05075;associated_tss=TSS:1049548_r;tss_type=Primary,Antisense	25
NC_017022.1	5UTR	-	1101411	1101436	ID=NC_017022.1_utr5_565;Name=5'UTR_00565;length=25;associated_cds=WP_002295491.1;associated_gene=EFAU004_RS05350;associated_tss=TSS:1101436_r;tss_type=Primary	25
NC_017022.1	5UTR	+	1160268	1160293	ID=NC_017022.1_utr5_584;Name=5'UTR_00584;length=25;associated_cds=WP_002295450.1;associated_gene=EFAU004_RS05605;associated_tss=TSS:1160268_f;tss_type=Primary,Antisense	25
NC_017022.1	5UTR	+	1214631	1214656	ID=NC_017022.1_utr5_618;Name=5'UTR_00618;length=25;associated_cds=WP_002288405.1;associated_gene=EFAU004_RS05875;associated_tss=TSS:1214631_f;tss_type=Primary	25
NC_017022.1	5UTR	+	1215265	1215290	ID=NC_017022.1_utr5_619;Name=5'UTR_00619;length=25;associated_cds=WP_002288403.1;associated_gene=EFAU004_RS05880;associated_tss=TSS:1215265_f;tss_type=Primary	25
NC_017022.1	5UTR	-	1226758	1226783	ID=NC_017022.1_utr5_625;Name=5'UTR_00625;length=25;associated_cds=WP_002290188.1;associated_gene=EFAU004_RS05940;associated_tss=TSS:1226783_r;tss_type=Primary	25
NC_017022.1	5UTR	+	1278433	1278458	ID=NC_017022.1_utr5_665;Name=5'UTR_00665;length=25;associated_cds=WP_002289473.1;associated_gene=EFAU004_RS06170;associated_tss=TSS:1278433_f;tss_type=Primary	25
NC_017022.1	5UTR	+	1491558	1491583	ID=NC_017022.1_utr5_762;Name=5'UTR_00762;length=25;associated_cds=WP_002296616.1;associated_gene=EFAU004_RS07345;associated_tss=TSS:1491558_f;tss_type=Primary	25
NC_017022.1	5UTR	+	1716269	1716294	ID=NC_017022.1_utr5_840;Name=5'UTR_00840;length=25;associated_cds=WP_002296521.1;associated_gene=EFAU004_RS08510;associated_tss=TSS:1716269_f;tss_type=Primary	25
NC_017022.1	5UTR	-	1782036	1782061	ID=NC_017022.1_utr5_874;Name=5'UTR_00874;length=25;associated_cds=WP_002293905.1;associated_gene=EFAU004_RS08815;associated_tss=TSS:1782061_r;tss_type=Primary	25
NC_017022.1	5UTR	-	1896396	1896421	ID=NC_017022.1_utr5_924;Name=5'UTR_00924;length=25;associated_cds=WP_002293716.1;associated_gene=EFAU004_RS09380;associated_tss=TSS:1896421_r;tss_type=Primary	25
NC_017022.1	5UTR	-	2064517	2064542	ID=NC_017022.1_utr5_1004;Name=5'UTR_01004;length=25;associated_cds=WP_002292763.1;associated_gene=EFAU004_RS10185;associated_tss=TSS:2064542_r;tss_type=Primary	25
NC_017022.1	5UTR	-	2079142	2079167	ID=NC_017022.1_utr5_1015;Name=5'UTR_01015;length=25;associated_cds=WP_002296582.1;associated_gene=EFAU004_RS10270;associated_tss=TSS:2079167_r;tss_type=Primary	25
NC_017022.1	5UTR	-	2134645	2134670	ID=NC_017022.1_utr5_1048;Name=5'UTR_01048;length=25;associated_cds=WP_002296457.1;associated_gene=EFAU004_RS10555;associated_tss=TSS:2134670_r;tss_type=Primary	25
NC_017022.1	5UTR	-	2182365	2182390	ID=NC_017022.1_utr5_1071;Name=5'UTR_01071;length=25;associated_cds=WP_002340432.1;associated_gene=EFAU004_RS10810;associated_tss=TSS:2182390_r;tss_type=Primary,Internal	25
NC_017022.1	5UTR	-	2192583	2192608	ID=NC_017022.1_utr5_1078;Name=5'UTR_01078;length=25;associated_cds=WP_002287741.1;associated_gene=EFAU004_RS10880;associated_tss=TSS:2192608_r;tss_type=Primary	25
NC_017022.1	5UTR	-	2234081	2234106	ID=NC_017022.1_utr5_1103;Name=5'UTR_01103;length=25;associated_cds=WP_002287956.1;associated_gene=EFAU004_RS11060;associated_tss=TSS:2234106_r;tss_type=Primary	25
NC_017022.1	5UTR	-	2370606	2370631	ID=NC_017022.1_utr5_1182;Name=5'UTR_01182;length=25;associated_cds=WP_002287274.1;associated_gene=EFAU004_RS11720;associated_tss=TSS:2370631_r;tss_type=Primary	25
NC_017022.1	5UTR	-	2516333	2516358	ID=NC_017022.1_utr5_1248;Name=5'UTR_01248;length=25;associated_cds=WP_002293644.1;associated_gene=EFAU004_RS12495;associated_tss=TSS:2516358_r;tss_type=Primary	25
NC_017022.1	5UTR	-	2545423	2545448	ID=NC_017022.1_utr5_1262;Name=5'UTR_01262;length=25;associated_cds=WP_002286199.1;associated_gene=EFAU004_RS12635;associated_tss=TSS:2545448_r;tss_type=Primary	25
NC_017022.1	5UTR	+	2624083	2624108	ID=NC_017022.1_utr5_1289;Name=5'UTR_01289;length=25;associated_cds=WP_002285920.1;associated_gene=EFAU004_RS12935;associated_tss=TSS:2624083_f;tss_type=Primary,Antisense	25
NC_017022.1	5UTR	-	2730414	2730439	ID=NC_017022.1_utr5_1346;Name=5'UTR_01346;length=25;associated_cds=WP_002287453.1;associated_gene=EFAU004_RS13385;associated_tss=TSS:2730439_r;tss_type=Primary	25
NC_017022.1	5UTR	-	2758593	2758618	ID=NC_017022.1_utr5_1362;Name=5'UTR_01362;length=25;associated_cds=WP_002287495.1;associated_gene=EFAU004_RS13515;associated_tss=TSS:2758618_r;tss_type=Primary	25
NC_017022.1	5UTR	+	27794	27820	ID=NC_017022.1_utr5_11;Name=5'UTR_00011;length=26;associated_cds=WP_002294342.1;associated_gene=EFAU004_RS00125;associated_tss=TSS:27794_f;tss_type=Primary	26
NC_017022.1	5UTR	+	182021	182047	ID=NC_017022.1_utr5_78;Name=5'UTR_00078;length=26;associated_cds=WP_002304052.1;associated_gene=EFAU004_RS00925;associated_tss=TSS:182021_f;tss_type=Primary	26
NC_017022.1	5UTR	+	230167	230193	ID=NC_017022.1_utr5_115;Name=5'UTR_00115;length=26;associated_cds=WP_002296565.1;associated_gene=EFAU004_RS01150;associated_tss=TSS:230167_f;tss_type=Primary	26
NC_017022.1	5UTR	+	277948	277974	ID=NC_017022.1_utr5_136;Name=5'UTR_00136;length=26;associated_cds=WP_002294153.1;associated_gene=EFAU004_RS01380;associated_tss=TSS:277948_f;tss_type=Primary	26
NC_017022.1	5UTR	-	291212	291238	ID=NC_017022.1_utr5_143;Name=5'UTR_00143;length=26;associated_cds=WP_000713874.1;associated_gene=EFAU004_RS01440;associated_tss=TSS:291238_r;tss_type=Primary	26
NC_017022.1	5UTR	+	291319	291345	ID=NC_017022.1_utr5_145;Name=5'UTR_00145;length=26;associated_cds=WP_000389746.1;associated_gene=EFAU004_RS01445;associated_tss=TSS:291319_f;tss_type=Primary	26
NC_017022.1	5UTR	+	392176	392202	ID=NC_017022.1_utr5_189;Name=5'UTR_00189;length=26;associated_cds=WP_002294644.1;associated_gene=EFAU004_RS01920;associated_tss=TSS:392176_f;tss_type=Primary	26
NC_017022.1	5UTR	+	425134	425160	ID=NC_017022.1_utr5_202;Name=5'UTR_00202;length=26;associated_cds=WP_002286354.1;associated_gene=EFAU004_RS02055;associated_tss=TSS:425134_f;tss_type=Primary,Antisense	26
NC_017022.1	5UTR	+	520585	520611	ID=NC_017022.1_utr5_257;Name=5'UTR_00257;length=26;associated_cds=WP_002286813.1;associated_gene=EFAU004_RS02500;associated_tss=TSS:520585_f;tss_type=Primary	26
NC_017022.1	5UTR	+	558351	558377	ID=NC_017022.1_utr5_274;Name=5'UTR_00274;length=26;associated_cds=WP_002286736.1;associated_gene=EFAU004_RS02675;associated_tss=TSS:558351_f;tss_type=Primary	26
NC_017022.1	5UTR	+	679826	679852	ID=NC_017022.1_utr5_346;Name=5'UTR_00346;length=26;associated_cds=WP_002287068.1;associated_gene=EFAU004_RS03225;associated_tss=TSS:679826_f;tss_type=Primary	26
NC_017022.1	5UTR	+	684671	684697	ID=NC_017022.1_utr5_351;Name=5'UTR_00351;length=26;associated_cds=WP_002287059.1;associated_gene=EFAU004_RS03250;associated_tss=TSS:684671_f;tss_type=Primary,Antisense	26
NC_017022.1	5UTR	+	746211	746237	ID=NC_017022.1_utr5_381;Name=5'UTR_00381;length=26;associated_cds=WP_002294039.1;associated_gene=EFAU004_RS03530;associated_tss=TSS:746211_f;tss_type=Primary	26
NC_017022.1	5UTR	-	754708	754734	ID=NC_017022.1_utr5_385;Name=5'UTR_00385;length=26;associated_cds=WP_002288083.1;associated_gene=EFAU004_RS03570;associated_tss=TSS:754734_r;tss_type=Primary	26
NC_017022.1	5UTR	+	762654	762680	ID=NC_017022.1_utr5_388;Name=5'UTR_00388;length=26;associated_cds=WP_002288096.1;associated_gene=EFAU004_RS03610;associated_tss=TSS:762654_f;tss_type=Primary	26
NC_017022.1	5UTR	-	887411	887437	ID=NC_017022.1_utr5_434;Name=5'UTR_00434;length=26;associated_cds=WP_002288176.1;associated_gene=EFAU004_RS04335;associated_tss=TSS:887437_r;tss_type=Primary	26
NC_017022.1	5UTR	+	954046	954072	ID=NC_017022.1_utr5_467;Name=5'UTR_00467;length=26;associated_cds=WP_002286049.1;associated_gene=EFAU004_RS04630;associated_tss=TSS:954046_f;tss_type=Primary	26
NC_017022.1	5UTR	-	1006390	1006416	ID=NC_017022.1_utr5_493;Name=5'UTR_00493;length=26;associated_cds=WP_002289189.1;associated_gene=EFAU004_RS04875;associated_tss=TSS:1006416_r;tss_type=Primary	26
NC_017022.1	5UTR	-	1039735	1039761	ID=NC_017022.1_utr5_515;Name=5'UTR_00515;length=26;associated_cds=WP_002295807.1;associated_gene=EFAU004_RS05030;associated_tss=TSS:1039761_r;tss_type=Primary	26
NC_017022.1	5UTR	+	1126323	1126349	ID=NC_017022.1_utr5_573;Name=5'UTR_00573;length=26;associated_cds=WP_002287999.1;associated_gene=EFAU004_RS05450;associated_tss=TSS:1126323_f;tss_type=Primary	26
NC_017022.1	5UTR	-	1131435	1131461	ID=NC_017022.1_utr5_574;Name=5'UTR_00574;length=26;associated_cds=WP_002288005.1;associated_gene=EFAU004_RS05465;associated_tss=TSS:1131461_r;tss_type=Primary	26
NC_017022.1	5UTR	-	1193848	1193874	ID=NC_017022.1_utr5_607;Name=5'UTR_00607;length=26;associated_cds=WP_002289263.1;associated_gene=EFAU004_RS05790;associated_tss=TSS:1193874_r;tss_type=Primary	26
NC_017022.1	5UTR	-	1261144	1261170	ID=NC_017022.1_utr5_651;Name=5'UTR_00651;length=26;associated_cds=WP_002289460.1;associated_gene=EFAU004_RS06100;associated_tss=TSS:1261170_r;tss_type=Secondary	26
NC_017022.1	5UTR	+	1268173	1268199	ID=NC_017022.1_utr5_659;Name=5'UTR_00659;length=26;associated_cds=WP_002289273.1;associated_gene=EFAU004_RS06130;associated_tss=TSS:1268173_f;tss_type=Primary	26
NC_017022.1	5UTR	-	1396398	1396424	ID=NC_017022.1_utr5_724;Name=5'UTR_00724;length=26;associated_cds=WP_002292862.1;associated_gene=EFAU004_RS06790;associated_tss=TSS:1396424_r;tss_type=Primary	26
NC_017022.1	5UTR	-	1447493	1447519	ID=NC_017022.1_utr5_750;Name=5'UTR_00750;length=26;associated_cds=WP_002286457.1;associated_gene=EFAU004_RS07030;associated_tss=TSS:1447519_r;tss_type=Primary	26
NC_017022.1	5UTR	+	1498383	1498409	ID=NC_017022.1_utr5_765;Name=5'UTR_00765;length=26;associated_cds=WP_002295142.1;associated_gene=EFAU004_RS07390;associated_tss=TSS:1498383_f;tss_type=Primary	26
NC_017022.1	5UTR	+	1507892	1507918	ID=NC_017022.1_utr5_770;Name=5'UTR_00770;length=26;associated_cds=WP_002296665.1;associated_gene=EFAU004_RS07460;associated_tss=TSS:1507892_f;tss_type=Primary	26
NC_017022.1	5UTR	-	1568179	1568205	ID=NC_017022.1_utr5_793;Name=5'UTR_00793;length=26;associated_cds=WP_002296395.1;associated_gene=EFAU004_RS07775;associated_tss=TSS:1568205_r;tss_type=Primary	26
NC_017022.1	5UTR	-	1608858	1608884	ID=NC_017022.1_utr5_809;Name=5'UTR_00809;length=26;associated_cds=WP_008144451.1;associated_gene=EFAU004_RS07975;associated_tss=TSS:1608884_r;tss_type=Primary	26
NC_017022.1	5UTR	-	1674390	1674416	ID=NC_017022.1_utr5_821;Name=5'UTR_00821;length=26;associated_cds=WP_002296417.1;associated_gene=EFAU004_RS08325;associated_tss=TSS:1674416_r;tss_type=Primary	26
NC_017022.1	5UTR	+	1729761	1729787	ID=NC_017022.1_utr5_847;Name=5'UTR_00847;length=26;associated_cds=WP_002294467.1;associated_gene=EFAU004_RS08575;associated_tss=TSS:1729761_f;tss_type=Primary	26
NC_017022.1	5UTR	+	1756798	1756824	ID=NC_017022.1_utr5_862;Name=5'UTR_00862;length=26;associated_cds=WP_002293881.1;associated_gene=EFAU004_RS08685;associated_tss=TSS:1756798_f;tss_type=Primary	26
NC_017022.1	5UTR	+	1773652	1773678	ID=NC_017022.1_utr5_868;Name=5'UTR_00868;length=26;associated_cds=WP_002288457.1;associated_gene=EFAU004_RS08765;associated_tss=TSS:1773652_f;tss_type=Primary	26
NC_017022.1	5UTR	+	1819213	1819239	ID=NC_017022.1_utr5_899;Name=5'UTR_00899;length=26;associated_cds=WP_002288592.1;associated_gene=EFAU004_RS09005;associated_tss=TSS:1819213_f;tss_type=Primary	26
NC_017022.1	5UTR	+	1898247	1898273	ID=NC_017022.1_utr5_929;Name=5'UTR_00929;length=26;associated_cds=WP_002293714.1;associated_gene=EFAU004_RS09400;associated_tss=TSS:1898247_f;tss_type=Primary	26
NC_017022.1	5UTR	+	1920010	1920036	ID=NC_017022.1_utr5_940;Name=5'UTR_00940;length=26;associated_cds=WP_002295273.1;associated_gene=EFAU004_RS09495;associated_tss=TSS:1920010_f;tss_type=Primary	26
NC_017022.1	5UTR	+	2115623	2115649	ID=NC_017022.1_utr5_1040;Name=5'UTR_01040;length=26;associated_cds=WP_002296450.1;associated_gene=EFAU004_RS10480;associated_tss=TSS:2115623_f;tss_type=Primary,Antisense	26
NC_017022.1	5UTR	-	2135141	2135167	ID=NC_017022.1_utr5_1050;Name=5'UTR_01050;length=26;associated_cds=WP_002290803.1;associated_gene=EFAU004_RS10560;associated_tss=TSS:2135167_r;tss_type=Primary	26
NC_017022.1	5UTR	+	2154340	2154366	ID=NC_017022.1_utr5_1061;Name=5'UTR_01061;length=26;associated_cds=WP_002296476.1;associated_gene=EFAU004_RS10645;associated_tss=TSS:2154340_f;tss_type=Primary	26
NC_017022.1	5UTR	+	2539886	2539912	ID=NC_017022.1_utr5_1259;Name=5'UTR_01259;length=26;associated_cds=WP_002286185.1;associated_gene=EFAU004_RS12615;associated_tss=TSS:2539886_f;tss_type=Primary	26
NC_017022.1	5UTR	+	2587928	2587954	ID=NC_017022.1_utr5_1276;Name=5'UTR_01276;length=26;associated_cds=WP_002285989.1;associated_gene=EFAU004_RS12800;associated_tss=TSS:2587928_f;tss_type=Primary	26
NC_017022.1	5UTR	+	2593852	2593878	ID=NC_017022.1_utr5_1278;Name=5'UTR_01278;length=26;associated_cds=WP_002285981.1;associated_gene=EFAU004_RS12820;associated_tss=TSS:2593852_f;tss_type=Primary	26
NC_017022.1	5UTR	-	2930874	2930900	ID=NC_017022.1_utr5_1414;Name=5'UTR_01414;length=26;associated_cds=WP_002289036.1;associated_gene=EFAU004_RS14295;associated_tss=TSS:2930900_r;tss_type=Primary	26
NC_017032.1	5UTR	+	46681	46707	ID=NC_017032.1_utr5_1446;Name=5'UTR_01446;length=26;associated_cds=WP_000388479.1;associated_gene=EFAU004_RS14700;associated_tss=TSS:46681_f;tss_type=Primary	26
NC_017022.1	5UTR	+	25191	25218	ID=NC_017022.1_utr5_9;Name=5'UTR_00009;length=27;associated_cds=WP_002309892.1;associated_gene=EFAU004_RS00115;associated_tss=TSS:25191_f;tss_type=Primary	27
NC_017022.1	5UTR	+	57482	57509	ID=NC_017022.1_utr5_25;Name=5'UTR_00025;length=27;associated_cds=WP_000248477.1;associated_gene=EFAU004_RS00275;associated_tss=TSS:57482_f;tss_type=Primary	27
NC_017022.1	5UTR	-	77031	77058	ID=NC_017022.1_utr5_31;Name=5'UTR_00031;length=27;associated_cds=WP_002288627.1;associated_gene=EFAU004_RS00360;associated_tss=TSS:77058_r;tss_type=Primary	27
NC_017022.1	5UTR	+	77200	77227	ID=NC_017022.1_utr5_33;Name=5'UTR_00033;length=27;associated_cds=WP_002304012.1;associated_gene=EFAU004_RS00365;associated_tss=TSS:77200_f;tss_type=Primary	27
NC_017022.1	5UTR	+	78113	78140	ID=NC_017022.1_utr5_35;Name=5'UTR_00035;length=27;associated_cds=WP_002294322.1;associated_gene=EFAU004_RS00370;associated_tss=TSS:78113_f;tss_type=Primary	27
NC_017022.1	5UTR	+	111687	111714	ID=NC_017022.1_utr5_44;Name=5'UTR_00044;length=27;associated_cds=WP_002345017.1;associated_gene=EFAU004_RS00605;associated_tss=TSS:111687_f;tss_type=Primary	27
NC_017022.1	5UTR	+	165084	165111	ID=NC_017022.1_utr5_72;Name=5'UTR_00072;length=27;associated_cds=WP_002297139.1;associated_gene=EFAU004_RS00850;associated_tss=TSS:165084_f;tss_type=Primary	27
NC_017022.1	5UTR	+	218883	218910	ID=NC_017022.1_utr5_110;Name=5'UTR_00110;length=27;associated_cds=WP_002296556.1;associated_gene=EFAU004_RS01100;associated_tss=TSS:218883_f;tss_type=Primary	27
NC_017022.1	5UTR	-	431978	432005	ID=NC_017022.1_utr5_207;Name=5'UTR_00207;length=27;associated_cds=WP_002304171.1;associated_gene=EFAU004_RS02090;associated_tss=TSS:432005_r;tss_type=Primary	27
NC_017022.1	5UTR	-	554856	554883	ID=NC_017022.1_utr5_271;Name=5'UTR_00271;length=27;associated_cds=WP_002286747.1;associated_gene=EFAU004_RS02655;associated_tss=TSS:554883_r;tss_type=Primary	27
NC_017022.1	5UTR	+	555914	555941	ID=NC_017022.1_utr5_272;Name=5'UTR_00272;length=27;associated_cds=WP_002286741.1;associated_gene=EFAU004_RS02665;associated_tss=TSS:555914_f;tss_type=Primary	27
NC_017022.1	5UTR	+	567503	567530	ID=NC_017022.1_utr5_280;Name=5'UTR_00280;length=27;associated_cds=WP_002286704.1;associated_gene=EFAU004_RS02715;associated_tss=TSS:567503_f;tss_type=Primary	27
NC_017022.1	5UTR	+	645973	646000	ID=NC_017022.1_utr5_321;Name=5'UTR_00321;length=27;associated_cds=WP_002296187.1;associated_gene=EFAU004_RS03060;associated_tss=TSS:645973_f;tss_type=Primary	27
NC_017022.1	5UTR	+	676612	676639	ID=NC_017022.1_utr5_342;Name=5'UTR_00342;length=27;associated_cds=WP_002291570.1;associated_gene=EFAU004_RS03200;associated_tss=TSS:676612_f;tss_type=Primary	27
NC_017022.1	5UTR	-	678893	678920	ID=NC_017022.1_utr5_344;Name=5'UTR_00344;length=27;associated_cds=WP_002287072.1;associated_gene=EFAU004_RS03215;associated_tss=TSS:678920_r;tss_type=Primary,Antisense	27
NC_017022.1	5UTR	-	717405	717432	ID=NC_017022.1_utr5_362;Name=5'UTR_00362;length=27;associated_cds=WP_002287017.1;associated_gene=EFAU004_RS03390;associated_tss=TSS:717432_r;tss_type=Primary	27
NC_017022.1	5UTR	+	723536	723563	ID=NC_017022.1_utr5_365;Name=5'UTR_00365;length=27;associated_cds=WP_002287002.1;associated_gene=EFAU004_RS03420;associated_tss=TSS:723536_f;tss_type=Primary	27
NC_017022.1	5UTR	-	791084	791111	ID=NC_017022.1_utr5_404;Name=5'UTR_00404;length=27;associated_cds=WP_002291876.1;associated_gene=EFAU004_RS03765;associated_tss=TSS:791111_r;tss_type=Primary	27
NC_017022.1	5UTR	+	792795	792822	ID=NC_017022.1_utr5_409;Name=5'UTR_00409;length=27;associated_cds=WP_002286645.1;associated_gene=EFAU004_RS03780;associated_tss=TSS:792795_f;tss_type=Primary	27
NC_017022.1	5UTR	-	970000	970027	ID=NC_017022.1_utr5_474;Name=5'UTR_00474;length=27;associated_cds=WP_002295866.1;associated_gene=EFAU004_RS04695;associated_tss=TSS:970027_r;tss_type=Primary	27
NC_017022.1	5UTR	-	997706	997733	ID=NC_017022.1_utr5_485;Name=5'UTR_00485;length=27;associated_cds=WP_002295850.1;associated_gene=EFAU004_RS04835;associated_tss=TSS:997733_r;tss_type=Primary,Antisense	27
NC_017022.1	5UTR	+	1075380	1075407	ID=NC_017022.1_utr5_543;Name=5'UTR_00543;length=27;associated_cds=WP_002296421.1;associated_gene=EFAU004_RS05185;associated_tss=TSS:1075380_f;tss_type=Primary	27
NC_017022.1	5UTR	+	1076198	1076225	ID=NC_017022.1_utr5_544;Name=5'UTR_00544;length=27;associated_cds=WP_002295776.1;associated_gene=EFAU004_RS05190;associated_tss=TSS:1076198_f;tss_type=Primary	27
NC_017022.1	5UTR	+	1088782	1088809	ID=NC_017022.1_utr5_557;Name=5'UTR_00557;length=27;associated_cds=WP_002289121.1;associated_gene=EFAU004_RS05285;associated_tss=TSS:1088782_f;tss_type=Primary	27
NC_017022.1	5UTR	+	1330999	1331026	ID=NC_017022.1_utr5_687;Name=5'UTR_00687;length=27;associated_cds=WP_002295354.1;associated_gene=EFAU004_RS06495;associated_tss=TSS:1330999_f;tss_type=Primary	27
NC_017022.1	5UTR	+	1397479	1397506	ID=NC_017022.1_utr5_726;Name=5'UTR_00726;length=27;associated_cds=WP_002289147.1;associated_gene=EFAU004_RS06800;associated_tss=TSS:1397479_f;tss_type=Primary	27
NC_017022.1	5UTR	+	1540980	1541007	ID=NC_017022.1_utr5_781;Name=5'UTR_00781;length=27;associated_cds=WP_002303864.1;associated_gene=EFAU004_RS07655;associated_tss=TSS:1540980_f;tss_type=Primary	27
NC_017022.1	5UTR	-	1548812	1548839	ID=NC_017022.1_utr5_785;Name=5'UTR_00785;length=27;associated_cds=WP_002288355.1;associated_gene=EFAU004_RS07685;associated_tss=TSS:1548839_r;tss_type=Primary	27
NC_017022.1	5UTR	-	1576582	1576609	ID=NC_017022.1_utr5_798;Name=5'UTR_00798;length=27;associated_cds=WP_002296405.1;associated_gene=EFAU004_RS07815;associated_tss=TSS:1576609_r;tss_type=Primary	27
NC_017022.1	5UTR	-	1681535	1681562	ID=NC_017022.1_utr5_824;Name=5'UTR_00824;length=27;associated_cds=WP_002288487.1;associated_gene=EFAU004_RS08355;associated_tss=TSS:1681562_r;tss_type=Primary	27
NC_017022.1	5UTR	+	1765681	1765708	ID=NC_017022.1_utr5_865;Name=5'UTR_00865;length=27;associated_cds=WP_002288442.1;associated_gene=EFAU004_RS08725;associated_tss=TSS:1765681_f;tss_type=Primary	27
NC_017022.1	5UTR	-	1825704	1825731	ID=NC_017022.1_utr5_905;Name=5'UTR_00905;length=27;associated_cds=WP_002289618.1;associated_gene=EFAU004_RS09035;associated_tss=TSS:1825731_r;tss_type=Primary	27
NC_017022.1	5UTR	+	1965040	1965067	ID=NC_017022.1_utr5_966;Name=5'UTR_00966;length=27;associated_cds=WP_002289551.1;associated_gene=EFAU004_RS09725;associated_tss=TSS:1965040_f;tss_type=Primary,Antisense	27
NC_017022.1	5UTR	+	2188742	2188769	ID=NC_017022.1_utr5_1077;Name=5'UTR_01077;length=27;associated_cds=WP_002289867.1;associated_gene=EFAU004_RS10865;associated_tss=TSS:2188742_f;tss_type=Primary,Antisense	27
NC_017022.1	5UTR	-	2231139	2231166	ID=NC_017022.1_utr5_1102;Name=5'UTR_01102;length=27;associated_cds=WP_002287954.1;associated_gene=EFAU004_RS11050;associated_tss=TSS:2231166_r;tss_type=Primary	27
NC_017022.1	5UTR	-	2242929	2242956	ID=NC_017022.1_utr5_1109;Name=5'UTR_01109;length=27;associated_cds=WP_002294080.1;associated_gene=EFAU004_RS11100;associated_tss=TSS:2242956_r;tss_type=Primary	27
NC_017022.1	5UTR	-	2268175	2268202	ID=NC_017022.1_utr5_1126;Name=5'UTR_01126;length=27;associated_cds=WP_002287137.1;associated_gene=EFAU004_RS11250;associated_tss=TSS:2268202_r;tss_type=Primary	27
NC_017022.1	5UTR	-	2284617	2284644	ID=NC_017022.1_utr5_1138;Name=5'UTR_01138;length=27;associated_cds=WP_002287121.1;associated_gene=EFAU004_RS11320;associated_tss=TSS:2284644_r;tss_type=Primary	27
NC_017022.1	5UTR	+	2305053	2305080	ID=NC_017022.1_utr5_1150;Name=5'UTR_01150;length=27;associated_cds=WP_002293998.1;associated_gene=EFAU004_RS11415;associated_tss=TSS:2305053_f;tss_type=Primary	27
NC_017022.1	5UTR	+	2308771	2308798	ID=NC_017022.1_utr5_1153;Name=5'UTR_01153;length=27;associated_cds=WP_002289327.1;associated_gene=EFAU004_RS11425;associated_tss=TSS:2308771_f;tss_type=Primary	27
NC_017022.1	5UTR	-	2382887	2382914	ID=NC_017022.1_utr5_1188;Name=5'UTR_01188;length=27;associated_cds=WP_002287288.1;associated_gene=EFAU004_RS11770;associated_tss=TSS:2382914_r;tss_type=Primary	27
NC_017022.1	5UTR	-	2463729	2463756	ID=NC_017022.1_utr5_1217;Name=5'UTR_01217;length=27;associated_cds=WP_002287787.1;associated_gene=EFAU004_RS12245;associated_tss=TSS:2463756_r;tss_type=Primary	27
NC_017022.1	5UTR	-	2585504	2585531	ID=NC_017022.1_utr5_1273;Name=5'UTR_01273;length=27;associated_cds=WP_002285994.1;associated_gene=EFAU004_RS12790;associated_tss=TSS:2585531_r;tss_type=Primary	27
NC_017022.1	5UTR	+	2671298	2671325	ID=NC_017022.1_utr5_1308;Name=5'UTR_01308;length=27;associated_cds=WP_002322796.1;associated_gene=EFAU004_RS13115;associated_tss=TSS:2671298_f;tss_type=Primary,Antisense	27
NC_017022.1	5UTR	-	2695960	2695987	ID=NC_017022.1_utr5_1320;Name=5'UTR_01320;length=27;associated_cds=WP_002287346.1;associated_gene=EFAU004_RS13225;associated_tss=TSS:2695987_r;tss_type=Primary	27
NC_017022.1	5UTR	-	2715555	2715582	ID=NC_017022.1_utr5_1336;Name=5'UTR_01336;length=27;associated_cds=WP_002297374.1;associated_gene=EFAU004_RS13305;associated_tss=TSS:2715582_r;tss_type=Primary	27
NC_017022.1	5UTR	-	2733266	2733293	ID=NC_017022.1_utr5_1347;Name=5'UTR_01347;length=27;associated_cds=WP_002287457.1;associated_gene=EFAU004_RS13400;associated_tss=TSS:2733293_r;tss_type=Primary	27
NC_017022.1	5UTR	+	2849237	2849264	ID=NC_017022.1_utr5_1391;Name=5'UTR_01391;length=27;associated_cds=WP_002330520.1;associated_gene=EFAU004_RS13975;associated_tss=TSS:2849237_f;tss_type=Primary	27
NC_017022.1	5UTR	-	2883281	2883308	ID=NC_017022.1_utr5_1399;Name=5'UTR_01399;length=27;associated_cds=WP_002297290.1;associated_gene=EFAU004_RS14125;associated_tss=TSS:2883308_r;tss_type=Primary	27
NC_017022.1	5UTR	+	2913134	2913161	ID=NC_017022.1_utr5_1407;Name=5'UTR_01407;length=27;associated_cds=WP_002289382.1;associated_gene=EFAU004_RS14235;associated_tss=TSS:2913134_f;tss_type=Primary	27
NC_017022.1	5UTR	+	2937686	2937713	ID=NC_017022.1_utr5_1415;Name=5'UTR_01415;length=27;associated_cds=WP_002295268.1;associated_gene=EFAU004_RS14360;associated_tss=TSS:2937686_f;tss_type=Primary	27
NC_017022.1	5UTR	-	426337	426365	ID=NC_017022.1_utr5_203;Name=5'UTR_00203;length=28;associated_cds=WP_002286344.1;associated_gene=EFAU004_RS02060;associated_tss=TSS:426365_r;tss_type=Primary	28
NC_017022.1	5UTR	+	580535	580563	ID=NC_017022.1_utr5_291;Name=5'UTR_00291;length=28;associated_cds=WP_002287679.1;associated_gene=EFAU004_RS02780;associated_tss=TSS:580535_f;tss_type=Primary	28
NC_017022.1	5UTR	+	614715	614743	ID=NC_017022.1_utr5_307;Name=5'UTR_00307;length=28;associated_cds=WP_002296199.1;associated_gene=EFAU004_RS02920;associated_tss=TSS:614715_f;tss_type=Primary	28
NC_017022.1	5UTR	+	632020	632048	ID=NC_017022.1_utr5_314;Name=5'UTR_00314;length=28;associated_cds=WP_002293608.1;associated_gene=EFAU004_RS03000;associated_tss=TSS:632020_f;tss_type=Primary	28
NC_017022.1	5UTR	+	660811	660839	ID=NC_017022.1_utr5_329;Name=5'UTR_00329;length=28;associated_cds=WP_002296174.1;associated_gene=EFAU004_RS03120;associated_tss=TSS:660811_f;tss_type=Primary	28
NC_017022.1	5UTR	+	976300	976328	ID=NC_017022.1_utr5_480;Name=5'UTR_00480;length=28;associated_cds=WP_002288890.1;associated_gene=EFAU004_RS04730;associated_tss=TSS:976300_f;tss_type=Primary	28
NC_017022.1	5UTR	-	1027689	1027717	ID=NC_017022.1_utr5_504;Name=5'UTR_00504;length=28;associated_cds=WP_002296093.1;associated_gene=EFAU004_RS04970;associated_tss=TSS:1027717_r;tss_type=Primary	28
NC_017022.1	5UTR	+	1049660	1049688	ID=NC_017022.1_utr5_525;Name=5'UTR_00525;length=28;associated_cds=WP_002295791.1;associated_gene=EFAU004_RS05080;associated_tss=TSS:1049660_f;tss_type=Primary,Internal	28
NC_017022.1	5UTR	+	1190794	1190822	ID=NC_017022.1_utr5_606;Name=5'UTR_00606;length=28;associated_cds=WP_002289266.1;associated_gene=EFAU004_RS05780;associated_tss=TSS:1190794_f;tss_type=Primary	28
NC_017022.1	5UTR	-	1202553	1202581	ID=NC_017022.1_utr5_610;Name=5'UTR_00610;length=28;associated_cds=WP_002296996.1;associated_gene=EFAU004_RS05815;associated_tss=TSS:1202581_r;tss_type=Secondary,Antisense	28
NC_017022.1	5UTR	-	1235443	1235471	ID=NC_017022.1_utr5_633;Name=5'UTR_00633;length=28;associated_cds=WP_002296982.1;associated_gene=EFAU004_RS05985;associated_tss=TSS:1235471_r;tss_type=Primary	28
NC_017022.1	5UTR	-	1300963	1300991	ID=NC_017022.1_utr5_676;Name=5'UTR_00676;length=28;associated_cds=WP_002289050.1;associated_gene=EFAU004_RS06290;associated_tss=TSS:1300991_r;tss_type=Primary	28
NC_017022.1	5UTR	-	1347638	1347666	ID=NC_017022.1_utr5_694;Name=5'UTR_00694;length=28;associated_cds=WP_002287653.1;associated_gene=EFAU004_RS06545;associated_tss=TSS:1347666_r;tss_type=Primary	28
NC_017022.1	5UTR	-	1606283	1606311	ID=NC_017022.1_utr5_808;Name=5'UTR_00808;length=28;associated_cds=WP_002296415.1;associated_gene=EFAU004_RS07955;associated_tss=TSS:1606311_r;tss_type=Primary	28
NC_017022.1	5UTR	-	1708817	1708845	ID=NC_017022.1_utr5_834;Name=5'UTR_00834;length=28;associated_cds=WP_002289695.1;associated_gene=EFAU004_RS08485;associated_tss=TSS:1708845_r;tss_type=Primary	28
NC_017022.1	5UTR	-	1765247	1765275	ID=NC_017022.1_utr5_864;Name=5'UTR_00864;length=28;associated_cds=WP_002288439.1;associated_gene=EFAU004_RS08720;associated_tss=TSS:1765275_r;tss_type=Primary	28
NC_017022.1	5UTR	+	1914839	1914867	ID=NC_017022.1_utr5_936;Name=5'UTR_00936;length=28;associated_cds=WP_074394542.1;associated_gene=EFAU004_RS15480;associated_tss=TSS:1914839_f;tss_type=Primary,Antisense	28
NC_017022.1	5UTR	-	2028305	2028333	ID=NC_017022.1_utr5_987;Name=5'UTR_00987;length=28;associated_cds=WP_002296150.1;associated_gene=EFAU004_RS10030;associated_tss=TSS:2028333_r;tss_type=Primary	28
NC_017022.1	5UTR	+	2039739	2039767	ID=NC_017022.1_utr5_992;Name=5'UTR_00992;length=28;associated_cds=WP_002296138.1;associated_gene=EFAU004_RS10075;associated_tss=TSS:2039739_f;tss_type=Primary	28
NC_017022.1	5UTR	-	2068017	2068045	ID=NC_017022.1_utr5_1006;Name=5'UTR_01006;length=28;associated_cds=WP_002292768.1;associated_gene=EFAU004_RS10200;associated_tss=TSS:2068045_r;tss_type=Primary	28
NC_017022.1	5UTR	+	2314986	2315014	ID=NC_017022.1_utr5_1154;Name=5'UTR_01154;length=28;associated_cds=WP_002293992.1;associated_gene=EFAU004_RS11455;associated_tss=TSS:2314986_f;tss_type=Primary,Antisense	28
NC_017022.1	5UTR	+	2528241	2528269	ID=NC_017022.1_utr5_1255;Name=5'UTR_01255;length=28;associated_cds=WP_002289088.1;associated_gene=EFAU004_RS12550;associated_tss=TSS:2528241_f;tss_type=Primary	28
NC_017022.1	5UTR	-	2562524	2562552	ID=NC_017022.1_utr5_1269;Name=5'UTR_01269;length=28;associated_cds=WP_002311595.1;associated_gene=EFAU004_RS15735;associated_tss=TSS:2562552_r;tss_type=Secondary,Internal	28
NC_017022.1	5UTR	-	2676352	2676380	ID=NC_017022.1_utr5_1310;Name=5'UTR_01310;length=28;associated_cds=WP_014387139.1;associated_gene=EFAU004_RS15775;associated_tss=TSS:2676380_r;tss_type=Primary	28
NC_017022.1	5UTR	-	2700982	2701010	ID=NC_017022.1_utr5_1325;Name=5'UTR_01325;length=28;associated_cds=WP_002296028.1;associated_gene=EFAU004_RS13250;associated_tss=TSS:2701010_r;tss_type=Primary	28
NC_017022.1	5UTR	-	2747150	2747178	ID=NC_017022.1_utr5_1355;Name=5'UTR_01355;length=28;associated_cds=WP_002287479.1;associated_gene=EFAU004_RS13465;associated_tss=TSS:2747178_r;tss_type=Primary	28
NC_017022.1	5UTR	+	2748828	2748856	ID=NC_017022.1_utr5_1356;Name=5'UTR_01356;length=28;associated_cds=WP_080019251.1;associated_gene=EFAU004_RS15800;associated_tss=TSS:2748828_f;tss_type=Primary,Antisense	28
NC_017022.1	5UTR	-	2756350	2756378	ID=NC_017022.1_utr5_1361;Name=5'UTR_01361;length=28;associated_cds=WP_002287494.1;associated_gene=EFAU004_RS13510;associated_tss=TSS:2756378_r;tss_type=Primary	28
NC_017022.1	5UTR	-	2917303	2917331	ID=NC_017022.1_utr5_1408;Name=5'UTR_01408;length=28;associated_cds=WP_002294810.1;associated_gene=EFAU004_RS14250;associated_tss=TSS:2917331_r;tss_type=Primary	28
NC_017022.1	5UTR	-	2943195	2943223	ID=NC_017022.1_utr5_1417;Name=5'UTR_01417;length=28;associated_cds=WP_002295264.1;associated_gene=EFAU004_RS14375;associated_tss=TSS:2943223_r;tss_type=Primary	28
NC_017022.1	5UTR	+	17357	17386	ID=NC_017022.1_utr5_6;Name=5'UTR_00006;length=29;associated_cds=WP_002288375.1;associated_gene=EFAU004_RS00085;associated_tss=TSS:17357_f;tss_type=Primary	29
NC_017022.1	5UTR	+	173903	173932	ID=NC_017022.1_utr5_73;Name=5'UTR_00073;length=29;associated_cds=WP_002294254.1;associated_gene=EFAU004_RS00880;associated_tss=TSS:173903_f;tss_type=Primary	29
NC_017022.1	5UTR	+	193882	193911	ID=NC_017022.1_utr5_89;Name=5'UTR_00089;length=29;associated_cds=WP_002289280.1;associated_gene=EFAU004_RS00985;associated_tss=TSS:193882_f;tss_type=Primary	29
NC_017022.1	5UTR	+	236779	236808	ID=NC_017022.1_utr5_119;Name=5'UTR_00119;length=29;associated_cds=WP_002294182.1;associated_gene=EFAU004_RS01170;associated_tss=TSS:236779_f;tss_type=Primary	29
NC_017022.1	5UTR	-	527135	527164	ID=NC_017022.1_utr5_260;Name=5'UTR_00260;length=29;associated_cds=WP_002286789.1;associated_gene=EFAU004_RS02545;associated_tss=TSS:527164_r;tss_type=Primary	29
NC_017022.1	5UTR	+	575468	575497	ID=NC_017022.1_utr5_288;Name=5'UTR_00288;length=29;associated_cds=WP_002291183.1;associated_gene=EFAU004_RS02750;associated_tss=TSS:575468_f;tss_type=Primary,Internal	29
NC_017022.1	5UTR	-	608259	608288	ID=NC_017022.1_utr5_303;Name=5'UTR_00303;length=29;associated_cds=WP_002288539.1;associated_gene=EFAU004_RS02885;associated_tss=TSS:608288_r;tss_type=Primary,Antisense	29
NC_017022.1	5UTR	+	624013	624042	ID=NC_017022.1_utr5_310;Name=5'UTR_00310;length=29;associated_cds=WP_002293844.1;associated_gene=EFAU004_RS02960;associated_tss=TSS:624013_f;tss_type=Primary	29
NC_017022.1	5UTR	+	637597	637626	ID=NC_017022.1_utr5_318;Name=5'UTR_00318;length=29;associated_cds=WP_002293828.1;associated_gene=EFAU004_RS03035;associated_tss=TSS:637597_f;tss_type=Primary	29
NC_017022.1	5UTR	+	655749	655778	ID=NC_017022.1_utr5_325;Name=5'UTR_00325;length=29;associated_cds=WP_002290034.1;associated_gene=EFAU004_RS03100;associated_tss=TSS:655749_f;tss_type=Primary	29
NC_017022.1	5UTR	-	657765	657794	ID=NC_017022.1_utr5_326;Name=5'UTR_00326;length=29;associated_cds=WP_002296177.1;associated_gene=EFAU004_RS03105;associated_tss=TSS:657794_r;tss_type=Primary,Antisense	29
NC_017022.1	5UTR	+	743444	743473	ID=NC_017022.1_utr5_380;Name=5'UTR_00380;length=29;associated_cds=WP_002294042.1;associated_gene=EFAU004_RS03515;associated_tss=TSS:743444_f;tss_type=Primary	29
NC_017022.1	5UTR	+	905971	906000	ID=NC_017022.1_utr5_443;Name=5'UTR_00443;length=29;associated_cds=WP_002295918.1;associated_gene=EFAU004_RS04420;associated_tss=TSS:905971_f;tss_type=Primary	29
NC_017022.1	5UTR	-	1082787	1082816	ID=NC_017022.1_utr5_550;Name=5'UTR_00550;length=29;associated_cds=WP_002289113.1;associated_gene=EFAU004_RS05255;associated_tss=TSS:1082816_r;tss_type=Primary	29
NC_017022.1	5UTR	+	1202651	1202680	ID=NC_017022.1_utr5_612;Name=5'UTR_00612;length=29;associated_cds=WP_002296995.1;associated_gene=EFAU004_RS05820;associated_tss=TSS:1202651_f;tss_type=Primary,Antisense	29
NC_017022.1	5UTR	-	1346496	1346525	ID=NC_017022.1_utr5_693;Name=5'UTR_00693;length=29;associated_cds=WP_002296946.1;associated_gene=EFAU004_RS06540;associated_tss=TSS:1346525_r;tss_type=Primary	29
NC_017022.1	5UTR	-	1429349	1429378	ID=NC_017022.1_utr5_745;Name=5'UTR_00745;length=29;associated_cds=WP_002289073.1;associated_gene=EFAU004_RS06955;associated_tss=TSS:1429378_r;tss_type=Primary	29
NC_017022.1	5UTR	-	1569466	1569495	ID=NC_017022.1_utr5_794;Name=5'UTR_00794;length=29;associated_cds=WP_002296398.1;associated_gene=EFAU004_RS07785;associated_tss=TSS:1569495_r;tss_type=Primary	29
NC_017022.1	5UTR	-	1574697	1574726	ID=NC_017022.1_utr5_796;Name=5'UTR_00796;length=29;associated_cds=WP_002296403.1;associated_gene=EFAU004_RS07805;associated_tss=TSS:1574726_r;tss_type=Primary	29
NC_017022.1	5UTR	+	1587944	1587973	ID=NC_017022.1_utr5_806;Name=5'UTR_00806;length=29;associated_cds=WP_002289134.1;associated_gene=EFAU004_RS07885;associated_tss=TSS:1587944_f;tss_type=Primary	29
NC_017022.1	5UTR	-	1694307	1694336	ID=NC_017022.1_utr5_830;Name=5'UTR_00830;length=29;associated_cds=WP_002287821.1;associated_gene=EFAU004_RS08415;associated_tss=TSS:1694336_r;tss_type=Primary	29
NC_017022.1	5UTR	-	1807371	1807400	ID=NC_017022.1_utr5_891;Name=5'UTR_00891;length=29;associated_cds=WP_002288574.1;associated_gene=EFAU004_RS08945;associated_tss=TSS:1807400_r;tss_type=Primary	29
NC_017022.1	5UTR	-	1881059	1881088	ID=NC_017022.1_utr5_922;Name=5'UTR_00922;length=29;associated_cds=WP_002288935.1;associated_gene=EFAU004_RS09310;associated_tss=TSS:1881088_r;tss_type=Primary	29
NC_017022.1	5UTR	-	1956335	1956364	ID=NC_017022.1_utr5_956;Name=5'UTR_00956;length=29;associated_cds=WP_002296295.1;associated_gene=EFAU004_RS09680;associated_tss=TSS:1956364_r;tss_type=Primary	29
NC_017022.1	5UTR	+	2044559	2044588	ID=NC_017022.1_utr5_994;Name=5'UTR_00994;length=29;associated_cds=WP_002296135.1;associated_gene=EFAU004_RS10090;associated_tss=TSS:2044559_f;tss_type=Primary,Antisense	29
NC_017022.1	5UTR	-	2245136	2245165	ID=NC_017022.1_utr5_1111;Name=5'UTR_01111;length=29;associated_cds=WP_002287966.1;associated_gene=EFAU004_RS11125;associated_tss=TSS:2245165_r;tss_type=Primary	29
NC_017022.1	5UTR	+	2308394	2308423	ID=NC_017022.1_utr5_1152;Name=5'UTR_01152;length=29;associated_cds=WP_002289337.1;associated_gene=EFAU004_RS15625;associated_tss=TSS:2308394_f;tss_type=Primary	29
NC_017022.1	5UTR	-	2482773	2482802	ID=NC_017022.1_utr5_1229;Name=5'UTR_01229;length=29;associated_cds=WP_002324227.1;associated_gene=EFAU004_RS12350;associated_tss=TSS:2482802_r;tss_type=Primary,Antisense	29
NC_017022.1	5UTR	+	2512197	2512226	ID=NC_017022.1_utr5_1246;Name=5'UTR_01246;length=29;associated_cds=WP_002288957.1;associated_gene=EFAU004_RS12480;associated_tss=TSS:2512197_f;tss_type=Primary,Antisense	29
NC_017022.1	5UTR	-	2601331	2601360	ID=NC_017022.1_utr5_1281;Name=5'UTR_01281;length=29;associated_cds=WP_002285975.1;associated_gene=EFAU004_RS12840;associated_tss=TSS:2601360_r;tss_type=Primary	29
NC_017022.1	5UTR	-	2653393	2653422	ID=NC_017022.1_utr5_1299;Name=5'UTR_01299;length=29;associated_cds=WP_002296055.1;associated_gene=EFAU004_RS13035;associated_tss=TSS:2653422_r;tss_type=Primary	29
NC_017022.1	5UTR	-	2660865	2660894	ID=NC_017022.1_utr5_1303;Name=5'UTR_01303;length=29;associated_cds=WP_002287409.1;associated_gene=EFAU004_RS13070;associated_tss=TSS:2660894_r;tss_type=Primary	29
NC_017022.1	5UTR	+	2691896	2691925	ID=NC_017022.1_utr5_1318;Name=5'UTR_01318;length=29;associated_cds=WP_002287349.1;associated_gene=EFAU004_RS13210;associated_tss=TSS:2691896_f;tss_type=Primary	29
NC_017022.1	5UTR	+	2744946	2744975	ID=NC_017022.1_utr5_1353;Name=5'UTR_01353;length=29;associated_cds=WP_002287477.1;associated_gene=EFAU004_RS13455;associated_tss=TSS:2744946_f;tss_type=Primary,Antisense	29
NC_017022.1	5UTR	-	2764149	2764178	ID=NC_017022.1_utr5_1365;Name=5'UTR_01365;length=29;associated_cds=WP_002364278.1;associated_gene=EFAU004_RS13550;associated_tss=TSS:2764178_r;tss_type=Primary	29
NC_017022.1	5UTR	+	2792630	2792659	ID=NC_017022.1_utr5_1375;Name=5'UTR_01375;length=29;associated_cds=WP_002297358.1;associated_gene=EFAU004_RS13710;associated_tss=TSS:2792630_f;tss_type=Primary	29
NC_017032.1	5UTR	+	55042	55071	ID=NC_017032.1_utr5_1459;Name=5'UTR_01459;length=29;associated_cds=WP_002302898.1;associated_gene=EFAU004_RS14760;associated_tss=TSS:55042_f;tss_type=Primary	29
NC_017022.1	5UTR	-	118136	118166	ID=NC_017022.1_utr5_46;Name=5'UTR_00046;length=30;associated_cds=WP_002345016.1;associated_gene=EFAU004_RS00625;associated_tss=TSS:118166_r;tss_type=Primary	30
NC_017022.1	5UTR	-	199343	199373	ID=NC_017022.1_utr5_92;Name=5'UTR_00092;length=30;associated_cds=WP_002289277.1;associated_gene=EFAU004_RS01000;associated_tss=TSS:199373_r;tss_type=Primary	30
NC_017022.1	5UTR	+	215132	215162	ID=NC_017022.1_utr5_106;Name=5'UTR_00106;length=30;associated_cds=WP_002296554.1;associated_gene=EFAU004_RS01075;associated_tss=TSS:215132_f;tss_type=Primary	30
NC_017022.1	5UTR	+	272515	272545	ID=NC_017022.1_utr5_131;Name=5'UTR_00131;length=30;associated_cds=WP_002294157.1;associated_gene=EFAU004_RS01350;associated_tss=TSS:272515_f;tss_type=Primary	30
NC_017022.1	5UTR	+	301958	301988	ID=NC_017022.1_utr5_152;Name=5'UTR_00152;length=30;associated_cds=WP_002296256.1;associated_gene=EFAU004_RS01520;associated_tss=TSS:301958_f;tss_type=Primary	30
NC_017022.1	5UTR	+	385766	385796	ID=NC_017022.1_utr5_184;Name=5'UTR_00184;length=30;associated_cds=WP_002294657.1;associated_gene=EFAU004_RS01890;associated_tss=TSS:385766_f;tss_type=Primary	30
NC_017022.1	5UTR	+	465501	465531	ID=NC_017022.1_utr5_224;Name=5'UTR_00224;length=30;associated_cds=WP_002286271.1;associated_gene=EFAU004_RS02240;associated_tss=TSS:465501_f;tss_type=Primary	30
NC_017022.1	5UTR	+	514786	514816	ID=NC_017022.1_utr5_252;Name=5'UTR_00252;length=30;associated_cds=WP_014386983.1;associated_gene=EFAU004_RS02465;associated_tss=TSS:514786_f;tss_type=Primary	30
NC_017022.1	5UTR	+	613605	613635	ID=NC_017022.1_utr5_306;Name=5'UTR_00306;length=30;associated_cds=WP_002288550.1;associated_gene=EFAU004_RS02915;associated_tss=TSS:613605_f;tss_type=Primary	30
NC_017022.1	5UTR	+	638968	638998	ID=NC_017022.1_utr5_319;Name=5'UTR_00319;length=30;associated_cds=WP_002293776.1;associated_gene=EFAU004_RS03040;associated_tss=TSS:638968_f;tss_type=Primary	30
NC_017022.1	5UTR	+	670453	670483	ID=NC_017022.1_utr5_337;Name=5'UTR_00337;length=30;associated_cds=WP_002287083.1;associated_gene=EFAU004_RS03165;associated_tss=TSS:670453_f;tss_type=Primary	30
NC_017022.1	5UTR	+	685660	685690	ID=NC_017022.1_utr5_352;Name=5'UTR_00352;length=30;associated_cds=WP_002287058.1;associated_gene=EFAU004_RS03255;associated_tss=TSS:685660_f;tss_type=Primary	30
NC_017022.1	5UTR	-	697580	697610	ID=NC_017022.1_utr5_358;Name=5'UTR_00358;length=30;associated_cds=WP_002296930.1;associated_gene=EFAU004_RS03295;associated_tss=TSS:697610_r;tss_type=Primary	30
NC_017022.1	5UTR	-	895513	895543	ID=NC_017022.1_utr5_437;Name=5'UTR_00437;length=30;associated_cds=WP_002288163.1;associated_gene=EFAU004_RS04370;associated_tss=TSS:895543_r;tss_type=Primary	30
NC_017022.1	5UTR	+	1046079	1046109	ID=NC_017022.1_utr5_522;Name=5'UTR_00522;length=30;associated_cds=WP_002296283.1;associated_gene=EFAU004_RS05060;associated_tss=TSS:1046079_f;tss_type=Primary	30
NC_017022.1	5UTR	-	1051388	1051418	ID=NC_017022.1_utr5_526;Name=5'UTR_00526;length=30;associated_cds=WP_002295789.1;associated_gene=EFAU004_RS05085;associated_tss=TSS:1051418_r;tss_type=Primary	30
NC_017022.1	5UTR	-	1102289	1102319	ID=NC_017022.1_utr5_566;Name=5'UTR_00566;length=30;associated_cds=WP_002305283.1;associated_gene=EFAU004_RS05360;associated_tss=TSS:1102319_r;tss_type=Primary,Internal	30
NC_017022.1	5UTR	-	1176735	1176765	ID=NC_017022.1_utr5_593;Name=5'UTR_00593;length=30;associated_cds=WP_002296429.1;associated_gene=EFAU004_RS05695;associated_tss=TSS:1176765_r;tss_type=Primary	30
NC_017022.1	5UTR	+	1341808	1341838	ID=NC_017022.1_utr5_692;Name=5'UTR_00692;length=30;associated_cds=WP_002296740.1;associated_gene=EFAU004_RS06530;associated_tss=TSS:1341808_f;tss_type=Primary	30
NC_017022.1	5UTR	-	1403062	1403092	ID=NC_017022.1_utr5_730;Name=5'UTR_00730;length=30;associated_cds=WP_002292871.1;associated_gene=EFAU004_RS06830;associated_tss=TSS:1403092_r;tss_type=Primary	30
NC_017022.1	5UTR	+	1449416	1449446	ID=NC_017022.1_utr5_752;Name=5'UTR_00752;length=30;associated_cds=WP_002286465.1;associated_gene=EFAU004_RS07045;associated_tss=TSS:1449416_f;tss_type=Primary	30
NC_017022.1	5UTR	+	1716264	1716294	ID=NC_017022.1_utr5_839;Name=5'UTR_00839;length=30;associated_cds=WP_002296521.1;associated_gene=EFAU004_RS08510;associated_tss=TSS:1716264_f;tss_type=Secondary	30
NC_017022.1	5UTR	-	1735065	1735095	ID=NC_017022.1_utr5_851;Name=5'UTR_00851;length=30;associated_cds=WP_002288520.1;associated_gene=EFAU004_RS08600;associated_tss=TSS:1735095_r;tss_type=Primary	30
NC_017022.1	5UTR	+	1797745	1797775	ID=NC_017022.1_utr5_886;Name=5'UTR_00886;length=30;associated_cds=WP_002287776.1;associated_gene=EFAU004_RS08905;associated_tss=TSS:1797745_f;tss_type=Primary	30
NC_017022.1	5UTR	+	1965872	1965902	ID=NC_017022.1_utr5_967;Name=5'UTR_00967;length=30;associated_cds=WP_002317189.1;associated_gene=EFAU004_RS09730;associated_tss=TSS:1965872_f;tss_type=Primary	30
NC_017022.1	5UTR	-	2050691	2050721	ID=NC_017022.1_utr5_997;Name=5'UTR_00997;length=30;associated_cds=WP_002289575.1;associated_gene=EFAU004_RS10110;associated_tss=TSS:2050721_r;tss_type=Primary	30
NC_017022.1	5UTR	-	2054621	2054651	ID=NC_017022.1_utr5_998;Name=5'UTR_00998;length=30;associated_cds=WP_002289568.1;associated_gene=EFAU004_RS10130;associated_tss=TSS:2054651_r;tss_type=Primary	30
NC_017022.1	5UTR	-	2093328	2093358	ID=NC_017022.1_utr5_1025;Name=5'UTR_01025;length=30;associated_cds=WP_002289017.1;associated_gene=EFAU004_RS10355;associated_tss=TSS:2093358_r;tss_type=Primary	30
NC_017022.1	5UTR	-	2335113	2335143	ID=NC_017022.1_utr5_1167;Name=5'UTR_01167;length=30;associated_cds=WP_002294095.1;associated_gene=EFAU004_RS11545;associated_tss=TSS:2335143_r;tss_type=Primary	30
NC_017022.1	5UTR	-	2372629	2372659	ID=NC_017022.1_utr5_1184;Name=5'UTR_01184;length=30;associated_cds=WP_002287278.1;associated_gene=EFAU004_RS11735;associated_tss=TSS:2372659_r;tss_type=Primary	30
NC_017022.1	5UTR	-	2468707	2468737	ID=NC_017022.1_utr5_1220;Name=5'UTR_01220;length=30;associated_cds=WP_002296327.1;associated_gene=EFAU004_RS12265;associated_tss=TSS:2468737_r;tss_type=Primary	30
NC_017022.1	5UTR	+	2490020	2490050	ID=NC_017022.1_utr5_1234;Name=5'UTR_01234;length=30;associated_cds=WP_002294560.1;associated_gene=EFAU004_RS12390;associated_tss=TSS:2490020_f;tss_type=Primary,Antisense	30
NC_017022.1	5UTR	-	2494512	2494542	ID=NC_017022.1_utr5_1235;Name=5'UTR_01235;length=30;associated_cds=WP_002289848.1;associated_gene=EFAU004_RS12410;associated_tss=TSS:2494542_r;tss_type=Primary	30
NC_017022.1	5UTR	-	2607946	2607976	ID=NC_017022.1_utr5_1282;Name=5'UTR_01282;length=30;associated_cds=WP_002285966.1;associated_gene=EFAU004_RS12865;associated_tss=TSS:2607976_r;tss_type=Primary	30
NC_017022.1	5UTR	+	2608777	2608807	ID=NC_017022.1_utr5_1284;Name=5'UTR_01284;length=30;associated_cds=WP_002285962.1;associated_gene=EFAU004_RS12875;associated_tss=TSS:2608777_f;tss_type=Primary	30
NC_017022.1	5UTR	-	2697281	2697311	ID=NC_017022.1_utr5_1322;Name=5'UTR_01322;length=30;associated_cds=WP_002287345.1;associated_gene=EFAU004_RS13230;associated_tss=TSS:2697311_r;tss_type=Primary	30
NC_017023.1	5UTR	+	1824	1854	ID=NC_017023.1_utr5_1425;Name=5'UTR_01425;length=30;associated_cds=WP_014387155.1;associated_gene=EFAU004_RS14785;associated_tss=TSS:1824_f;tss_type=Primary	30
NC_017024.1	5UTR	+	2232	2262	ID=NC_017024.1_utr5_1429;Name=5'UTR_01429;length=30;associated_cds=WP_044031643.1;associated_gene=EFAU004_RS14810;associated_tss=TSS:2232_f;tss_type=Primary	30
NC_017022.1	5UTR	+	245235	245266	ID=NC_017022.1_utr5_121;Name=5'UTR_00121;length=31;associated_cds=WP_002288252.1;associated_gene=EFAU004_RS01205;associated_tss=TSS:245235_f;tss_type=Primary	31
NC_017022.1	5UTR	-	279907	279938	ID=NC_017022.1_utr5_137;Name=5'UTR_00137;length=31;associated_cds=WP_002304098.1;associated_gene=EFAU004_RS01385;associated_tss=TSS:279938_r;tss_type=Primary	31
NC_017022.1	5UTR	-	291212	291243	ID=NC_017022.1_utr5_144;Name=5'UTR_00144;length=31;associated_cds=WP_000713874.1;associated_gene=EFAU004_RS01440;associated_tss=TSS:291243_r;tss_type=Secondary	31
NC_017022.1	5UTR	+	389861	389892	ID=NC_017022.1_utr5_188;Name=5'UTR_00188;length=31;associated_cds=WP_002296832.1;associated_gene=EFAU004_RS01915;associated_tss=TSS:389861_f;tss_type=Primary	31
NC_017022.1	5UTR	+	680924	680955	ID=NC_017022.1_utr5_347;Name=5'UTR_00347;length=31;associated_cds=WP_002287066.1;associated_gene=EFAU004_RS03230;associated_tss=TSS:680924_f;tss_type=Primary	31
NC_017022.1	5UTR	-	738718	738749	ID=NC_017022.1_utr5_375;Name=5'UTR_00375;length=31;associated_cds=WP_002289230.1;associated_gene=EFAU004_RS03490;associated_tss=TSS:738749_r;tss_type=Primary	31
NC_017022.1	5UTR	-	935857	935888	ID=NC_017022.1_utr5_459;Name=5'UTR_00459;length=31;associated_cds=WP_002286066.1;associated_gene=EFAU004_RS04560;associated_tss=TSS:935888_r;tss_type=Primary	31
NC_017022.1	5UTR	+	996912	996943	ID=NC_017022.1_utr5_484;Name=5'UTR_00484;length=31;associated_cds=WP_002303804.1;associated_gene=EFAU004_RS04830;associated_tss=TSS:996912_f;tss_type=Primary	31
NC_017022.1	5UTR	-	1070120	1070151	ID=NC_017022.1_utr5_535;Name=5'UTR_00535;length=31;associated_cds=WP_002296887.1;associated_gene=EFAU004_RS05150;associated_tss=TSS:1070151_r;tss_type=Secondary	31
NC_017022.1	5UTR	-	1686442	1686473	ID=NC_017022.1_utr5_827;Name=5'UTR_00827;length=31;associated_cds=WP_002296313.1;associated_gene=EFAU004_RS08380;associated_tss=TSS:1686473_r;tss_type=Primary	31
NC_017022.1	5UTR	-	1898020	1898051	ID=NC_017022.1_utr5_927;Name=5'UTR_00927;length=31;associated_cds=WP_002290274.1;associated_gene=EFAU004_RS09395;associated_tss=TSS:1898051_r;tss_type=Primary	31
NC_017022.1	5UTR	-	2020551	2020582	ID=NC_017022.1_utr5_982;Name=5'UTR_00982;length=31;associated_cds=WP_002291698.1;associated_gene=EFAU004_RS09990;associated_tss=TSS:2020582_r;tss_type=Primary	31
NC_017022.1	5UTR	-	2027165	2027196	ID=NC_017022.1_utr5_986;Name=5'UTR_00986;length=31;associated_cds=WP_002296152.1;associated_gene=EFAU004_RS10025;associated_tss=TSS:2027196_r;tss_type=Primary	31
NC_017022.1	5UTR	-	2143786	2143817	ID=NC_017022.1_utr5_1056;Name=5'UTR_01056;length=31;associated_cds=WP_002296464.1;associated_gene=EFAU004_RS10600;associated_tss=TSS:2143817_r;tss_type=Primary	31
NC_017022.1	5UTR	+	2256793	2256824	ID=NC_017022.1_utr5_1117;Name=5'UTR_01117;length=31;associated_cds=WP_002287163.1;associated_gene=EFAU004_RS11185;associated_tss=TSS:2256793_f;tss_type=Primary	31
NC_017022.1	5UTR	-	2449596	2449627	ID=NC_017022.1_utr5_1210;Name=5'UTR_01210;length=31;associated_cds=WP_002304799.1;associated_gene=EFAU004_RS12185;associated_tss=TSS:2449627_r;tss_type=Primary	31
NC_017022.1	5UTR	-	2670617	2670648	ID=NC_017022.1_utr5_1306;Name=5'UTR_01306;length=31;associated_cds=WP_002287391.1;associated_gene=EFAU004_RS13105;associated_tss=TSS:2670648_r;tss_type=Primary	31
NC_017022.1	5UTR	+	2860	2892	ID=NC_017022.1_utr5_0;Name=5'UTR_00000;length=32;associated_cds=WP_002295251.1;associated_gene=EFAU004_RS00015;associated_tss=TSS:2860_f;tss_type=Primary	32
NC_017022.1	5UTR	-	28938	28970	ID=NC_017022.1_utr5_12;Name=5'UTR_00012;length=32;associated_cds=WP_002294340.1;associated_gene=EFAU004_RS00130;associated_tss=TSS:28970_r;tss_type=Primary	32
NC_017022.1	5UTR	-	144599	144631	ID=NC_017022.1_utr5_60;Name=5'UTR_00060;length=32;associated_cds=WP_002287909.1;associated_gene=EFAU004_RS00735;associated_tss=TSS:144631_r;tss_type=Primary	32
NC_017022.1	5UTR	-	184114	184146	ID=NC_017022.1_utr5_79;Name=5'UTR_00079;length=32;associated_cds=WP_002294242.1;associated_gene=EFAU004_RS00930;associated_tss=TSS:184146_r;tss_type=Primary	32
NC_017022.1	5UTR	+	343292	343324	ID=NC_017022.1_utr5_171;Name=5'UTR_00171;length=32;associated_cds=WP_002287552.1;associated_gene=EFAU004_RS01705;associated_tss=TSS:343292_f;tss_type=Primary	32
NC_017022.1	5UTR	-	467532	467564	ID=NC_017022.1_utr5_226;Name=5'UTR_00226;length=32;associated_cds=WP_002286265.1;associated_gene=EFAU004_RS02250;associated_tss=TSS:467564_r;tss_type=Primary	32
NC_017022.1	5UTR	+	480548	480580	ID=NC_017022.1_utr5_230;Name=5'UTR_00230;length=32;associated_cds=WP_002289434.1;associated_gene=EFAU004_RS02305;associated_tss=TSS:480548_f;tss_type=Primary,Antisense	32
NC_017022.1	5UTR	-	653951	653983	ID=NC_017022.1_utr5_323;Name=5'UTR_00323;length=32;associated_cds=WP_002296181.1;associated_gene=EFAU004_RS03090;associated_tss=TSS:653983_r;tss_type=Primary	32
NC_017022.1	5UTR	-	812754	812786	ID=NC_017022.1_utr5_412;Name=5'UTR_00412;length=32;associated_cds=WP_002286616.1;associated_gene=EFAU004_RS03860;associated_tss=TSS:812786_r;tss_type=Primary	32
NC_017022.1	5UTR	-	883213	883245	ID=NC_017022.1_utr5_430;Name=5'UTR_00430;length=32;associated_cds=WP_002295931.1;associated_gene=EFAU004_RS04310;associated_tss=TSS:883245_r;tss_type=Primary	32
NC_017022.1	5UTR	-	886605	886637	ID=NC_017022.1_utr5_433;Name=5'UTR_00433;length=32;associated_cds=WP_002288178.1;associated_gene=EFAU004_RS04330;associated_tss=TSS:886637_r;tss_type=Primary	32
NC_017022.1	5UTR	-	1005157	1005189	ID=NC_017022.1_utr5_492;Name=5'UTR_00492;length=32;associated_cds=WP_002289190.1;associated_gene=EFAU004_RS04870;associated_tss=TSS:1005189_r;tss_type=Primary	32
NC_017022.1	5UTR	-	1188711	1188743	ID=NC_017022.1_utr5_600;Name=5'UTR_00600;length=32;associated_cds=WP_002289258.1;associated_gene=EFAU004_RS05760;associated_tss=TSS:1188743_r;tss_type=Primary	32
NC_017022.1	5UTR	-	1283660	1283692	ID=NC_017022.1_utr5_667;Name=5'UTR_00667;length=32;associated_cds=WP_002289468.1;associated_gene=EFAU004_RS06195;associated_tss=TSS:1283692_r;tss_type=Primary	32
NC_017022.1	5UTR	+	1352434	1352466	ID=NC_017022.1_utr5_698;Name=5'UTR_00698;length=32;associated_cds=WP_002287644.1;associated_gene=EFAU004_RS06565;associated_tss=TSS:1352434_f;tss_type=Primary	32
NC_017022.1	5UTR	-	1405021	1405053	ID=NC_017022.1_utr5_732;Name=5'UTR_00732;length=32;associated_cds=WP_002289159.1;associated_gene=EFAU004_RS06840;associated_tss=TSS:1405053_r;tss_type=Primary	32
NC_017022.1	5UTR	-	1902361	1902393	ID=NC_017022.1_utr5_930;Name=5'UTR_00930;length=32;associated_cds=WP_002297194.1;associated_gene=EFAU004_RS09425;associated_tss=TSS:1902393_r;tss_type=Primary,Antisense	32
NC_017022.1	5UTR	-	1914845	1914877	ID=NC_017022.1_utr5_937;Name=5'UTR_00937;length=32;associated_cds=WP_002296840.1;associated_gene=EFAU004_RS09475;associated_tss=TSS:1914877_r;tss_type=Primary,Antisense	32
NC_017022.1	5UTR	-	2025366	2025398	ID=NC_017022.1_utr5_985;Name=5'UTR_00985;length=32;associated_cds=WP_002296154.1;associated_gene=EFAU004_RS10020;associated_tss=TSS:2025398_r;tss_type=Primary	32
NC_017022.1	5UTR	+	2048449	2048481	ID=NC_017022.1_utr5_996;Name=5'UTR_00996;length=32;associated_cds=WP_002296134.1;associated_gene=EFAU004_RS10100;associated_tss=TSS:2048449_f;tss_type=Primary	32
NC_017022.1	5UTR	-	2304905	2304937	ID=NC_017022.1_utr5_1148;Name=5'UTR_01148;length=32;associated_cds=WP_002294000.1;associated_gene=EFAU004_RS11410;associated_tss=TSS:2304937_r;tss_type=Primary	32
NC_017022.1	5UTR	-	2361607	2361639	ID=NC_017022.1_utr5_1177;Name=5'UTR_01177;length=32;associated_cds=WP_002287263.1;associated_gene=EFAU004_RS11680;associated_tss=TSS:2361639_r;tss_type=Primary	32
NC_017022.1	5UTR	-	2399096	2399128	ID=NC_017022.1_utr5_1196;Name=5'UTR_01196;length=32;associated_cds=WP_002296840.1;associated_gene=EFAU004_RS11850;associated_tss=TSS:2399128_r;tss_type=Primary	32
NC_017022.1	5UTR	-	2445650	2445682	ID=NC_017022.1_utr5_1206;Name=5'UTR_01206;length=32;associated_cds=WP_002288850.1;associated_gene=EFAU004_RS12150;associated_tss=TSS:2445682_r;tss_type=Primary	32
NC_017022.1	5UTR	-	2715893	2715925	ID=NC_017022.1_utr5_1338;Name=5'UTR_01338;length=32;associated_cds=WP_002287434.1;associated_gene=EFAU004_RS13310;associated_tss=TSS:2715925_r;tss_type=Secondary	32
NC_017022.1	5UTR	-	2748834	2748866	ID=NC_017022.1_utr5_1357;Name=5'UTR_01357;length=32;associated_cds=WP_002296840.1;associated_gene=EFAU004_RS13470;associated_tss=TSS:2748866_r;tss_type=Primary,Antisense	32
NC_017022.1	5UTR	-	2810083	2810115	ID=NC_017022.1_utr5_1377;Name=5'UTR_01377;length=32;associated_cds=WP_002297342.1;associated_gene=EFAU004_RS13780;associated_tss=TSS:2810115_r;tss_type=Primary	32
NC_017022.1	5UTR	-	2954520	2954552	ID=NC_017022.1_utr5_1422;Name=5'UTR_01422;length=32;associated_cds=WP_002295255.1;associated_gene=EFAU004_RS14435;associated_tss=TSS:2954552_r;tss_type=Primary	32
NC_017032.1	5UTR	+	39713	39745	ID=NC_017032.1_utr5_1441;Name=5'UTR_01441;length=32;associated_cds=WP_014401508.1;associated_gene=EFAU004_RS14645;associated_tss=TSS:39713_f;tss_type=Primary	32
NC_017022.1	5UTR	-	139879	139912	ID=NC_017022.1_utr5_58;Name=5'UTR_00058;length=33;associated_cds=WP_002287902.1;associated_gene=EFAU004_RS00710;associated_tss=TSS:139912_r;tss_type=Primary	33
NC_017022.1	5UTR	+	175305	175338	ID=NC_017022.1_utr5_75;Name=5'UTR_00075;length=33;associated_cds=WP_002290528.1;associated_gene=EFAU004_RS00890;associated_tss=TSS:175305_f;tss_type=Primary	33
NC_017022.1	5UTR	+	309489	309522	ID=NC_017022.1_utr5_156;Name=5'UTR_00156;length=33;associated_cds=WP_002294730.1;associated_gene=EFAU004_RS01550;associated_tss=TSS:309489_f;tss_type=Primary	33
NC_017022.1	5UTR	+	352150	352183	ID=NC_017022.1_utr5_173;Name=5'UTR_00173;length=33;associated_cds=WP_002287538.1;associated_gene=EFAU004_RS01750;associated_tss=TSS:352150_f;tss_type=Primary	33
NC_017022.1	5UTR	+	422390	422423	ID=NC_017022.1_utr5_199;Name=5'UTR_00199;length=33;associated_cds=WP_002286364.1;associated_gene=EFAU004_RS02040;associated_tss=TSS:422390_f;tss_type=Primary	33
NC_017022.1	5UTR	-	566691	566724	ID=NC_017022.1_utr5_278;Name=5'UTR_00278;length=33;associated_cds=WP_002286708.1;associated_gene=EFAU004_RS02705;associated_tss=TSS:566724_r;tss_type=Primary	33
NC_017022.1	5UTR	+	782210	782243	ID=NC_017022.1_utr5_401;Name=5'UTR_00401;length=33;associated_cds=WP_002286665.1;associated_gene=EFAU004_RS03715;associated_tss=TSS:782210_f;tss_type=Primary	33
NC_017022.1	5UTR	-	968136	968169	ID=NC_017022.1_utr5_471;Name=5'UTR_00471;length=33;associated_cds=WP_002322737.1;associated_gene=EFAU004_RS04685;associated_tss=TSS:968169_r;tss_type=Primary	33
NC_017022.1	5UTR	+	1087231	1087264	ID=NC_017022.1_utr5_556;Name=5'UTR_00556;length=33;associated_cds=WP_002289118.1;associated_gene=EFAU004_RS05275;associated_tss=TSS:1087231_f;tss_type=Primary	33
NC_017022.1	5UTR	-	1308893	1308926	ID=NC_017022.1_utr5_677;Name=5'UTR_00677;length=33;associated_cds=WP_002288821.1;associated_gene=EFAU004_RS06335;associated_tss=TSS:1308926_r;tss_type=Primary	33
NC_017022.1	5UTR	+	1378566	1378599	ID=NC_017022.1_utr5_709;Name=5'UTR_00709;length=33;associated_cds=WP_044031033.1;associated_gene=EFAU004_RS06710;associated_tss=TSS:1378566_f;tss_type=Primary	33
NC_017022.1	5UTR	+	1921112	1921145	ID=NC_017022.1_utr5_942;Name=5'UTR_00942;length=33;associated_cds=WP_002338419.1;associated_gene=EFAU004_RS09505;associated_tss=TSS:1921112_f;tss_type=Primary	33
NC_017022.1	5UTR	-	1955216	1955249	ID=NC_017022.1_utr5_954;Name=5'UTR_00954;length=33;associated_cds=WP_002288763.1;associated_gene=EFAU004_RS09670;associated_tss=TSS:1955249_r;tss_type=Primary	33
NC_017022.1	5UTR	-	1973535	1973568	ID=NC_017022.1_utr5_968;Name=5'UTR_00968;length=33;associated_cds=WP_002347298.1;associated_gene=EFAU004_RS09770;associated_tss=TSS:1973568_r;tss_type=Primary	33
NC_017022.1	5UTR	+	2109605	2109638	ID=NC_017022.1_utr5_1035;Name=5'UTR_01035;length=33;associated_cds=WP_002295123.1;associated_gene=EFAU004_RS10445;associated_tss=TSS:2109605_f;tss_type=Primary	33
NC_017022.1	5UTR	-	2197342	2197375	ID=NC_017022.1_utr5_1081;Name=5'UTR_01081;length=33;associated_cds=WP_002287744.1;associated_gene=EFAU004_RS10900;associated_tss=TSS:2197375_r;tss_type=Primary	33
NC_017022.1	5UTR	-	2276815	2276848	ID=NC_017022.1_utr5_1133;Name=5'UTR_01133;length=33;associated_cds=WP_002287127.1;associated_gene=EFAU004_RS11290;associated_tss=TSS:2276848_r;tss_type=Primary	33
NC_017022.1	5UTR	+	2333120	2333153	ID=NC_017022.1_utr5_1165;Name=5'UTR_01165;length=33;associated_cds=WP_002303626.1;associated_gene=EFAU004_RS11530;associated_tss=TSS:2333120_f;tss_type=Primary	33
NC_017022.1	5UTR	+	2342125	2342158	ID=NC_017022.1_utr5_1170;Name=5'UTR_01170;length=33;associated_cds=WP_002289673.1;associated_gene=EFAU004_RS11595;associated_tss=TSS:2342125_f;tss_type=Primary,Antisense	33
NC_017022.1	5UTR	-	2394241	2394274	ID=NC_017022.1_utr5_1190;Name=5'UTR_01190;length=33;associated_cds=WP_002287304.1;associated_gene=EFAU004_RS11820;associated_tss=TSS:2394274_r;tss_type=Primary	33
NC_017022.1	5UTR	-	2440868	2440901	ID=NC_017022.1_utr5_1204;Name=5'UTR_01204;length=33;associated_cds=WP_002288854.1;associated_gene=EFAU004_RS12130;associated_tss=TSS:2440901_r;tss_type=Primary	33
NC_017022.1	5UTR	-	2522207	2522240	ID=NC_017022.1_utr5_1252;Name=5'UTR_01252;length=33;associated_cds=WP_002289099.1;associated_gene=EFAU004_RS12515;associated_tss=TSS:2522240_r;tss_type=Primary	33
NC_017022.1	5UTR	+	2530223	2530256	ID=NC_017022.1_utr5_1256;Name=5'UTR_01256;length=33;associated_cds=WP_002293649.1;associated_gene=EFAU004_RS12560;associated_tss=TSS:2530223_f;tss_type=Primary	33
NC_017022.1	5UTR	-	2634769	2634802	ID=NC_017022.1_utr5_1292;Name=5'UTR_01292;length=33;associated_cds=WP_002285913.1;associated_gene=EFAU004_RS12955;associated_tss=TSS:2634802_r;tss_type=Primary	33
NC_017022.1	5UTR	-	2655396	2655429	ID=NC_017022.1_utr5_1300;Name=5'UTR_01300;length=33;associated_cds=WP_002296053.1;associated_gene=EFAU004_RS13045;associated_tss=TSS:2655429_r;tss_type=Primary	33
NC_017022.1	5UTR	-	2879211	2879244	ID=NC_017022.1_utr5_1396;Name=5'UTR_01396;length=33;associated_cds=WP_002297292.1;associated_gene=EFAU004_RS14105;associated_tss=TSS:2879244_r;tss_type=Primary	33
NC_017022.1	5UTR	+	22321	22355	ID=NC_017022.1_utr5_7;Name=5'UTR_00007;length=34;associated_cds=WP_002288377.1;associated_gene=EFAU004_RS00105;associated_tss=TSS:22321_f;tss_type=Primary	34
NC_017022.1	5UTR	-	274967	275001	ID=NC_017022.1_utr5_132;Name=5'UTR_00132;length=34;associated_cds=WP_002289860.1;associated_gene=EFAU004_RS01355;associated_tss=TSS:275001_r;tss_type=Primary	34
NC_017022.1	5UTR	+	276929	276963	ID=NC_017022.1_utr5_135;Name=5'UTR_00135;length=34;associated_cds=WP_002287837.1;associated_gene=EFAU004_RS01370;associated_tss=TSS:276929_f;tss_type=Primary	34
NC_017022.1	5UTR	+	331201	331235	ID=NC_017022.1_utr5_165;Name=5'UTR_00165;length=34;associated_cds=WP_002287567.1;associated_gene=EFAU004_RS01660;associated_tss=TSS:331201_f;tss_type=Primary	34
NC_017022.1	5UTR	-	434921	434955	ID=NC_017022.1_utr5_209;Name=5'UTR_00209;length=34;associated_cds=WP_002286325.1;associated_gene=EFAU004_RS02100;associated_tss=TSS:434955_r;tss_type=Primary	34
NC_017022.1	5UTR	+	566807	566841	ID=NC_017022.1_utr5_279;Name=5'UTR_00279;length=34;associated_cds=WP_002326790.1;associated_gene=EFAU004_RS02710;associated_tss=TSS:566807_f;tss_type=Primary	34
NC_017022.1	5UTR	+	755757	755791	ID=NC_017022.1_utr5_386;Name=5'UTR_00386;length=34;associated_cds=WP_002288087.1;associated_gene=EFAU004_RS03580;associated_tss=TSS:755757_f;tss_type=Primary,Internal	34
NC_017022.1	5UTR	-	897076	897110	ID=NC_017022.1_utr5_439;Name=5'UTR_00439;length=34;associated_cds=WP_002296272.1;associated_gene=EFAU004_RS04380;associated_tss=TSS:897110_r;tss_type=Primary	34
NC_017022.1	5UTR	+	905235	905269	ID=NC_017022.1_utr5_442;Name=5'UTR_00442;length=34;associated_cds=WP_002295919.1;associated_gene=EFAU004_RS04415;associated_tss=TSS:905235_f;tss_type=Primary	34
NC_017022.1	5UTR	+	1057473	1057507	ID=NC_017022.1_utr5_531;Name=5'UTR_00531;length=34;associated_cds=WP_014387007.1;associated_gene=EFAU004_RS05125;associated_tss=TSS:1057473_f;tss_type=Primary	34
NC_017022.1	5UTR	+	1273125	1273159	ID=NC_017022.1_utr5_663;Name=5'UTR_00663;length=34;associated_cds=WP_002289270.1;associated_gene=EFAU004_RS06155;associated_tss=TSS:1273125_f;tss_type=Primary	34
NC_017022.1	5UTR	+	1782168	1782202	ID=NC_017022.1_utr5_875;Name=5'UTR_00875;length=34;associated_cds=WP_002293906.1;associated_gene=EFAU004_RS08820;associated_tss=TSS:1782168_f;tss_type=Primary	34
NC_017022.1	5UTR	-	1793601	1793635	ID=NC_017022.1_utr5_881;Name=5'UTR_00881;length=34;associated_cds=WP_002296332.1;associated_gene=EFAU004_RS08875;associated_tss=TSS:1793635_r;tss_type=Primary	34
NC_017022.1	5UTR	+	1831638	1831672	ID=NC_017022.1_utr5_908;Name=5'UTR_00908;length=34;associated_cds=WP_002288985.1;associated_gene=EFAU004_RS09075;associated_tss=TSS:1831638_f;tss_type=Primary	34
NC_017022.1	5UTR	-	2397278	2397312	ID=NC_017022.1_utr5_1193;Name=5'UTR_01193;length=34;associated_cds=WP_002321047.1;associated_gene=EFAU004_RS11840;associated_tss=TSS:2397312_r;tss_type=Primary,Internal	34
NC_017022.1	5UTR	+	2545527	2545561	ID=NC_017022.1_utr5_1263;Name=5'UTR_01263;length=34;associated_cds=WP_002286201.1;associated_gene=EFAU004_RS12640;associated_tss=TSS:2545527_f;tss_type=Primary	34
NC_017022.1	5UTR	+	2727467	2727501	ID=NC_017022.1_utr5_1345;Name=5'UTR_01345;length=34;associated_cds=WP_002287451.1;associated_gene=EFAU004_RS13370;associated_tss=TSS:2727467_f;tss_type=Secondary	34
NC_017022.1	5UTR	-	2737977	2738011	ID=NC_017022.1_utr5_1349;Name=5'UTR_01349;length=34;associated_cds=WP_002287463.1;associated_gene=EFAU004_RS13420;associated_tss=TSS:2738011_r;tss_type=Primary	34
NC_017022.1	5UTR	+	130735	130770	ID=NC_017022.1_utr5_56;Name=5'UTR_00056;length=35;associated_cds=WP_002287896.1;associated_gene=EFAU004_RS00685;associated_tss=TSS:130735_f;tss_type=Primary,Internal	35
NC_017022.1	5UTR	+	359527	359562	ID=NC_017022.1_utr5_175;Name=5'UTR_00175;length=35;associated_cds=WP_002294695.1;associated_gene=EFAU004_RS01785;associated_tss=TSS:359527_f;tss_type=Primary	35
NC_017022.1	5UTR	+	426440	426475	ID=NC_017022.1_utr5_204;Name=5'UTR_00204;length=35;associated_cds=WP_002286343.1;associated_gene=EFAU004_RS02065;associated_tss=TSS:426440_f;tss_type=Primary	35
NC_017022.1	5UTR	+	510291	510326	ID=NC_017022.1_utr5_249;Name=5'UTR_00249;length=35;associated_cds=WP_002304204.1;associated_gene=EFAU004_RS02450;associated_tss=TSS:510291_f;tss_type=Primary	35
NC_017022.1	5UTR	-	884346	884381	ID=NC_017022.1_utr5_432;Name=5'UTR_00432;length=35;associated_cds=WP_002288180.1;associated_gene=EFAU004_RS04320;associated_tss=TSS:884381_r;tss_type=Primary	35
NC_017022.1	5UTR	+	920881	920916	ID=NC_017022.1_utr5_452;Name=5'UTR_00452;length=35;associated_cds=WP_002295898.1;associated_gene=EFAU004_RS04500;associated_tss=TSS:920881_f;tss_type=Primary	35
NC_017022.1	5UTR	-	1025808	1025843	ID=NC_017022.1_utr5_503;Name=5'UTR_00503;length=35;associated_cds=WP_002289543.1;associated_gene=EFAU004_RS04960;associated_tss=TSS:1025843_r;tss_type=Primary	35
NC_017022.1	5UTR	-	1170009	1170044	ID=NC_017022.1_utr5_588;Name=5'UTR_00588;length=35;associated_cds=WP_002297129.1;associated_gene=EFAU004_RS05650;associated_tss=TSS:1170044_r;tss_type=Primary	35
[truncated: 833 more rows]

## Sheet: E. faecalis V583 300-500 nt
Table S3. 5'UTRs detected by from reannoation of orphan TSS - E. faecalis V583
[truncated: 22 more rows]

[truncated: 3 more sheets: E. faecium AUS0004 300-500 nt, E. faecalis leaderless mRNAs, E. faecium leaderless mRNAs]
