# Supplementary material for: Single-Nucleotide RNA Maps for the Two Major Nosocomial Pathogens Enterococcus faecalis and Enterococcus faecium
Source: Front Cell Infect Microbiol. 2020 Nov 25;10:600325. doi: 10.3389/fcimb.2020.600325 (PMC7724050; doi:10.3389/fcimb.2020.600325)
Supplement: Supplementary Table 9 — mRNA targets prediction. [file Table_9.xlsx]

## Sheet: Top 10 sRNA faecalis
sRNA111
Targets	Start (Target)	End (Target)	Start (sRNA)	End (sRNA)	Energy (Kcal/mol)	Gene	Annotation
EfA0082	98	138	2	34	-12.01	repC	Replication associated protein RepC
EfB0025	13	25	109	121	-11.51		TraG familly protein
Ef2331	45	61	109	121	-11.51
sRNA094
Targets	Start (Target)	End (Target)	Start (sRNA)	End (sRNA)	Energy (Kcal/mol)	Gene	Annotation
Ef1947	109	123	78	93	-12.98
Ef2207	9	17	1	9	-10.76		Fis family DNA-binding protein
Ef2282	111	144	35	59	-10.21
sRNA054
Targets	Start (Target)	End (Target)	Start (sRNA)	End (sRNA)	Energy (Kcal/mol)	Gene	Annotation
Ef0683	8	38	187	216	-18.46
Ef2936	6	35	224	247	-16.54
Ef0832	52	68	174	189	-15.59
sRNA071
Targets	Start (Target)	End (Target)	Start (sRNA)	End (sRNA)	Energy (Kcal/mol)	Gene	Annotation
Ef2388	107	148	21	61	-18.85
Ef2093	90	122	67	99	-16.16		Endolysin domain-containing protein
Ef2019	103	118	21	36	-14.97
sRNA009
Targets	Start (Target)	End (Target)	Start (sRNA)	End (sRNA)	Energy (Kcal/mol)	Gene	Annotation
Ef2208	41	91	107	165	-17.29
Ef0337	84	138	109	158	-15.34
Ef0702	53	91	108	151	-14.75
sRNA051
Targets	Start (Target)	End (Target)	Start (sRNA)	End (sRNA)	Energy (Kcal/mol)	Gene	Annotation
Ef2208	1	22	8	29	-24.69
Ef0337	112	140	1	31	-17.54
Ef0702	115	140	115	140	-16.34		Sugar ABC transporter permease
sRNA084
Targets	Start (Target)	End (Target)	Start (sRNA)	End (sRNA)	Energy (Kcal/mol)	Gene	Annotation
Ef2494	72	105	4	43	-24.49	cdsA	Phosphatidate cytidylyltransferase
Ef1539	42	79	36	81	-20.81
Ef1427	34	76	68	113	-20.62
sRNA118
Targets	Start (Target)	End (Target)	Start (sRNA)	End (sRNA)	Energy (Kcal/mol)	Gene	Annotation
Ef2008	121	147	14	40	-18.72		50 S ribosomal protein L23
Ef1839	108	141	28	57	-17.86	lacR	lactose phosphotransferase system repressor
Ef2711	128	149	51	72	-17.17		AraC family transcriptional regulator
sRNA038
Targets	Start (Target)	End (Target)	Start (sRNA)	End (sRNA)	Energy (Kcal/mol)	Gene	Annotation
Ef2331	19	34	191	206	-17.01
Ef1952	16	46	212	238	-16.13		PTS system transporter subunit IID
Ef1189	19	52	51	84	-16.05
sRNA062
Targets	Start (Target)	End (Target)	Start (sRNA)	End (sRNA)	Energy (Kcal/mol)	Gene	Annotation
Ef3243	1	32	7	39	-24.4
Ef1066	57	98	2	48	-13.52		Hexapeptide repeat-containing acetyltransferase
Ef1481	7	28	97	118	-12.98

## Sheet: Top 10 sRNA faecium
sRNA106
Targets	Start (Target)	End (Target)	Start (sRNA)	End (sRNA)	Energy (Kcal/mol)	Gene	Annotation
EfAU004_01172	1	10	29	37	-9.76		CoA-binding domain protein
EfAU004_01269	2	8	85	92	-9.63		3-Keto-L-gulonate-6-phosphate decarboxylase
EfAU004_00942	107	117	83	93	-9.49		Major facilitator superfamily transporter
sRNA025
Targets	Start (Target)	End (Target)	Start (sRNA)	End (sRNA)	Energy (Kcal/mol)	Gene	Annotation
EfAU004_00164	105	150	14	51	-17.42		LrgB family protein
EfAU004_01122	2	18	23	38	-15.02		ABC transporter permease protein
EfAU004_02176	3	26	77	100	-14.73		Thioredoxin domain-containing protein
sRNA022
Targets	Start (Target)	End (Target)	Start (sRNA)	End (sRNA)	Energy (Kcal/mol)	Gene	Annotation
EfAU004_00108	97	145	13	64	-17.7	rpsZ	30S ribosomal protein S14
EfAU004_02754	13	36	165	189	-17.3
EfAU004_00619	79	91	236	248	-17.03
sRNA055
Targets	Start (Target)	End (Target)	Start (sRNA)	End (sRNA)	Energy (Kcal/mol)	Gene	Annotation
EfAU004_01354	48	72	192	213	-18.79		TrkA-C domain protein
EfAU004_02074	63	81	143	160	-17.33	tpiA	triosephosphate isomerase
EfAU004_02699	1	21	4	23	-16.55
sRNA110
Targets	Start (Target)	End (Target)	Start (sRNA)	End (sRNA)	Energy (Kcal/mol)	Gene	Annotation
EfAU004_02707	107	127	99	118	-15.71		Sugar isomerase
EfAU004_01782	111	148	189	228	-14.77
EfAU004_01609	8	28	189	213	-14.75		Phage major tail protein
sRNA026
Targets	Start (Target)	End (Target)	Start (sRNA)	End (sRNA)	Energy (Kcal/mol)	Gene	Annotation
EfAU004_01934	101	149	65	109	-18.72		D-alanyl-D-alanine carboxypeptidase
EfAU004_00257	98	118	54	74	-18.13		Isopentenyl-diphosphate delta-isomerase
EfAU004_02767	54	87	221	251	-17.66	rpmF2	50S ribosomal protein L32
sRNA100
Targets	Start (Target)	End (Target)	Start (sRNA)	End (sRNA)	Energy (Kcal/mol)	Gene	Annotation
EfAU004_01934	132	149	63	79	-18.47		D-alanyl-D-alanine carboxypeptidase
EfAU004_01604	112	145	59	106	-16.58
EfAU004_02559	125	150	183	205	-16.23		alpha-12-mannosidase
sRNA044
Targets	Start (Target)	End (Target)	Start (sRNA)	End (sRNA)	Energy (Kcal/mol)	Gene	Annotation
EfAU004_02352	44	118	37	107	-22.01	nadE	NH(3)-dependent NAD(+) synthetase
EfAU004_02125	2	23	23	44	-18.03		CCS family citrate carrier protein
EfAU004_01763	19	47	77	107	-16.61		Cholorylglycine hydrolase family protein
sRNA065
Targets	Start (Target)	End (Target)	Start (sRNA)	End (sRNA)	Energy (Kcal/mol)	Gene	Annotation
EfAU004_02278	112	144	19	49	-17.37	oppD	ABC transporter ATP-binding protein
EfAU004_01034	68	90	11	33	-17.28		ABC transporter permease protein
EfAU004_00700	9	53	87	137	-16.48		PTS system fructose-specific IIBC component
sRNA068
Targets	Start (Target)	End (Target)	Start (sRNA)	End (sRNA)	Energy (Kcal/mol)	Gene	Annotation
EfAU004_02401	129	146	96	112	-14.94
EfAU004_01417	102	121	24	42	-11.45
EfAU004_00856	102	121	24	42	-11.45

## Sheet: sRNA faecalis from NB
sRNA009
Targets	Start (Target)	End (Target)	Start (sRNA)	End (sRNA)	Energy (Kcal/mol)	Gene	Annotation
Ef2208	41	91	107	165	-17.29
Ef0337	84	138	109	158	-15.34
Ef0702	53	91	108	151	-14.75
sRNA019
Targets	Start (Target)	End (Target)	Start (sRNA)	End (sRNA)	Energy (Kcal/mol)	Gene	Annotation
Ef0529	1	82	1	82	-92.41		IS256 transposase
Ef2187	1	82	1	82	-92.41		IS256 transposase
EfC0004	1	82	1	82	-92.41		IS256 transposase
sRNA021
Targets	Start (Target)	End (Target)	Start (sRNA)	End (sRNA)	Energy (Kcal/mol)	Gene	Annotation
Ef1008	55	82	29	56	-17.97		Gfo/ldh/MocA family oxidoreductase
Ef1478	45	66	14	35	-17.4
Ef0052	56	81	30	56	-16.61
sRNA027
Targets	Start (Target)	End (Target)	Start (sRNA)	End (sRNA)	Energy (Kcal/mol)	Gene	Annotation
Ef2025	75	142	12	79	-33.22
Ef2465	33	70	2	40	-15.38
Ef2483	109	140	1	29	-13.14
sRNA028
Targets	Start (Target)	End (Target)	Start (sRNA)	End (sRNA)	Energy (Kcal/mol)	Gene	Annotation
Ef2911	20	32	110	122	-13.08		LuxR family DNA-binding response regulator
Ef3257	5	65	10	87	-13.05		Pyridine nucleotide-disulfide family oxidoreductase
Ef0232	74	121	60	103	-12.98	rpsK	30S ribosomal protein S11
sRNA032
Targets	Start (Target)	End (Target)	Start (sRNA)	End (sRNA)	Energy (Kcal/mol)	Gene	Annotation
Ef1884	9	26	2	19	-16.64		IS116/IS110/IS902 family transposase
Ef3206	91	101	38	48	-16.38		Adhesion lipoprotein
Ef1801	25	61	159	188	-15.86		PTS system transporter subunit IIA
sRNA039
Targets	Start (Target)	End (Target)	Start (sRNA)	End (sRNA)	Energy (Kcal/mol)	Gene	Annotation
Ef3248	88	104	6	21	-13.59
Ef0505	7	36	1	34	-13.4
Ef0658	116	127	19	30	-12.61
sRNA081
Targets	Start (Target)	End (Target)	Start (sRNA)	End (sRNA)	Energy (Kcal/mol)	Gene	Annotation
Ef2776	62	131	1	70	-18.73	thiE	Thiamine-phosphate pyrophosphorylase
Ef0750	74	107	13	44	-17.65		Cell wall surface anchor family protein
Ef0848	41	112	7	67	-17.32	acpS	Holo-ACP synthase
sRNA111
Targets	Start (Target)	End (Target)	Start (sRNA)	End (sRNA)	Energy (Kcal/mol)	Gene	Annotation
EfA0082	98	138	2	34	-12.01	repC	Replication associated protein RepC
EfB0025	13	25	109	121	-11.51		TraG familly protein
Ef2331	45	61	109	121	-11.51
sRNA115
Targets	Start (Target)	End (Target)	Start (sRNA)	End (sRNA)	Energy (Kcal/mol)	Gene	Annotation
Ef1419	124	141	1	18	-12.63
Ef2537	132	144	8	20	-9.9
Ef1133	41	50	9	18	-9.53	dapD	2345-tetrahydropyridine-26-dicarboxylate N-acetyltransferase
sRNA121
Targets	Start (Target)	End (Target)	Start (sRNA)	End (sRNA)	Energy (Kcal/mol)	Gene	Annotation
EfA0082	92	122	17	49	-15.52		PTS system transporter subunit IIC
EfB0025	30	50	14	33	-14.83	queA	S-adenosylmethionine-tRNA ribosyltransferase isomerase
Ef2331	81	109	11	33	-14.72
sRNA145
Targets	Start (Target)	End (Target)	Start (sRNA)	End (sRNA)	Energy (Kcal/mol)	Gene	Annotation
Ef3249	11	119	212	323	-83.22
EfA0017	85	150	277	342	-75.6
Ef3247	64	147	238	323	-61.17
sRNA148
Targets	Start (Target)	End (Target)	Start (sRNA)	End (sRNA)	Energy (Kcal/mol)	Gene	Annotation
Ef0577	106	116	5	15	-12.5		Adhesion lipoprotein
Ef2041	124	143	14	34	-12.29
Ef3309	102	136	3	33	-11.83	srlM	transcriptional activator srlM
sRNA150
Targets	Start (Target)	End (Target)	Start (sRNA)	End (sRNA)	Energy (Kcal/mol)	Gene	Annotation
Ef2180	25	46	76	97	-9.98		Glycosyl transferase group 2 family protein
Ef1538	53	71	50	68	-9.05	scpA	Segregation and condensation protein A
EfB0014	96	109	133	146	-8.7

## Sheet: sRNA faecium from NB
sRNA029
Targets	Start (Target)	End (Target)	Start (sRNA)	End (sRNA)	Energy (Kcal/mol)	Gene	Annotation
EFAU004_00597	45	74	2	34	-18.87		MazG nucleotide pyrophosphohydrolase
EFAU004_00493	85	112	3	35	-16.79		iron-sulfur cluster-binding protein
EFAU004_01771	67	87	87	107	-16.76		carboxymuconolactone decarboxylase family protein
sRNA037
Targets	Start (Target)	End (Target)	Start (sRNA)	End (sRNA)	Energy (Kcal/mol)	Gene	Annotation
EFAU004_00901	60	92	19	49	-16.06	nupC	Na dependent nucleoside transporter NupC family
EFAU004_01771	29	66	41	74	-16.03		carboxymuconolactone decarboxylase family protein
EFAU004_01564	63	90	21	48	-14.94		phosphoglycerate mutase 1
sRNA038
Targets	Start (Target)	End (Target)	Start (sRNA)	End (sRNA)	Energy (Kcal/mol)	Gene	Annotation
EFAU004_01823	5	42	77	125	-17.97		Helix-turn-helix domain protein
EFAU004_02091	68	118	77	122	-17.4		transcriptional regulator GntR family
EFAU004_01921	57	90	231	273	-16.61		cadmium-translocating P-type ATPase
sRNA044
Targets	Start (Target)	End (Target)	Start (sRNA)	End (sRNA)	Energy (Kcal/mol)	Gene	Annotation
EfAU004_02352	44	118	37	107	-22.01	nadE	NH(3)-dependent NAD(+) synthetase
EfAU004_02125	2	23	23	44	-18.03		CCS family citrate carrier protein
EfAU004_01763	19	47	77	107	-16.61		Cholorylglycine hydrolase family protein
sRNA046
Targets	Start (Target)	End (Target)	Start (sRNA)	End (sRNA)	Energy (Kcal/mol)	Gene	Annotation
EfAU004_00559	56	97	5	46	-21.44	metQ	putative D-methionine-binding lipoprotein MetQ
EfAU004_02515	15	27	75	87	-15.31
EfAU004_00138	62	97	5	42	-13.67		bacterial extracellular solute-binding protein family 5
sRNA059
Targets	Start (Target)	End (Target)	Start (sRNA)	End (sRNA)	Energy (Kcal/mol)	Gene	Annotation
EfAU004_00166	81	143	57	126	-21.59
EfAU004_00189	81	118	54	88	-21.12
EfAU004_01003	50	75	74	97	-21.01
sRNA077
Targets	Start (Target)	End (Target)	Start (sRNA)	End (sRNA)	Energy (Kcal/mol)	Gene	Annotation
EfAU004_02618	26	43	57	74	-13.35		serine/threonine-protein kinase
EfAU004_01922	59	90	18	50	-12.99
EfAU004_00634	36	68	41	72	-12.81		PTS system sugar-specific IIBC component
sRNA078
Targets	Start (Target)	End (Target)	Start (sRNA)	End (sRNA)	Energy (Kcal/mol)	Gene	Annotation
EfAU004_00889	105	122	40	57	-15.03	mdxG	ABC transporter permease protein
EfAU004_00011	100	122	39	60	-13.65
EfAU004_00149	107	117	39	50	-12.21
sRNA093
Targets	Start (Target)	End (Target)	Start (sRNA)	End (sRNA)	Energy (Kcal/mol)	Gene	Annotation
EfAU004_00458	64	91	18	42	-20.03		transcriptional regulator Spx-family
EfAU004_00932	3	23	1	19	-19.69		LPXTG-motif protein cell wall anchor domain protein
EfAU004_02292	37	88	20	61	-18.74	acm	Collagen-binding protein
sRNA095
Targets	Start (Target)	End (Target)	Start (sRNA)	End (sRNA)	Energy (Kcal/mol)	Gene	Annotation
EfAU004_01471	122	146	8	34	-18.88
EfAU004_01934	127	149	10	33	-17.51		D-alanyl-D-alanine carboxypeptidase
EfAU004_02442	123	146	8	32	-15.15		pheromone autoinducer 2 transporter
sRNA098
Targets	Start (Target)	End (Target)	Start (sRNA)	End (sRNA)	Energy (Kcal/mol)	Gene	Annotation
EfAU004_02048	100	111	111	122	-16.42
EfAU004_01303	16	28	111	123	-15.91		cadmium-translocating P-type ATPase
EfAU004_00396	45	68	101	124	-15.69		cyclic nucleotide-binding domain protein
sRNA101
Targets	Start (Target)	End (Target)	Start (sRNA)	End (sRNA)	Energy (Kcal/mol)	Gene	Annotation
EfAU004_00572	114	143	1	23	-15.52
EfAU004_01500	63	123	2	57	-13.17		PTS system mannose/fructose/sorbose-specific IIC component
EfAU004_00932	4	22	2	23	-13.15		LPXTG-motif protein cell wall anchor domain protein
sRNA106
Targets	Start (Target)	End (Target)	Start (sRNA)	End (sRNA)	Energy (Kcal/mol)	Gene	Annotation
EfAU004_01172	1	10	29	37	-9.76		CoA-binding domain protein
EfAU004_01269	2	8	85	92	-9.63		3-Keto-L-gulonate-6-phosphate decarboxylase
EfAU004_00942	107	117	83	93	-9.49		Major facilitator superfamily transporter
sRNA109
Targets	Start (Target)	End (Target)	Start (sRNA)	End (sRNA)	Energy (Kcal/mol)	Gene	Annotation
EfAU004_01934	117	150	38	60	-13.96		D-alanyl-D-alanine carboxypeptidase
EfAU004_01289	31	57	33	55	-12.65		nucleic acid-binding protein
EfAU004_01189	85	105	9	29	-12.2
sRNA119
Targets	Start (Target)	End (Target)	Start (sRNA)	End (sRNA)	Energy (Kcal/mol)	Gene	Annotation
EfAU004_02293	55	75	175	195	-17.32		Enterocin A Immunity
EfAU004_02323	123	150	159	188	-15.33		mannose-6-phosphate isomerase class I
EfAU004_01993	24	41	127	144	-15.13		Putative metalloprotease
sRNA121
Targets	Start (Target)	End (Target)	Start (sRNA)	End (sRNA)	Energy (Kcal/mol)	Gene	Annotation
EfAU004_02716	94	129	115	148	-15.83
EfAU004_02152	94	129	115	148	-15.15
EfAU004_02082	47	72	52	84	-15.04		DNA-directed RNA polymerase delta subunit
sRNA122
Targets	Start (Target)	End (Target)	Start (sRNA)	End (sRNA)	Energy (Kcal/mol)	Gene	Annotation
EfAU004_00458	90	102	11	23	-11		transcriptional regulator Spx-family
EfAU004_01208	107	119	12	24	-9.64	cmk	cytidylate kinase
EfAU004_01619	92	104	13	25	-9.56
sRNA127
Targets	Start (Target)	End (Target)	Start (sRNA)	End (sRNA)	Energy (Kcal/mol)	Gene	Annotation
EfAU004_00124	70	80	19	29	-11.28	cbiO_2	cobalt import ATP-binding protein CbiO 2
EfAU004_00549	67	82	59	73	-11.09		glycosyl transferase group 2 family protein
EfAU004_00594	4	18	59	73	-10.9		ISL3 family transposase
sRNA128
Targets	Start (Target)	End (Target)	Start (sRNA)	End (sRNA)	Energy (Kcal/mol)	Gene	Annotation
EfAU004_00510	1	41	156	208	-22.11		toxin-antitoxin system toxin component MazF family
EfAU004_00596	95	146	37	86	-18.71		HxlR-like helix-turn-helix protein
EfAU004_02535	138	148	198	208	-17.74
